# Supplementary material for: Single-cell transcriptomics reveal a unique memory-like NK cell subset that accumulates with ageing and correlates with disease severity in COVID-19
Source: Genome Med. 2022 May 3;14:46. doi: 10.1186/s13073-022-01049-3 (PMC9060844; doi:10.1186/s13073-022-01049-3)
Supplement: Supplementary file 1 — Additional file 1: Table S1. Sample information. Table S2. Lymphocyte cluster marker genes. Table S3. Bulk RNA-seq DEseq normalization data in Fig. 1C. Table S4. NK1 vs NK2 DEGs in Fig. 1D. Table S5. NK1 vs NK2 GO term in Fig. 1H. Table S6. NK cell subsets marker genes in Fig. 2D. Table S7. Gene-sets of CD56bright NK cell signature genes and CD56dim NK cell signature genes. Table S8. Top50 age-related genes in Fig. 3F. Table S9. DEGs in NK2.1, NK2.2, and NK2.3 cells (Elderly vs Young). Table S10. GO term in NK2.1, NK2.2, and NK2.3 cells (Elderly vs Young). Table S11. COVID-19 patient information in Fig. 6A. Table S12. GO term of upregulated genes (Elderly COVID-19 patients vs elderly healthy controls) in Fig. 6G. Table S13. Interferon alpha/beta signaling genes. [file 13073_2022_1049_MOESM1_ESM.xlsx]

## Sheet: Table S1
	Table S1. Sample information
	Samples used in scRNA-seq
		Young	Elder
	Mean Age（years）	24.75	66.5
	Age SD	2.87	1.73
	Gender（M/F）	2/2	2/2
	CMV serostatus(+)	4(100%)	4(100%)
	Recruited	4	4
	Samples used in flow cytometry to detect the proportion of NK cells (Fig. 1G; Fig. 5B; Additional file 2: Fig. S4)
		Young	Elder
	Mean Age（years）	26.46	66.89
	Age SD	2.74	5.58
	Gender（M/F）	18/17	14/13
	CMV serostatus(+)	35(100%)	27(100%)
	Recruited	35	27
	Samples used in flow cytometry to detect the proportion of NK cells considering CMV serostatus (Additional file 2: Fig. S5；Additional file 2: Fig. S17)
		Young	Elder
	Mean Age（years）	26.5	66.89
	Age SD	2.99	5.58
	Gender（M/F）	20/19	14/13
	CMV serostatus(+)	35(89.7%)	27(100%)
	Recruited	39	27
	Samples used in flow cytometry to detect the phenotype of NK cells (Additional file 2: Fig.S3; Additional file 2: Fig. S16)
		Young	Elder
	Mean Age（years）	27.6	70.2
	Age SD	2.15	7.5
	Gender（M/F）	14/9	9/16
	CMV serostatus(+)	23(100%)	25(100%)
	Recruited	23	25
	Samples used for IFN-α stimulation experiments in flow cytometry (Fig. 1I-L; Fig. 5C-F; Additional file 2: Fig. S6)
		Young	Elder
	Mean Age（years）	25.19	73
	Age SD	2.19	5.42
	Gender（M/F）	14/12	15/12
	CMV serostatus(+)	26(100%)	27(100%)
	Recruited	26	27
	Samples used for IL-12/IL15 stimulation experiments in flow cytometry (Additional file 2: Fig. S7)
		Young	Elder
	Mean Age（years）	26	67.06
	Age SD	2.54	4.6
	Gender（M/F）	8/10	7/9
	CMV serostatus(+)	18(100%)	16(100%)
	Recruited	18	16
	Samples used for K562 stimulation experiments in flow cytometry (Additional file 2: Fig. S8)
		Young	Elder
	Mean Age（years）	26.8	70.6
	Age SD	2.82	8.79
	Gender（M/F）	6/4	5/5
	CMV serostatus(+)	10(100%)	10(100%)
	Recruited	10	10
	Samples used for IL-2 stimulation experiments in flow cytometry (Additional file 2: Fig. S9)
		Young	Elder
	Mean Age（years）	26.5	72.9
	Age SD	2.22	5.9
	Gender（M/F）	5/5	6/4
	CMV serostatus(+)	10(100%)	10(100%)
	Recruited	10	10

## Sheet: Table S2
Table S2. Lymphocyte cluster marker genes
	p_val	avg_logFC	pct.1	pct.2	p_val_adj	cluster	gene
1	0	2.27308	1	0.236	0	B1	HLA-DRA
2	0	2.26919	1	0.648	0	B1	CD74
3	0	2.05693	0.99	0.077	0	B1	CD79A
4	0	1.83307	0.993	0.418	0	B1	HLA-DRB1
5	0	1.68878	0.83	0.009	0	B1	TCL1A
6	0	1.51412	0.901	0.07	0	B1	MS4A1
7	0	1.4919	0.979	0.464	0	B1	HLA-DPA1
8	0	1.47359	0.931	0.156	0	B1	CD79B
9	0	1.45984	0.989	0.553	0	B1	HLA-DPB1
10	0	1.43944	0.992	0.84	0	B1	CD37
11	0	1.39417	0.919	0.2	0	B1	HLA-DQB1
12	0	1.2828	0.448	0.017	0	B1	IGLL5
13	0	1.22266	0.746	0.045	0	B1	MEF2C
14	0	1.09163	0.722	0.046	0	B1	LINC00926
15	0	1.02419	0.778	0.158	0	B1	HLA-DMA
16	0	1.01681	0.656	0.095	0	B1	PPAPDC1B
17	0	0.991791	0.703	0.048	0	B1	BANK1
18	0	0.986419	0.588	0.115	0	B1	YBX3
19	0	0.973577	0.735	0.161	0	B1	NCF1
20	0	0.962526	0.631	0.031	0	B1	VPREB3
21	0	0.951086	0.698	0.068	0	B1	FAM26F
22	0	0.947508	0.755	0.149	0	B1	HLA-DQA1
23	0	0.896533	0.611	0.015	0	B1	FCER2
24	0	0.89424	0.662	0.07	0	B1	RALGPS2
25	0	0.86158	0.642	0.068	0	B1	HLA-DMB
26	0	0.85631	0.614	0.056	0	B1	HVCN1
27	0	0.814812	0.58	0.135	0	B1	IL4R
28	0	0.776227	0.569	0.055	0	B1	EAF2
29	0	0.764995	0.563	0.028	0	B1	CD22
30	3.445e-209	0.827691	0.673	0.284	5.84341e-205	B1	BIRC3
31	0	2.0042	0.996	0.266	0	B2	HLA-DRA
32	0	1.61767	0.994	0.113	0	B2	CD79A
33	0	1.5252	0.962	0.1	0	B2	MS4A1
34	0	1.27196	0.956	0.185	0	B2	CD79B
35	0	1.23241	0.572	0.03	0	B2	IGJ
36	0	1.22472	0.877	0.066	0	B2	BANK1
37	0	1.2037	0.925	0.228	0	B2	HLA-DQB1
38	0	1.06555	0.868	0.168	0	B2	HLA-DQA1
39	0	1.01564	0.802	0.087	0	B2	RALGPS2
40	0	0.883676	0.303	0.002	0	B2	AL928768.3
41	0	0.722724	0.585	0.056	0	B2	VPREB3
42	0	0.716811	0.572	0.016	0	B2	MARCKS
43	0	0.712424	0.645	0.048	0	B2	TCF4
44	0	0.690094	0.722	0.073	0	B2	LINC00926
45	0	0.664715	0.672	0.075	0	B2	MEF2C
46	0	0.660313	0.687	0.088	0	B2	HLA-DMB
47	0	0.650487	0.651	0.039	0	B2	LY86
48	0	0.641297	0.643	0.064	0	B2	SWAP70
49	0	0.631895	0.322	0.008	0	B2	RP5-887A10.1
50	1.51049e-291	0.885774	0.82	0.18	2.56209e-287	B2	HLA-DMA
51	2.74446e-271	1.4273	0.994	0.483	4.65515e-267	B2	HLA-DPA1
52	1.1858e-260	1.48027	0.985	0.44	2.01135e-256	B2	HLA-DRB1
53	3.12192e-253	1.84829	1	0.662	5.2954e-249	B2	CD74
54	3.91724e-250	1.37841	0.994	0.57	6.64443e-246	B2	HLA-DPB1
55	2.195e-216	1.02082	1	0.846	3.72315e-212	B2	CD37
56	2.4893e-184	0.688345	0.708	0.191	4.22234e-180	B2	POU2F2
57	7.87573e-131	0.644369	0.881	0.416	1.33588e-126	B2	COTL1
58	9.53184e-126	0.704971	0.484	0.122	1.61679e-121	B2	HLA-DQA2
59	8.33493e-107	1.24603	0.267	0.042	1.41377e-102	B2	IGLL5
60	5.19304e-99	0.731319	0.95	0.635	8.80843e-95	B2	LTB
61	0	0.926197	0.957	0.427	0	T4	IL7R
62	0	0.898058	0.993	0.577	0	T4	LTB
63	0	0.781076	0.979	0.796	0	T4	VIM
64	0	0.541365	0.971	0.65	0	T4	LDHB
65	0	0.491477	0.822	0.356	0	T4	COTL1
66	0	0.44173	0.707	0.269	0	T4	PLP2
67	0	0.432192	0.528	0.111	0	T4	AQP3
68	0	0.427392	0.535	0.129	0	T4	SOCS3
69	0	0.387944	1	0.999	0	T4	TPT1
70	0	0.3863	0.694	0.238	0	T4	RCAN3
71	1.00781e-307	0.418063	0.599	0.182	1.70944e-303	T4	MAL
72	8.58002e-297	0.327908	0.467	0.116	1.45534e-292	T4	INPP4B
73	2.56963e-285	0.385478	0.518	0.147	4.35861e-281	T4	GPR183
74	9.31018e-274	0.38409	0.617	0.224	1.57919e-269	T4	TRADD
75	7.39173e-258	0.460662	0.89	0.559	1.25379e-253	T4	GSTK1
76	5.7909e-245	0.336755	0.552	0.185	9.82252e-241	T4	PAG1
77	1.20683e-219	0.508572	0.84	0.473	2.04703e-215	T4	ITGB1
78	2.86561e-198	0.324094	0.578	0.23	4.86064e-194	T4	TTC39C
79	4.12756e-194	0.314287	0.525	0.196	7.00117e-190	T4	TIMP1
80	8.17672e-193	0.314134	0.642	0.28	1.38694e-188	T4	PBXIP1
81	8.28643e-190	0.528311	0.969	0.856	1.40554e-185	T4	JUNB
82	9.13483e-189	0.439794	0.79	0.449	1.54945e-184	T4	S100A11
83	7.90475e-184	0.315211	0.499	0.186	1.3408e-179	T4	CORO1B
84	4.56645e-169	0.346538	0.941	0.715	7.74561e-165	T4	FXYD5
85	5.62208e-152	0.417417	0.92	0.67	9.53617e-148	T4	CRIP1
86	1.46125e-149	0.395405	0.95	0.781	2.47858e-145	T4	S100A10
87	9.05357e-128	0.352363	0.911	0.665	1.53567e-123	T4	FYB
88	2.55358e-111	0.336261	0.987	0.923	4.33138e-107	T4	ZFP36L2
89	1.34586e-97	0.326089	0.884	0.642	2.28285e-93	T4	ANXA1
90	4.81908e-86	0.392538	0.882	0.712	8.17413e-82	T4	JUN
91	0	0.663653	0.958	0.661	0	T3	LDHB
92	0	0.629	0.82	0.366	0	T3	TCF7
93	0	0.627346	1	0.996	0	T3	RPS13
94	0	0.617712	1	0.999	0	T3	RPS3A
95	0	0.590804	1	0.998	0	T3	RPL32
96	0	0.572731	1	1	0	T3	RPS12
97	0	0.571702	1	0.999	0	T3	TPT1
98	0	0.56449	1	0.992	0	T3	RPL22
99	0	0.558052	0.616	0.152	0	T3	CCR7
100	0	0.547641	0.655	0.182	0	T3	MAL
101	0	0.531305	1	0.999	0	T3	RPS6
102	0	0.531092	0.998	0.982	0	T3	EEF1B2
103	0	0.5287	1	0.999	0	T3	RPL34
104	0	0.524684	1	0.998	0	T3	RPL9
105	0	0.523841	1	0.999	0	T3	RPL30
106	0	0.519929	0.999	0.998	0	T3	RPL35A
107	0	0.510427	1	0.997	0	T3	RPS25
108	0	0.500977	1	0.999	0	T3	RPL11
109	0	0.500666	0.999	0.991	0	T3	RPS5
110	0	0.498143	0.625	0.185	0	T3	LEF1
111	0	0.495222	1	0.998	0	T3	RPS14
112	0	0.493162	1	0.998	0	T3	RPS8
113	0	0.478615	1	0.992	0	T3	RPL7
114	0	0.472271	1	0.999	0	T3	RPL21
115	0	0.470023	1	1	0	T3	RPL13
116	2.44675e-307	0.474738	0.996	0.975	4.15018e-303	T3	RPL23
117	2.68517e-283	0.531472	0.675	0.274	4.55459e-279	T3	PRKCQ-AS1
118	7.51592e-283	0.515105	0.768	0.372	1.27485e-278	T3	RGS10
119	5.15335e-278	0.579259	0.815	0.432	8.7411e-274	T3	NOSIP
120	6.43292e-262	0.50398	0.945	0.769	1.09115e-257	T3	EIF3E
121	0	0.904933	0.63	0.144	0	T1	CD8A
122	0	0.722028	0.569	0.115	0	T1	CD8B
123	1.24535e-296	0.646874	0.943	0.547	2.11237e-292	T1	CD3D
124	1.36724e-291	0.624669	0.918	0.505	2.3191e-287	T1	CD3G
125	2.3326e-280	0.730961	0.984	0.501	3.95656e-276	T1	CCL5
126	1.26332e-198	0.474604	0.703	0.34	2.14285e-194	T1	LYAR
127	1.43668e-192	0.818998	0.366	0.1	2.4369e-188	T1	GZMK
128	1.6489e-190	0.651888	0.771	0.387	2.79686e-186	T1	GZMH
129	2.41571e-185	0.608323	0.762	0.418	4.09753e-181	T1	DUSP2
130	6.26146e-163	0.388367	0.562	0.237	1.06207e-158	T1	KLRG1
131	5.72835e-162	0.426109	0.987	0.749	9.71643e-158	T1	IL32
132	7.4752e-133	0.340026	0.905	0.624	1.26794e-128	T1	GZMM
133	6.14141e-131	0.361193	0.99	0.952	1.04171e-126	T1	SH3BGRL3
134	5.23708e-117	0.441354	0.967	0.82	8.88314e-113	T1	S100A4
135	3.9801e-103	0.292964	0.436	0.202	6.75104e-99	T1	LINC00152
136	4.3089e-103	0.314767	0.889	0.698	7.30876e-99	T1	CD99
137	1.05245e-102	0.261272	0.865	0.465	1.78516e-98	T1	GZMA
138	3.29593e-102	0.354161	0.806	0.583	5.59056e-98	T1	CD2
139	4.33173e-101	0.317231	0.959	0.515	7.34748e-97	T1	NKG7
140	1.20701e-93	0.329337	0.932	0.79	2.04734e-89	T1	S100A10
141	2.27955e-92	0.279186	0.563	0.298	3.86657e-88	T1	AC092580.4
142	6.33104e-89	0.287354	0.85	0.665	1.07387e-84	T1	PPP2R5C
143	5.45849e-86	0.277524	0.926	0.692	9.25869e-82	T1	CD3E
144	3.9957e-80	0.278794	0.975	0.901	6.77751e-76	T1	S100A6
145	8.71192e-60	0.291617	0.671	0.486	1.47772e-55	T1	TNFAIP3
146	2.89154e-56	0.281167	0.754	0.588	4.90463e-52	T1	PIK3R1
147	1.63155e-52	0.256614	0.911	0.795	2.76744e-48	T1	CXCR4
148	1.84832e-34	0.31398	0.523	0.371	3.13513e-30	T1	CMC1
149	1.76373e-31	0.300511	0.815	0.729	2.99163e-27	T1	JUN
150	1.74232e-28	0.25861	0.637	0.519	2.95532e-24	T1	ITGB1
151	0	1.1513	0.946	0.136	0	T2	CD8B
152	0	0.717273	0.6	0.052	0	T2	RP11-291B21.2
153	0	0.699863	0.705	0.114	0	T2	AIF1
154	1.24418e-289	0.503668	0.577	0.094	2.11038e-285	T2	NELL2
155	1.64012e-227	0.476686	0.774	0.182	2.78196e-223	T2	CD8A
156	4.98304e-205	0.526082	1	1	8.45224e-201	T2	RPS12
157	3.84628e-199	0.485773	1	0.999	6.52405e-195	T2	RPS6
158	3.40577e-196	0.490781	1	0.999	5.77686e-192	T2	RPL32
159	1.4922e-188	0.514974	0.695	0.195	2.53107e-184	T2	CCR7
160	7.33054e-185	0.51885	1	0.997	1.24341e-180	T2	RPS13
161	1.80653e-177	0.422728	1	0.999	3.06423e-173	T2	RPS28
162	1.19671e-176	0.412453	1	0.999	2.02986e-172	T2	RPL21
163	2.92578e-175	0.469435	1	0.999	4.96272e-171	T2	RPS3A
164	3.05642e-174	0.428229	1	1	5.18431e-170	T2	RPL13
165	7.34342e-172	0.570277	0.891	0.405	1.24559e-167	T2	RGS10
166	1.27239e-167	0.500546	0.707	0.225	2.15823e-163	T2	LEF1
167	5.60694e-164	0.421145	1	0.999	9.51049e-160	T2	RPL34
168	5.90922e-164	0.49728	1	0.992	1.00232e-159	T2	RPS5
169	4.18231e-161	0.49704	1	0.984	7.09403e-157	T2	EEF1B2
170	1.78436e-153	0.4382	1	0.992	3.02662e-149	T2	RPL22
171	5.57317e-149	0.452714	1	0.998	9.45321e-145	T2	RPS8
172	1.14978e-148	0.44323	1	0.996	1.95025e-144	T2	RPS21
173	8.2799e-147	0.415822	1	0.996	1.40444e-142	T2	RPL10A
174	6.75521e-137	0.572367	0.98	0.689	1.14582e-132	T2	LDHB
175	4.73678e-120	0.450677	0.993	0.934	8.03453e-116	T2	NPM1
176	7.12516e-117	0.516929	0.878	0.467	1.20857e-112	T2	NOSIP
177	1.07207e-106	0.435785	0.766	0.344	1.81844e-102	T2	NUCB2
178	9.54988e-106	0.449117	0.995	0.953	1.61985e-101	T2	RPL36A
179	3.25258e-98	0.445038	0.834	0.412	5.51702e-94	T2	TCF7
180	2.59978e-48	0.486147	0.73	0.581	4.40975e-44	T2	RPS4Y1
181	0	1.49443	0.913	0.068	0	NK1	FCER1G
182	0	1.28926	0.612	0.107	0	NK1	MYOM2
183	0	1.2723	0.956	0.455	0	NK1	GNLY
184	0	1.26873	0.858	0.243	0	NK1	SPON2
185	0	1.14728	0.945	0.365	0	NK1	GZMB
186	0	1.14015	0.843	0.216	0	NK1	CLIC3
187	0	1.12645	0.979	0.412	0	NK1	PRF1
188	0	1.09083	0.973	0.251	0	NK1	TYROBP
189	0	1.03724	0.973	0.406	0	NK1	KLRB1
190	0	1.01119	0.995	0.525	0	NK1	NKG7
191	0	0.989788	0.835	0.255	0	NK1	IL2RB
192	0	0.964711	0.918	0.232	0	NK1	KLRF1
193	0	0.945992	0.957	0.467	0	NK1	GZMA
194	0	0.907775	0.942	0.553	0	NK1	CD7
195	0	0.890149	0.959	0.481	0	NK1	CTSW
196	0	0.876707	0.964	0.626	0	NK1	CD247
197	0	0.865469	0.878	0.376	0	NK1	HOPX
198	0	0.84689	0.811	0.32	0	NK1	CCL4
199	0	0.81695	0.952	0.466	0	NK1	EFHD2
200	0	0.784421	0.843	0.274	0	NK1	FCGR3A
201	0	0.767346	0.955	0.688	0	NK1	PLAC8
202	0	0.762096	0.988	0.737	0	NK1	SRGN
203	0	0.748686	0.558	0.054	0	NK1	IGFBP7
204	0	0.739146	0.867	0.311	0	NK1	KLRD1
205	0	0.718667	0.718	0.21	0	NK1	METRNL
206	2.88647e-294	0.715497	0.936	0.713	4.89604e-290	NK1	JAK1
207	1.48636e-293	0.739119	0.977	0.479	2.52116e-289	NK1	CST7
208	1.56584e-287	0.723133	0.959	0.747	2.65598e-283	NK1	IFITM2
209	4.45174e-247	0.796902	0.835	0.357	7.55103e-243	NK1	FGFBP2
210	6.39992e-135	1.20315	0.234	0.051	1.08555e-130	NK1	PTGDS
211	0	1.39426	0.961	0.403	0	NK2	GNLY
212	0	1.24647	0.97	0.314	0	NK2	GZMH
213	0	1.22437	0.997	0.477	0	NK2	NKG7
214	0	1.21091	0.683	0.049	0	NK2	KLRC2
215	0	1.208	0.9	0.195	0	NK2	TYROBP
216	0	1.20793	0.965	0.301	0	NK2	GZMB
217	0	1.19456	0.918	0.288	0	NK2	FGFBP2
218	0	1.1784	0.994	0.468	0	NK2	CCL5
219	0	1.13182	0.904	0.202	0	NK2	FCGR3A
220	0	1.10663	0.982	0.427	0	NK2	CST7
221	0	0.994493	0.957	0.36	0	NK2	PRF1
222	0	0.904564	0.946	0.419	0	NK2	EFHD2
223	0	0.901898	0.962	0.416	0	NK2	GZMA
224	0	0.89997	0.769	0.301	0	NK2	CMC1
225	0	0.890212	0.939	0.437	0	NK2	CTSW
226	0	0.848415	0.826	0.184	0	NK2	KLRF1
227	0	0.843657	0.857	0.257	0	NK2	KLRD1
228	0	0.838415	0.808	0.391	0	NK2	LGALS1
229	0	0.802385	0.94	0.598	0	NK2	CD247
230	0	0.775243	0.855	0.331	0	NK2	HOPX
231	0	0.768201	0.837	0.315	0	NK2	PLEK
232	0	0.753642	0.894	0.482	0	NK2	CD63
233	0	0.739655	0.978	0.778	0	NK2	HCST
234	0	0.720491	0.978	0.924	0	NK2	CYBA
235	0	0.702373	0.776	0.276	0	NK2	ZEB2
236	0	0.688399	0.714	0.188	0	NK2	GPR56
237	0	0.647801	0.789	0.361	0	NK2	C12orf75
238	0	0.630017	0.938	0.598	0	NK2	GZMM
239	0	0.612861	0.931	0.733	0	NK2	IFITM2
240	0	0.607822	0.881	0.586	0	NK2	FLNA
241	1.29584e-205	0.619186	0.435	0.068	2.19801e-201	NKT	KLRC1
242	3.59033e-198	1.06732	0.949	0.444	6.08992e-194	NKT	KLRB1
243	3.0541e-195	0.992745	0.537	0.116	5.18036e-191	NKT	GZMK
244	4.41716e-187	0.643122	0.781	0.257	7.49239e-183	NKT	KLRG1
245	3.0493e-110	0.525814	0.784	0.37	5.17222e-106	NKT	LYAR
246	2.23322e-105	0.67947	0.823	0.448	3.78799e-101	NKT	DUSP2
247	2.80733e-101	0.562866	0.971	0.584	4.7618e-97	NKT	CD3D
248	3.99269e-86	0.495885	0.93	0.544	6.77239e-82	NKT	CD3G
249	5.49423e-86	0.584624	0.956	0.804	9.31932e-82	NKT	CXCR4
250	1.34619e-85	0.474173	0.997	0.771	2.28342e-81	NKT	IL32
251	6.99826e-84	0.479328	0.966	0.724	1.18705e-79	NKT	ARL4C
252	8.08652e-83	0.670789	0.818	0.549	1.37164e-78	NKT	DUSP1
253	9.77599e-81	0.463207	0.998	0.833	1.6582e-76	NKT	S100A4
254	7.01451e-78	0.429569	0.827	0.514	1.1898e-73	NKT	SPOCK2
255	1.88805e-73	0.449697	0.816	0.504	3.20252e-69	NKT	RORA
256	8.0814e-72	0.378541	0.682	0.317	1.37077e-67	NKT	AC092580.4
257	5.34641e-69	0.377237	0.498	0.212	9.06859e-65	NKT	PHACTR2
258	1.99756e-66	0.642627	0.794	0.502	3.38826e-62	NKT	IL7R
259	4.42041e-58	0.356472	0.966	0.755	7.4979e-54	NKT	SRGN
260	8.39723e-55	0.400093	0.976	0.548	1.42434e-50	NKT	CCL5
261	2.87721e-48	0.329774	0.51	0.243	4.88032e-44	NKT	NCR3
262	2.63898e-47	0.47048	0.724	0.501	4.47625e-43	NKT	TNFAIP3
263	2.43077e-43	0.554938	0.852	0.735	4.12308e-39	NKT	JUN
264	2.63638e-43	0.695835	0.134	0.029	4.47182e-39	NKT	S100B
265	5.99926e-42	0.466107	0.912	0.723	1.01759e-37	NKT	ID2
266	4.89198e-37	0.327612	0.806	0.601	8.29778e-33	NKT	PIK3R1
267	1.38504e-36	0.365756	0.98	0.932	2.3493e-32	NKT	ZFP36L2
268	2.91954e-31	0.499423	0.592	0.396	4.95212e-27	NKT	FOS
269	5.11324e-24	0.338244	0.73	0.562	8.67307e-20	NKT	CD69
270	9.14462e-07	0.529931	0.121	0.069	0.0155111	NKT	PTGDS

## Sheet: Table S3
Table S3. Bulk RNA-seq DEseq normalization data in Fig. 1C
gene	Young1	Young2	Young3	Young4	Young5	Young6	Young7	Young8	Young9	Young10	Elder1	Elder2	Elder3	Elder4	Elder5	Elder6	Elder7	Elder8	Elder9	Elder10
A1BG	146.432	41.3344	107.846	114.785	110.978	146.038	121.158	151.111	137.95	213.923	162.299	191.195	112.153	140.526	200.261	124.776	142.812	143.035	125.348	161.084
A1CF	0	0	0	0	0	0	0	0	0.895781	0	0	0	0	1.00376	0.976884	1.06646	0	0	0	0
A2LD1	100.296	133.677	72.6313	77.9835	89.4986	108.252	68.0889	138.518	110.181	116.958	88.6315	135.748	112.153	139.523	104.527	90.6492	109.6	74.1342	81.5274	108.464
A2M	33.0976	27.2631	9.90427	26.2866	29.5345	25.5311	35.0457	18.8889	21.4987	25.9906	17.2659	14.3396	44.5051	27.1015	32.2372	20.2628	24.9091	35.7589	21.4009	31.143
A2M-AS1	14.0414	29.022	13.2057	30.6677	25.0596	17.3612	19.0248	9.44443	22.3945	15.9942	24.1722	11.4717	16.0218	18.0677	17.5839	4.26584	19.097	30.5259	12.2291	28.9952
A2ML1	3.00887	2.63836	0	3.50488	4.47493	9.19121	2.00261	3.14814	2.68734	4.9982	6.90635	2.86792	7.12082	2.00752	3.90753	3.19938	3.32122	9.59384	8.15274	5.36948
A2ML1-AS1	0	0	0	0	0	0	0	0	0	0	0	0	0	0	0	0	0	0	0	0
A2ML1-AS2	0	0	1.10047	0.876219	0	3.06374	0	1.04938	1.79156	0	2.30212	2.86792	0.890102	2.00752	0	1.06646	0.830304	0	2.03818	0
A2MP1	32.0946	54.5262	22.0095	65.7164	58.1741	59.2323	69.0902	53.5184	57.33	57.9791	50.6465	65.0061	92.5706	68.2557	54.7055	26.6615	47.3273	60.1796	55.031	68.7294
A3GALT2P	0	0	2.20095	2.62866	0	1.02125	0	1.04938	0	3.99856	0	0	0	0	0	0	0.830304	0.872168	0	1.0739
A4GALT	0	1.75891	3.30142	3.50488	2.68496	0	0	0	0.895781	0	0	0	3.56041	2.00752	0	0	0	0	4.07637	0
A4GNT	1.00296	0	0	0	0	0	1.00131	0	0.895781	0	0	0	0	0	0	0	0.830304	0	1.01909	0
AAAS	942.779	882.093	842.963	918.278	806.383	566.791	783.022	930.801	959.381	812.708	849.481	898.614	806.432	759.846	744.385	794.514	796.261	848.619	795.911	850.526
AACP	0	0	0	0	0	0	0	0	0	0	0	0	0	0	0	0	0	0	0	0
AACS	124.367	184.685	146.363	227.817	154.833	71.4872	237.31	115.432	178.26	210.924	232.514	108.025	186.031	104.391	102.573	76.7852	225.012	220.658	155.921	185.784
AACSP1	0	0	0	0	0	0	0	0	0.895781	0	0	0	0	0	0	0	0	0	0	0
AADAC	0	0	0	0	0	0	0	0	0	0	0	0	0	0	0	0	0	0	0	0
AADACL2	0	0	0	0	0	0	0	0	0	0	0	0	0	0	0	0	0	0	0	0
AADACL3	0	0	0	0	0	0	0	0	0	0	0	0	0	0	0	0	0	0	0	0
AADACL4	0	0	0	0	0	0	0	0	0	0	0	0	0	0	0	0	0	0	0	0
AADAT	0	0.879455	2.20095	0.876219	0.894986	3.06374	1.00131	1.04938	0.895781	0.99964	0	0.955973	0	0	0.976884	1.06646	0	0.872168	0	0
AAED1	256.757	213.707	172.774	191.892	230.011	224.674	201.263	295.925	260.672	176.936	187.622	263.848	251.899	313.173	325.302	343.4	242.449	258.162	291.46	273.844
AAGAB	1833.4	1876.76	1880.71	1494.83	1784.6	2937.1	1743.28	2099.81	1708.25	1863.33	1567.74	2622.23	1740.15	2573.64	2327.91	2356.88	1778.51	1779.22	2106.46	1884.69
AAK1	37.1094	40.4549	29.7128	113.908	32.2195	21.4462	79.1032	34.6296	51.0595	74.973	67.9124	30.5911	82.7795	46.1729	32.2372	31.9938	70.5758	51.4579	32.611	63.3599
AAMP	2145.32	2109.81	2130.52	2008.29	2196.3	2109.89	1948.54	2835.43	2084.48	2032.27	2158.23	2686.28	2003.62	2541.52	2588.74	2653.36	1958.69	2036.51	2256.27	2258.4
AANAT	0	0.879455	1.10047	0.876219	0	0	0	0	0.895781	0	0	1.91195	0.890102	0	0.976884	0	3.32122	0.872168	1.01909	0
AAR2	1526.5	1383.38	1542.86	1307.32	1328.16	1985.3	1215.59	1905.68	1548.8	1425.49	1396.23	2367.94	1329.81	1926.21	1793.56	2126.52	1380.8	994.271	1527.62	1434.73
AARD	2.00591	5.27673	2.20095	3.50488	8.94986	8.16997	6.00784	6.29629	9.85359	3.99856	5.75529	3.82389	2.67031	4.01504	4.88442	5.33231	5.81213	3.48867	13.2482	6.44338
AARS	1252.69	1181.99	971.719	1312.58	1194.81	676.065	1075.4	1306.48	1251.41	985.645	1070.48	840.3	1241.69	818.064	845.981	905.426	1263.72	1169.58	1166.86	1454.06
AARS2	118.349	118.726	81.4351	198.902	80.5488	72.5085	114.149	88.148	159.449	129.953	126.616	88.9055	108.592	66.2481	63.4974	67.1871	88.8425	135.186	100.89	98.7985
AARSD1	479.413	525.034	543.634	499.445	468.078	555.558	473.618	747.159	502.533	482.826	554.81	800.149	496.677	697.613	701.402	760.387	527.243	436.956	518.718	429.559
AASDH	679.001	443.245	523.826	502.074	627.385	952.822	482.63	627.53	503.429	449.838	432.798	694.992	535.841	716.684	653.535	669.738	518.94	437.828	564.577	538.022
AASDHPPT	1332.93	1289.28	1319.47	1139.96	1327.26	2035.34	1240.62	1668.52	1137.64	1102.6	1070.48	1452.12	1127.76	1569.88	1464.35	1543.17	1243.8	946.302	1214.76	1127.59
AASS	45.133	37.8165	25.3109	35.0488	29.5345	36.7648	44.0575	40.9259	42.1017	22.9917	27.6254	14.3396	44.5051	14.0526	36.1447	24.5286	24.9091	20.0599	45.8591	25.7735
AATF	2066.09	1933.92	2023.77	1728.78	2005.66	1665.65	1937.53	2189.01	2114.94	2095.25	1960.25	1909.08	2139.8	2077.78	2078.81	2062.54	2006.84	2178.67	2219.58	2190.75
AATK	281.831	284.064	294.927	665.05	377.684	91.9121	872.138	78.7036	186.322	952.657	793.079	74.5659	521.6	163.613	91.8271	147.172	564.607	875.656	260.888	404.859
AATK-AS1	0	0	0	0.876219	0	0	0	0	0	0.99964	0	0	0	0	0	0	0	0	0	0
AB015752.3	1.00296	0	0	1.75244	0	2.04249	1.00131	1.04938	2.68734	0.99964	1.15106	0	0.890102	0	0	1.06646	2.49091	0.872168	2.03818	1.0739
AB015752.4	1.00296	0.879455	1.10047	1.75244	1.78997	1.02125	0	1.04938	1.79156	1.99928	2.30212	1.91195	0.890102	0	1.95377	0	0.830304	0.872168	1.01909	0
AB019438.63	0	0.879455	0	0.876219	1.78997	0	0	0	0.895781	0	0	0	0	1.00376	0	0	0.830304	0.872168	0	1.0739
AB019438.66	0	0	0	0	0	0	0	0	0	0	0	0	0	0	0	0	0	0	0	0
AB019439.68	0	0	0	0	0	0	1.00131	0	0	0	0	0	0	0	0	0	0	0	0	0
AB019440.1	0	0	0	2.62866	0	1.02125	0	0	0	0	0	0	0.890102	0	0	0	0	0	0	0
AB019441.29	2184.44	1902.26	2677.45	1754.19	1626.19	3650.95	2081.72	3277.22	1890.99	1923.31	2143.27	3288.55	1967.13	2878.78	3197.34	2430.46	1797.61	1389.36	1487.87	1441.17
ABAT	746.199	649.917	649.28	683.451	886.036	428.923	888.159	329.506	553.592	608.781	703.296	520.049	914.135	544.038	545.101	589.753	496.522	964.617	782.663	583.126
ABC11-48400900C8.1	0	0	0	0	0	1.02125	0	0	0	0	0	0	0	0	0	0	0	0	0	0
ABC12-47043100G14.2	0	0	0	0	0	0	0	0	0	0	0	0	0	0	0	0	0	0	0	0
ABC7-42389800N19.1	14.0414	28.5823	13.7559	57.3923	36.2469	13.2762	24.0314	25.1851	35.3833	51.4815	29.352	25.3333	29.3734	23.0865	16.607	22.3957	30.3061	30.9619	17.3246	49.9362
ABCA1	1630.81	1186.38	2042.48	1141.71	1534.01	873.165	1392.82	865.739	1169.89	895.678	1275.37	710.288	1155.35	990.711	710.194	1089.92	890.086	1170.45	1602.01	853.748
ABCA10	30.0887	56.2851	44.019	64.8402	34.0095	45.9561	28.0366	40.9259	47.4764	23.9914	43.7402	35.371	49.8457	23.0865	35.1678	26.6615	36.5334	49.7136	38.7255	26.8474
ABCA11P	26.0769	22.8658	28.6123	28.9152	17.8997	43.9136	27.0353	35.6789	43.8933	30.9888	40.287	36.327	32.9338	21.079	26.3759	40.5255	22.4182	21.8042	20.3818	18.2562
ABCA12	0	0	0	0	0	0	0	0	0	0.99964	0	0.955973	0	1.00376	0.976884	0	0.830304	0.872168	0	0
ABCA13	46.136	51.8878	35.2152	26.2866	19.6897	52.0835	37.0484	18.8889	30.4565	39.9856	14.9638	109.937	36.4942	32.1203	82.0582	46.9243	12.4546	16.5712	33.63	120.276
ABCA17P	2.00591	2.63836	1.10047	4.3811	2.68496	0	6.00784	1.04938	6.27046	4.9982	5.75529	1.91195	5.34061	2.00752	1.95377	3.19938	1.66061	5.23301	6.11455	0
ABCA2	193.571	392.237	246.506	619.487	324.88	87.8271	617.806	105.987	360.104	584.79	498.408	100.377	444.161	204.767	95.7346	91.7157	659.261	542.488	403.561	396.268
ABCA3	36.1064	51.8878	28.6123	79.7359	39.3794	20.4249	64.0836	25.1851	40.3101	72.9737	63.3082	25.8113	60.5269	33.1241	33.214	19.1963	62.2728	49.7136	66.241	41.882
ABCA4	1.00296	5.27673	1.10047	0	0.894986	1.02125	2.00261	0	0.895781	0	1.15106	1.91195	1.7802	0	3.90753	2.13292	2.49091	0.872168	0	0
ABCA5	639.886	748.416	732.916	783.34	686.455	518.793	648.847	569.814	627.942	553.801	562.867	460.779	793.971	487.827	464.02	427.651	674.207	537.255	549.291	567.017
ABCA6	24.0709	19.348	13.2057	18.4006	25.0596	19.4037	16.0209	19.9382	19.7072	16.9939	33.3807	19.1195	40.0546	18.0677	13.6764	14.9305	15.7758	70.6456	27.5155	21.4779
ABCA7	914.696	844.276	988.226	1734.91	1236.87	300.246	1383.81	328.456	911.905	1583.43	1472.2	184.503	831.355	325.218	344.84	212.226	1073.58	1105.04	677.696	1027.72
ABCA8	3.00887	0.879455	2.20095	1.75244	0	1.02125	3.00392	2.09876	3.58312	3.99856	3.45317	0.955973	4.45051	3.01128	0	2.13292	1.66061	1.74434	4.07637	2.14779
ABCA9	11.0325	17.5891	12.1052	26.2866	13.4248	12.2549	18.0235	12.5926	13.4367	15.9942	17.2659	11.4717	21.3624	16.0602	9.76884	6.39877	12.4546	32.2702	15.2864	13.9607
ABCA9-AS1	0	0	0	0.876219	0	0	0	0	0	0	0	0	0	0	0	0	0	0	0	0
ABCB1	707.084	1108.99	798.944	881.476	930.786	1616.63	930.214	677.9	1160.93	668.759	676.822	1171.07	707.631	1436.38	916.317	683.602	750.595	513.707	1648.89	684.072
ABCB10	658.942	684.216	540.333	621.239	656.92	628.066	608.795	652.715	545.53	563.797	538.695	518.137	626.632	580.173	588.084	601.484	724.855	552.082	647.124	629.303
ABCB10P1	5.01478	0.879455	5.50237	2.62866	6.2649	2.04249	5.00653	2.09876	5.37468	4.9982	3.45317	3.82389	8.01092	2.00752	4.88442	3.19938	7.47273	2.6165	4.07637	1.0739
ABCB10P3	7.02069	4.39727	1.10047	5.25731	0.894986	2.04249	5.00653	9.44443	2.68734	4.9982	2.30212	3.82389	5.34061	3.01128	6.83818	7.46523	10.7939	4.36084	2.03818	5.36948
ABCB10P4	12.0355	11.4329	13.2057	9.63841	5.36992	8.16997	7.00915	9.44443	5.37468	5.99784	6.90635	4.77986	8.90102	4.01504	4.88442	8.53169	7.47273	9.59384	8.15274	4.29559
ABCB11	1.00296	0	1.10047	2.62866	2.68496	1.02125	0	0	1.79156	0	2.30212	0	1.7802	1.00376	1.95377	2.13292	0.830304	0	1.01909	3.22169
ABCB4	107.316	168.855	116.65	121.794	102.028	263.481	129.169	142.716	123.618	63.977	95.5378	139.572	72.0983	108.406	126.995	119.444	58.9516	86.3446	136.558	60.1382
ABCB5	2.00591	3.51782	0	3.50488	1.78997	1.02125	1.00131	3.14814	2.68734	1.99928	4.60423	1.91195	4.45051	2.00752	3.90753	2.13292	3.32122	1.74434	4.07637	2.14779
ABCB6	4.01182	13.1918	9.90427	17.5244	7.15989	5.10623	11.0144	4.19752	3.58312	14.9946	10.3595	5.73584	6.23071	0	6.83818	3.19938	4.98182	17.4434	3.05728	13.9607
ABCB7	1035.05	857.468	967.317	875.343	879.772	0	822.073	1299.13	775.746	897.677	812.647	1338.36	790.41	1227.6	1138.07	1238.16	876.801	774.485	899.858	824.753
ABCB8	171.506	202.275	147.464	326.83	169.152	52.0835	289.378	110.185	150.491	327.882	270.499	81.2577	175.35	82.3083	80.1044	83.184	254.903	247.696	170.188	211.558
ABCB9	27.0798	45.7316	42.9185	32.4201	25.0596	14.2974	36.047	20.9876	25.0819	35.9871	32.2296	18.1635	17.802	19.0714	14.6533	12.7975	38.194	22.6764	18.3437	21.4779
ABCC1	461.36	451.16	429.185	697.47	445.703	247.141	625.817	380.925	494.471	716.742	531.789	441.659	712.082	403.511	358.516	323.138	775.504	832.92	476.935	601.382
ABCC10	177.523	222.502	92.4398	304.048	168.257	89.8696	307.401	92.3455	172.886	296.893	284.311	95.5973	200.273	114.429	87.9195	127.975	319.667	287.815	189.551	225.518
ABCC11	0	1.75891	0	1.75244	0.894986	0	1.00131	3.14814	1.79156	0.99964	3.45317	0.955973	0.890102	2.00752	1.95377	2.13292	0.830304	1.74434	1.01909	0
ABCC12	0	0	0	0	0	0	0	0	0	0	0	0	0	0	0	0	0	0	0	0
ABCC13	161.476	294.617	80.3346	77.9835	151.253	418.711	130.17	58.7653	107.494	184.933	92.0846	392.905	42.7249	185.696	147.509	95.9815	28.2303	23.5485	431.076	50.4731
ABCC2	120.355	92.3427	140.861	120.042	114.558	49.0198	104.136	84.9999	94.9528	75.9727	69.0635	65.0061	127.285	68.2557	85.9657	52.2566	88.0122	134.314	95.7947	93.429
ABCC3	171.506	291.979	133.157	132.309	232.696	127.656	237.31	118.58	294.712	484.826	192.227	211.27	176.24	251.944	295.996	309.274	214.218	293.92	159.997	241.627
ABCC4	359.058	381.683	458.898	336.468	320.405	604.578	350.457	524.69	466.702	409.853	318.843	489.458	342.689	463.737	495.28	531.098	408.509	375.904	336.3	355.46
ABCC5	1779.24	1077.33	1641.91	1245.98	1457.93	631.13	1563.04	761.851	1059.71	1458.48	1460.69	716.98	1522.07	764.865	820.582	471.376	1150.8	1534.14	1502.14	1352.04
ABCC5-AS1	0	0	0	0	0	0	0	0	0	0	1.15106	0	0	0	0	0	0	0	0	0
ABCC6	50.1478	44.8522	51.7223	56.9542	83.2337	47.9986	82.1072	41.9752	49.2679	66.9759	92.0846	38.2389	89.9003	53.1993	45.9135	38.3926	27.4	103.788	24.4582	66.5816
ABCC6P1	25.0739	25.5042	28.6123	22.7817	23.2696	22.4674	29.0379	20.9876	17.9156	27.9899	26.4743	26.7672	31.1536	40.1504	24.4221	25.5951	13.2849	36.631	12.2291	19.3301
ABCC6P2	15.0443	11.4329	17.6076	12.2671	12.5298	8.16997	18.0235	10.4938	15.2283	13.995	18.4169	21.9874	11.5713	17.0639	19.5377	11.7311	12.4546	20.0599	10.1909	22.5518
ABCC8	0	0	0	0	0	0	0	0	0	0	0	0	0	0	0	0	0	2.6165	0	0
ABCC9	32.0946	33.4193	30.8133	43.811	27.7446	46.9773	23.0301	39.8765	45.6848	42.9845	36.8339	27.7232	37.3843	28.1053	26.3759	43.7249	34.0425	50.5857	34.6491	27.9213
ABCD1	92.272	94.9811	53.9232	198.902	129.773	0	232.303	32.5308	74.3498	275.901	179.565	17.2075	148.647	39.1466	37.1216	27.728	197.612	201.471	76.4319	120.276
ABCD1P2	1.00296	0.879455	1.10047	1.75244	0	0	0	1.04938	0.895781	2.99892	2.30212	0	1.7802	0	0	1.06646	0.830304	0.872168	0	2.14779
ABCD1P3	0	0	0	0	0	0	0	0	0	0	0	0	0	0	0	0	0	0	0	0
ABCD1P4	0	0.879455	0	0.876219	0	0	1.00131	2.09876	0	0.99964	0	0	0.890102	0	0	0	0.830304	0	0	1.0739
ABCD1P5	2.00591	0	0	0	0	0	0	0	0.895781	1.99928	2.30212	0	0.890102	0	0	0	0	0	2.03818	1.0739
ABCD2	595.756	619.136	611.864	499.445	582.636	1277.58	480.627	1135.43	325.168	340.877	465.027	679.697	488.666	604.263	689.68	684.668	499.013	296.537	529.928	282.435
ABCD3	1121.31	992.904	998.13	833.284	941.526	1162.18	909.187	1243.52	958.485	829.701	818.402	1013.33	911.464	1070.01	1112.67	929.954	1091.02	776.229	1036.42	906.369
ABCD4	488.44	482.821	401.673	507.331	454.653	314.544	451.589	376.728	558.071	438.842	557.112	343.194	502.908	377.414	357.539	298.609	462.479	464.865	441.267	471.441
ABCE1	1982.84	1856.53	2194.35	2085.4	1904.53	3665.25	2033.65	2921.48	1801.41	1647.41	1520.55	2434.86	1616.43	2357.83	2476.4	2416.6	1820.03	1378.02	1842.52	1635.54
ABCF1	179.672	200.767	143.376	207.539	171.07	75.1345	195.398	141.517	209.485	171.795	188.28	106.523	215.405	107.689	104.666	101.771	232.604	218.54	171.499	218.615
ABCF2	978.885	882.972	857.269	1154.86	918.256	548.409	987.289	1020	1021.19	746.731	874.804	954.061	915.025	764.865	869.426	826.507	961.492	917.52	877.438	971.876
ABCF3	959.829	931.342	797.844	1010.28	847.552	511.644	995.299	857.344	1138.54	962.654	1035.95	676.829	907.904	611.29	685.772	620.68	949.037	1153.01	933.488	1038.46
ABCG1	770.27	340.349	609.663	524.855	506.562	191.994	569.744	278.086	472.076	639.77	969.191	166.339	521.6	317.188	148.486	268.748	532.225	844.258	382.16	649.707
ABCG2	26.0769	40.4549	34.1147	14.0195	85.0237	99.0608	37.0484	29.3827	51.9553	20.9924	36.8339	65.0061	42.7249	55.2068	67.405	12.7975	37.3637	14.8268	61.1455	27.9213
ABCG4	0	0	0	0	0	0	0	0	0	1.99928	0	0	0	0	0	0	1.66061	0	0	0
ABCG5	1.00296	1.75891	1.10047	0	0.894986	1.02125	0	0	3.58312	0.99964	1.15106	0	1.7802	4.01504	0.976884	1.06646	0	0.872168	1.01909	1.0739
ABCG8	0	0	0	0	0	0	0	0	0	0	0	0	0	0	0	0	0	0	0	0
ABHD1	8.02365	10.5535	6.60285	9.63841	13.4248	9.19121	11.0144	13.642	15.2283	2.99892	13.8127	19.1195	11.5713	10.0376	13.6764	11.7311	8.30304	7.84951	9.17183	8.59117
ABHD10	1270.75	1152.96	1246.84	1272.27	1303.1	2077.21	1282.67	1752.47	1131.37	1250.55	1093.51	1411.97	1193.63	1430.36	1617.72	1626.35	1238.81	1065.79	1030.3	1144.77
ABHD11	121.358	121.365	88.0379	106.023	137.828	152.166	118.154	165.802	182.739	162.941	134.674	168.251	121.054	149.56	144.579	237.821	124.546	129.081	117.196	135.311
ABHD11-AS1	1.00296	6.15618	0	3.50488	6.2649	8.16997	5.00653	2.09876	3.58312	7.99712	1.15106	12.4276	0.890102	6.02256	5.8613	7.46523	9.13334	1.74434	10.1909	5.36948
ABHD11-AS2	0	0	0	0	0	0	0	0	0	0	0	0	0	0	0	0	0	0	0	0
ABHD12	364.073	416.861	289.425	306.677	330.25	174.633	373.487	404.012	458.64	403.855	393.662	347.018	369.392	338.267	287.204	370.062	413.491	338.401	408.656	445.667
ABHD12B	40.1182	35.1782	57.2247	36.8012	51.9092	24.5099	32.0418	24.1358	48.3722	45.9835	50.6465	21.0314	45.3952	45.1692	40.0522	50.1237	45.6667	103.788	44.8401	51.547
ABHD13	1684.97	1473.09	1718.94	1299.43	1696	2539.84	1461.91	1762.96	1336.5	1589.43	1376.67	1644.27	1371.65	2168.12	2079.79	2026.28	1459.67	1303.02	1608.13	1472.31
ABHD14A	81.2395	111.691	74.8322	96.3841	115.453	71.4872	117.153	101.79	118.243	127.954	131.221	92.7294	107.702	63.2369	69.3587	97.048	158.588	93.3219	113.119	84.8378
ABHD14A-ACY1	0	0.879455	0	0	0	0	2.00261	0	0.895781	0	1.15106	0	0	1.00376	0	0	0.830304	0	0	0
ABHD14B	1945.74	1457.26	1644.11	1508.85	1401.55	2060.87	1503.96	2691.66	2030.73	1401.5	1602.27	2430.08	1628	1985.44	2279.07	1924.96	1555.99	1174.81	1755.9	1501.31
ABHD15	250.739	316.604	242.104	281.266	310.56	196.079	350.457	202.531	376.228	347.875	317.692	244.729	372.953	235.884	227.614	246.353	382.77	355.844	379.102	337.204
ABHD16A	12.4653	12.1867	13.8345	12.2671	14.8312	9.483	11.4435	9.59434	14.3325	15.9942	13.1549	10.106	13.6058	11.3281	10.7457	11.1217	12.929	13.3317	12.6659	15.0346
ABHD16B	25.0739	73.8742	41.818	55.2018	61.7541	29.6161	70.0915	34.6296	85.9949	94.9658	113.955	45.8867	84.5597	27.1015	36.1447	56.5224	60.6122	54.0744	86.6228	83.7639
ABHD2	3143.26	4262.72	3803.24	3824.7	5307.27	1915.86	4344.67	2115.55	3542.81	5385.06	5777.16	2453.98	4258.25	3695.84	3033.22	2107.33	4844.82	5040.26	4165.03	5457.54
ABHD3	2023.97	1777.38	2402.34	2030.2	2379.77	1505.32	1592.08	1504.81	1809.48	1574.43	1777.23	1353.66	2046.34	1650.18	1650.93	1560.23	2160.45	2367.93	1633.6	1891.13
ABHD4	1200.54	1047.43	1019.04	976.984	1250.3	852.74	1091.42	744.011	1231.7	1334.52	1314.51	875.671	1142.89	1075.03	838.166	842.504	1059.47	1581.24	1107.75	1325.19
ABHD5	2973.77	2582.96	4487.73	2302.7	3066.22	3834.78	2688.51	1776.6	2607.62	3001.92	2816.64	3311.49	3279.14	4358.32	3265.72	4140	1989.41	3509.6	3416	2703
ABHD6	279.825	279.667	233.301	206.788	254.176	226.717	218.285	281.234	297.399	234.915	276.254	388.125	267.031	330.237	325.302	310.34	234.146	255.545	349.549	268.474
ABHD8	129.381	134.557	86.9375	168.234	143.198	50.041	216.282	73.4567	138.846	237.914	267.045	74.5659	151.317	78.2932	79.1276	86.3834	195.952	176.178	110.062	167.528
ABI1	5129.12	5163.28	5670.74	4568.61	5527.44	6854.6	4846.33	5619.43	5243	5220.12	4458.05	5981.52	5145.68	6138.99	5693.28	5869.8	4878.04	5051.59	5853.67	5106.38
ABI2	468.381	436.209	466.601	466.149	420.644	414.626	411.537	426.049	398.622	283.898	384.453	378.565	467.303	352.32	383.915	331.669	360.352	398.581	444.324	364.051
ABI3	755.226	1188.14	619.567	1141.71	1286.99	458.539	1379.8	625.431	1053.44	1621.42	1259.26	739.923	1212.32	803.008	673.073	966.214	1866.52	1014.33	1726.34	1274.72
ABI3BP	11.0325	9.674	11.0047	9.63841	10.7398	7.14872	8.01046	7.34567	5.37468	5.99784	2.30212	4.77986	6.23071	5.0188	5.8613	10.6646	9.96365	8.72168	5.09546	10.739
ABL1	115.34	154.784	126.555	273.38	126.193	63.3172	251.328	80.8023	141.533	223.919	233.665	61.1823	210.954	80.3008	74.2431	77.8517	280.643	219.786	112.1	194.375
ABL2	214.633	246.247	271.817	262.866	210.322	270.63	235.307	271.79	244.548	194.93	270.499	290.616	225.196	214.805	268.643	229.289	212.558	234.613	260.888	256.661
ABLIM1	6547.3	4604.82	6687.58	7309.42	4442.71	4944.87	5459.13	8026.71	5007.41	3725.66	5019.76	4368.8	4627.64	3119.68	5086.63	3227.11	3614.31	2592.08	3104.15	3084.23
ABLIM2	14.0414	17.5891	9.90427	17.5244	16.1098	10.2125	10.0131	13.642	7.16625	18.9932	11.5106	4.77986	15.1317	9.03384	9.76884	9.59815	19.9273	13.9547	17.3246	15.0346
ABLIM3	79.2335	80.0304	105.646	52.5731	63.544	120.507	109.142	74.506	130.784	127.954	104.746	69.786	51.6259	110.414	139.694	118.377	57.291	126.464	100.89	84.8378
ABO	0.501478	1.31918	3.85166	0	2.23747	4.08498	0	1.04938	2.68734	6.99748	0.575529	5.73584	1.7802	2.00752	3.41909	6.932	1.66061	3.48867	0	2.68474
ABP1	13.0384	51.0084	29.7128	38.5536	27.7446	7.14872	41.0536	8.39505	8.06203	98.9644	37.9849	12.4276	14.2416	2.00752	1.95377	3.19938	129.527	191.877	1.01909	13.9607
ABR	776.288	1000.82	912.293	1337.99	1087.41	400.328	1541.01	497.407	876.969	1666.4	1477.96	592.703	1296.88	766.872	705.31	638.81	1565.95	1875.16	930.431	1439.02
ABRA	0	0.879455	0	2.62866	0.894986	2.04249	0	0	3.58312	1.99928	2.30212	0	0	2.00752	0.976884	0	0	1.74434	1.01909	0
ABRACL	3119.19	2464.23	3094.53	2793.39	2991.94	6054.97	2861.74	4878.57	2647.03	2888.96	2465.57	5249.25	2620.46	3566.36	4725.19	4125.07	2815.56	2876.41	2741.36	2801.8
ABT1	1620.78	1650.74	1834.49	1467.67	1666.46	2877.87	1517.98	1995.92	1805.89	1549.44	1740.4	2562.01	1361.86	2364.86	2216.55	2449.66	1500.36	1431.23	1643.8	1624.81
ABT1P1	0	0	0	0	0	0	0	0	0	0	0	0	0	0	0	0	0	0	0	0
ABTB1	8119.93	6312.73	8925.95	7138.56	9087.69	5337.03	10414.6	4083.14	7158.18	12643.5	10829.2	6251.11	9049.67	9103.1	6375.14	6730.44	7138.95	10671	8216.94	7893.14
ABTB2	24.0709	20.2275	25.3109	33.2963	24.1646	13.2762	34.0444	15.7407	28.665	96.9651	37.9849	16.2515	27.5932	12.0451	14.6533	7.46523	79.7092	82.8559	25.4773	52.6209
AC000003.1	0	0	0	0	0	0	0	0	0	0	0	0	0	0	0	0	0	0	0	0
AC000029.1	0	0	0	0	0	0	0	0	0	0	0	0	0	0	0	0	0	0	1.01909	1.0739
AC000032.2	0	0	0	0	0	0	0	1.04938	0	0	0	0.955973	0	0	0	0	0	0	0	0
AC000035.3	0	0	0	0	0.894986	1.02125	1.00131	1.04938	0	0	0	0	0	0	0	0	0	0.872168	0	0
AC000036.4	0	0.879455	0	0	0	0	0	0	0	0	0	0	0	0	0	0	0	0	0	0
AC000041.8	0	0	0	0	0	0	0	0	0	0	0	0	0	0	0	0	0	0	0	0
AC000059.1	0	0	0	0	0	0	0	0	0	0	0	0	0	0	0	0	0	0	0	0
AC000067.1	0	0	0	0	0	0	0	0	0	0	0	0	0	0	0	0	0	0	0	0
AC000068.5	4.01182	5.27673	8.80379	3.50488	1.78997	1.02125	1.00131	2.09876	8.06203	1.99928	10.3595	3.82389	2.67031	3.01128	0.976884	2.13292	6.64243	2.6165	1.01909	3.22169
AC000077.2	0	0	0	0	0	0	0	0	0	0	0	0	0	0	0	0	0	0	1.01909	0
AC000078.5	0	0.879455	1.10047	4.3811	2.68496	0	2.00261	1.04938	0	2.99892	5.75529	0.955973	0.890102	2.00752	0	0	0	5.23301	0	1.0739
AC000081.2	0	0	0	0	0	0	0	0	0	0	0	0	0	0	0	0	0	0	0	0
AC000089.3	42.1242	43.0933	48.4209	60.4591	40.2744	77.6147	54.0706	93.3949	47.4764	44.9838	48.3444	96.5532	30.2635	52.1955	82.0582	66.1206	60.6122	38.3754	56.0501	51.547
AC000093.3	0	0	0	0	0	0	0	0	0	0.99964	0	0	0	0	0	0	0	0	0	0
AC000094.3	0	0	0	0	0	0	0	0	0	0	0	0	0	0	0	0	0	0.872168	0	0
AC000099.1	0	0	0	0	0	0	0	0	0	0	0	0	0	0	0	0	0	0	0	0
AC000110.1	13.0384	9.674	11.0047	6.13353	10.7398	19.4037	13.017	17.8395	12.5409	8.99676	10.3595	25.8113	13.3515	11.0414	16.607	18.1298	8.30304	12.2103	11.21	10.739
AC000111.3	0	0	0	0	0	0	0	0	0	0	0	0	0	0	0	0	0	0	0	0
AC000111.4	0	0	0	0	0	0	0	0	0	0	0	0	0	0	0	0	0	0	0	0
AC000111.5	0	0	0	0	0	0	0	0	0	0	0	0	0	0	0	0	0	0	0	0
AC000111.6	0	0	0	0	0	0	0	0	0	0	0	0	0	0	0	0	0	0	0	0
AC000120.7	3.00887	0	2.20095	4.3811	0	0	3.00392	1.04938	0	3.99856	1.15106	0	0	1.00376	0	0	1.66061	2.6165	0	0
AC000123.4	96.2838	82.6687	90.2389	99.0128	89.4986	78.6359	98.1281	80.8023	80.6203	66.9759	64.4592	56.4024	89.9003	68.2557	80.1044	47.9908	79.7092	101.171	75.4128	82.69
AC000124.1	0	0.879455	0	0	0	0	0	0	0.895781	0	0	0.955973	0	1.00376	0	0	0	0	0	0
AC000362.1	0	0	0	0	0	0	0	0	0	0	0	0	0	0	0	0	0	0	0	0
AC000364.1	0	0	0	0	0	0	0	0	0	0	0	0	0	0	0	0	0	0	0	0
AC000367.1	1.00296	0.879455	1.10047	0.876219	0	0	0	0	0	0	0	0	0	0	0	0	0	0	0	0
AC000370.2	0	0	0	0	0	0	0	0	0	0	0	0	0	0	0	0	0	0	0	0
AC000374.1	0	0	0	0	0	0	0	0	0	0	0	0	0	0	0	0	0	0	0	0
AC002055.4	205.606	282.305	298.229	168.234	209.427	426.881	192.251	358.888	231.111	260.906	278.556	376.653	297.294	422.583	456.205	355.132	288.115	216.298	253.754	168.602
AC002056.3	63.1862	69.4769	73.7318	57.8305	55.4892	73.5297	65.0849	83.9505	72.5582	60.9781	67.9124	89.8614	66.7576	82.3083	84.012	87.4498	66.4243	62.7961	66.241	62.286
AC002056.5	0	0	0	0	0	0	0	0	0	0	0	0	0	0	0	0	0	0	0	0
AC002064.4	0	0	0	0	0	0	0	0	0	0	0	0	0	0	0	0	0	0	0	0
AC002064.5	0	0	0	0	0	0	0	0	0	0	0	0	0	0	0	0	0	0	0	0
AC002066.1	0	0	0	0	0	0	0	0	0	0	0	0	0.890102	0	0	0	0	0	0	0
AC002066.2	0	0	0	0	0	0	0	0	0	0	1.15106	0	0	0	0	1.06646	0	0	0	0
AC002069.5	2.00591	0.879455	3.30142	2.62866	4.47493	4.08498	4.00523	3.14814	3.58312	1.99928	2.30212	3.82389	4.45051	4.01504	4.88442	6.39877	4.98182	2.6165	5.09546	2.14779
AC002069.6	0	0	0	0	0	0	0	0	0	0	0	0	0	0	0	0	0	0	0	0
AC002070.1	0	0	0	0	0	0	0	0	0	0	0	0	0	0	0	0	0	0	0	0
AC002075.3	0	0	0	0	0	0	0	0	0	0	0	0	0	0	0	0	0	0	0	0
AC002075.4	8.02365	5.27673	6.60285	7.00975	5.36992	15.3187	12.0157	16.7901	8.95781	1.99928	2.30212	22.9433	9.79112	5.0188	17.5839	18.1298	5.81213	4.36084	9.17183	13.9607
AC002076.10	0	0	0	0	0	0	1.00131	0	0.895781	0	0	0	0	0	0	0	0	0	0	0
AC002076.9	0	0	0	0	0	0	0	0	0	0	0	0	0	0	0	0	0	0	0	0
AC002115.5	0	0	0	0	0	0	0	0	0	0	0	0	0	0	0	0	0	0	0	0
AC002116.8	0	0	0	0	0	0	0	0	0	0	0	0	0	0	0	0	0	0	0	0
AC002117.1	2.00591	0.879455	0	0	2.68496	0	14.0183	3.14814	1.79156	2.99892	2.30212	1.91195	3.56041	0	1.95377	0	2.49091	2.6165	0	2.14779
AC002127.2	0	0	0	0	0	0	0	0	0	0	0	0	0	0	0	0	0	0	0	0
AC002127.4	0	0	0	0	0	0	0	0	0	0	0	0	0	0	0	0	0	0	0	0
AC002306.1	0	0	1.10047	2.62866	0.894986	1.02125	1.00131	0	0.895781	1.99928	0	0.955973	0.890102	1.00376	3.90753	1.06646	0	0	0	0
AC002310.10	2.00591	0	0	0.876219	0	1.02125	0	2.09876	0	0	1.15106	0.955973	0	0	0.976884	0	0	0	1.01909	0
AC002310.11	0	0	0	0	0	0	0	0	0	0	0	0	0	0	0	0	0	0	0	0
AC002310.12	57.1685	51.8878	67.1289	49.9445	45.6443	75.5722	58.0758	111.234	60.0173	38.986	55.2508	67.8741	47.1754	53.1993	76.1969	77.8517	43.1758	32.2702	55.031	48.3253
AC002310.13	0	0	0	0	0	0	0	0	0	0	0	0	0	0	0	0	0	0	0	0
AC002310.17	1.00296	2.63836	1.10047	0.876219	1.78997	1.02125	1.00131	1.04938	0	0.99964	1.15106	0.955973	0	3.01128	1.95377	1.06646	0.830304	0.872168	0	1.0739
AC002310.7	0	0	1.10047	0.876219	0	0	0	0	0	0	1.15106	0	0	2.00752	0	1.06646	0	0.872168	1.01909	0
AC002314.2	0	0	1.10047	0	0	0	1.00131	0	0	0.99964	1.15106	0.955973	2.67031	0	0	0	0	0	0	0
AC002321.1	0	0	0	0	0	0	0	0	0	0	0	0	0	0	0	0	0	0	0	0
AC002321.2	0	0	0	0	0	0	0	0	0	0	0	0	0	0	0	0	0	0	0	0
AC002331.1	1.00296	0	0	0.876219	0.894986	0	3.00392	1.04938	1.79156	3.99856	4.60423	10.5157	0	7.02632	9.76884	4.26584	10.7939	4.36084	1.01909	0
AC002365.1	0	0	0	0	0	0	0	0	0	0	0	0	0	0	0	0	0	0	0	1.0739
AC002366.3	0	0	0	0	0	0	0	1.04938	0	0	0	0	0	0	0	0	0	0	0	0
AC002368.4	0	0	0	0	0	0	0	0	0	0	0	0	0	0	0	0	0	0	0	0
AC002383.2	0	0	0	0	0	0	0	0	0	0	2.30212	0	0	0	0	0	0	0	0	1.0739
AC002386.1	0	0	0	0	0	0	0	0	0	0	0	0	0	0	0	0	0	0	0	0
AC002398.5	2.00591	0	1.10047	0	0.894986	0	0	0	0.895781	1.99928	0	0	0.890102	0	0	0	0	1.74434	1.01909	0
AC002398.9	219.647	234.814	217.894	227.817	213.902	230.802	229.299	220.37	283.962	255.908	278.556	298.263	210.954	267	225.66	232.489	214.218	273.861	292.479	220.149
AC002400.1	0	0	0	0	0	0	0	0	0	0.99964	0	0	0.890102	0	0	0	0	0	1.01909	0
AC002401.1	0	0	0	0.876219	2.68496	0	0	0	0.895781	0	1.15106	0	0	0	0	1.06646	0	0	1.01909	0
AC002429.4	0	0	0	0	0	0	0	0	0	0	0	0	0	0	0	0	0	0	0	0
AC002429.5	0	0	0	0	0	0	0	0	0	0	0	0	0	0	0	0	0	0	0	0
AC002451.3	10.0296	7.91509	7.70332	1.75244	3.57995	14.2974	4.00523	3.14814	15.2283	3.99856	2.30212	6.69181	8.90102	17.0639	12.6995	7.46523	6.64243	6.10517	14.2673	5.36948
AC002454.1	1.00296	0	2.20095	0.876219	2.68496	6.12747	8.01046	0	0.895781	1.99928	2.30212	4.77986	3.56041	4.01504	0.976884	2.13292	2.49091	3.48867	0	1.0739
AC002456.2	19.0562	19.348	24.2104	8.76219	24.1646	24.5099	16.0209	7.34567	17.9156	29.9892	20.719	12.4276	26.7031	26.0977	21.4914	36.2597	14.9455	34.8867	16.3055	24.6996
AC002463.3	0	0	0	0.876219	0.894986	0	0	1.04938	0	0	0	0	0	1.00376	0	0	0	0.872168	0	0
AC002465.2	0	0	0	0	0	0	0	0	0	0	0	0	0	0	0	0	0	0	0	0
AC002467.5	2.00591	0.879455	0	0	0	2.04249	0	0	1.79156	0	1.15106	0	0	1.00376	0.976884	2.13292	0.830304	0	1.01909	0
AC002467.7	29.0857	17.5891	23.11	16.6482	25.0596	41.8711	19.0248	8.39505	17.9156	14.9946	18.4169	21.9874	17.802	36.1353	37.1216	28.7945	12.4546	26.165	32.611	19.3301
AC002472.11	0	0	0	0	0	0	0	0	0	0	0	0.955973	0	0	0	0	0	0	0	0
AC002472.13	7.02069	1.75891	5.50237	3.50488	4.47493	1.02125	5.00653	2.09876	4.4789	3.99856	5.75529	0.955973	1.7802	1.00376	2.93065	1.06646	4.98182	6.10517	1.01909	2.14779
AC002480.2	0	0	0	0.876219	0	1.02125	2.00261	1.04938	0	0	1.15106	0	0.890102	0	0	0	0	0	0	1.0739
AC002480.3	8.02365	11.4329	11.0047	17.5244	3.57995	5.10623	12.0157	15.7407	8.06203	5.99784	9.20846	5.73584	4.45051	11.0414	3.90753	6.39877	4.15152	3.48867	12.2291	9.66507
AC002480.4	2.00591	0	0	0	0	0	0	0	0	0	0	0.955973	0	0	0.976884	0	0	0	0	0
AC002480.5	3.00887	1.75891	0	5.25731	1.78997	6.12747	2.00261	4.19752	2.68734	4.9982	1.15106	7.64778	0	7.02632	2.93065	3.19938	0.830304	0	4.07637	1.0739
AC002485.1	0	0	0	0	0	0	0	0	0	0	0	0	0	0	0	0	0	0	0	0
AC002486.2	0	0	0	0	0	0	0	0	0	0	0	0	0	0	0	0	0	0	0	0
AC002486.3	0	0	0	0	0	0	0	0	0	0	0	0	0	0	0	0	0	0	0	0
AC002511.1	0	0	0	0	0	0	0	0	0	0	0	0	0	0	0	0	0	0	0	0
AC002511.2	4.01182	4.39727	3.30142	8.76219	13.4248	5.10623	7.00915	2.09876	6.27046	6.99748	13.8127	6.69181	7.12082	9.03384	8.79195	4.26584	8.30304	10.466	12.2291	8.59117
AC002511.3	7.02069	1.75891	4.4019	3.50488	7.15989	3.06374	2.00261	6.29629	5.37468	2.99892	4.60423	1.91195	2.67031	9.03384	4.88442	8.53169	6.64243	13.0825	9.17183	11.8129
AC002511.4	1.00296	6.15618	9.90427	11.3908	5.36992	4.08498	6.00784	8.39505	6.27046	11.9957	9.20846	7.64778	7.12082	1.00376	0	4.26584	4.98182	13.0825	6.11455	10.739
AC002519.5	0	2.63836	0	6.13353	0	0	4.00523	3.14814	5.37468	2.99892	4.60423	2.86792	2.67031	3.01128	0.976884	1.06646	0.830304	3.48867	3.05728	0
AC002519.6	14.0414	12.3124	20.909	23.6579	22.3747	21.4462	19.0248	18.8889	17.0198	13.995	21.8701	29.6352	19.5822	29.109	17.5839	21.3292	23.2485	20.0599	14.2673	8.59117
AC002523.1	0	0	0	0	0	0	0	0	0	0	0	0	0	0	0	0	0	0	0	0
AC002539.1	0	0	0	0	0	0	0	0	0	0.99964	0	0	0	0	0	0	0	0	0	1.0739
AC002539.2	0	0	0	0	0	0	0	0	0	0	0	0	0	0	0	0	0	0	0	0
AC002542.2	0	0	0	0	0	0	0	0	0	0	0	0	0	0	0	0	0	0	0	0
AC002543.2	1.00296	1.75891	0	0.876219	0	0	1.00131	0	0	4.9982	0	0	0	0	0	0	0	0.872168	0	1.0739
AC002550.5	0	0	0	0	0	0	0	0	0	0	0	0	0	0	0	0	0	0	0	0
AC002551.1	0	0	0	0	0	0	1.00131	0	0	0	0	0.955973	0.890102	0	0	0	0.830304	0	2.03818	1.0739
AC002553.1	1.00296	0	1.10047	2.62866	0.894986	0	2.00261	1.04938	3.58312	0.99964	1.15106	0	3.56041	0	1.95377	1.06646	0.830304	2.6165	2.03818	2.14779
AC002553.4	0	0	0	0	0	0	0	0	0	0	0	0	0	0	0	0	0	0	0	0
AC002558.1	0	0	0	0	0	0	0	0	0	0	0	0	0	0	0	0	0	0	0	0
AC002978.1	0	0	0	0	0	0	0	0	0	0	0	0	0	0	0	0	0	0	0	0
AC002979.1	0	0	1.10047	3.50488	1.78997	0	0	1.04938	0	0.99964	0	0	0.890102	0	0	0	0.830304	0.872168	2.03818	1.0739
AC002981.1	0	0	0	0	0	0	0	0	0	0	0	0	0	0	0	0	0	0	0	0
AC002992.1	0	0	0	0	0	0	0	0	0	0	0	0	0	0	0	0	0	0	0	0
AC002992.4	0	0	0	0	0	0	0	0	0	0	0	0	0	0	0	0	0	0	0	0
AC002994.1	0	0	0	0	0	0	0	0	0	0	0	0	0	0	0	0	0	0	0	0
AC003003.5	1.00296	0.879455	0	1.75244	0.894986	0	2.00261	0	1.79156	0	1.15106	0	2.67031	0	0.976884	1.06646	2.49091	1.74434	2.03818	1.0739
AC003029.1	0	0	0	0	0	0	0	0	0	0	0	0	0	0	0	0	0	0	0	0
AC003043.2	0	0	0	0	0	0	0	0	0	0	0	0	0	0	0	0	0	0	0	0
AC003045.1	0	0	0	0	0	0	0	0	0	0	0	0	0	0	0	0	0	0	0	0
AC003051.1	0	1.75891	4.4019	1.75244	4.47493	3.06374	4.00523	3.14814	1.79156	2.99892	1.15106	0.955973	2.67031	2.00752	1.95377	1.06646	1.66061	5.23301	2.03818	2.14779
AC003070.1	0	0	0	0	0	0	0	0	0	0	0	0	0	0	0	0	0	0	0	0
AC003075.4	8.02365	7.03564	6.60285	4.3811	7.15989	11.2337	2.00261	11.5432	8.95781	7.99712	6.90635	14.3396	3.56041	10.0376	11.7226	9.59815	5.81213	8.72168	6.11455	8.59117
AC003077.1	0	0	0	0	0.894986	1.02125	1.00131	0	0	0	0	0	0	0	0	0	0	0	0	0
AC003079.1	4.01182	7.03564	1.10047	0.876219	4.47493	2.04249	1.00131	1.04938	1.79156	1.99928	6.90635	3.82389	1.7802	3.01128	0.976884	0	1.66061	1.74434	4.07637	1.0739
AC003080.4	0	0	0	0	0.894986	0	0	0	0	0	0	0	0	0	0	0	0	0.872168	0	0
AC003084.2	0	0	0	0	0	0	0	0	0	0	0	0	0	0	0	0	0	0	0	0
AC003087.4	0	0	0	0	0	0	0	0	0	0	0	0	0	0	0	0	0	0	0	0
AC003088.1	0	0	0	0	0	0	0	0	0	0	0	0	0	0	0	0	0	0	0	0
AC003090.1	10.0296	7.91509	12.1052	9.63841	3.57995	9.19121	1.00131	11.5432	8.06203	1.99928	5.75529	5.73584	8.01092	1.00376	5.8613	9.59815	7.47273	3.48867	8.15274	0
AC003092.1	0	0	0	0	0	0	0	0	0	0	0	1.91195	0	1.00376	0.976884	0	0	0	0	0
AC003092.2	0	0	0	0	0	0	0	0	0	0	0	0	0	0	0	0	0	0	0	0
AC003101.1	2.00591	0	0	0	0	1.02125	1.00131	0	1.79156	0.99964	0	0	0.890102	0	0	0	0.830304	0	0	0
AC003102.1	0	0	0	0	0	0	0	0	0	0	0	0	0	0	0	0	0	0	0	0
AC003104.1	1.00296	0.879455	2.20095	1.75244	0	2.04249	0	2.09876	0.895781	0.99964	0	0.955973	0	1.00376	0	0	0	1.74434	1.01909	0
AC003658.1	0	0	0	0	0	0	0	0	0	0	0	0	0	0	0	0	0	0	0	0
AC003664.1	1.00296	0	1.10047	0	0	1.02125	0	0	0	0.99964	0	0.955973	0.890102	0	0	1.06646	0	2.6165	0	2.14779
AC003665.1	14.0414	9.674	3.30142	10.5146	9.84485	19.4037	8.01046	16.7901	5.37468	5.99784	3.45317	11.4717	7.12082	11.0414	8.79195	23.4621	10.7939	5.23301	7.13365	10.739
AC003666.1	0	0	0	0	0	0	0	0	0	0	0	0	0	0	0	0	0	0	0	0
AC003681.1	0	0	0	0	0	0	0	0	0	0	0	0	0	0	0	0	0	0	0	0
AC003682.1	0	0	0	0	0	0	0	0	0	0	0	0	0	0	0	0	0	0	0	0
AC003958.2	1.00296	0	0	0	0	0	1.00131	0	0	0	0	0	0	0	0	0	0.830304	0	1.01909	0
AC003958.6	0	0	0	0	0	0	0	0	0	0	0	0	0	0	0	1.06646	0	0	0	0
AC003968.1	0	0	0	0	0	0	0	0	0	0	0	0	0	0	0	0	0	0	0	0
AC003984.1	0	0	0	0	0	0	0	0	0	0	0	0	0	0	0	0	0	0	0	0
AC003985.1	0	0	0	0	0	0	0	0	0	0	0	0	0	0	0	0	0	0	0	0
AC003986.5	0	0	0	0	0	0	0	0	0	0	0	0	0	0	0	0	0	0	0	0
AC003986.6	0	0	0	0	0	0	0	0	0	0	0	0	0	0	0	0	0	0	0	0
AC003986.7	0	0	0	0	0	0	0	0	0	0	0	0	0	0	0	0	0	0	0	0
AC003988.1	0	0	0	0	0	0	0	0	0	0	0	0	0	0	0	0	0	0	0	0
AC003989.3	0	0	0	0	0	0	0	0	0	0	0	0	0	0	0	0	0	0	0	0
AC003989.4	0	0	0	0	0	0	1.00131	1.04938	0	0	0	0	0	0	0	1.06646	0	0	0	0
AC003991.3	0	0	2.20095	0.876219	0	0	0	0	0	0	0	0.955973	0	0	0	0	1.66061	0	1.01909	0
AC004006.2	0	0	0	0	0	0	0	0	0	0	0	0	0	0	0	0	0	0	0	0
AC004009.3	0	0	0	0	0	0	0	0	0	0	0	0	0	0	0	0	0	0	0	0
AC004012.1	0	0	0	0	0	0	0	0	0	0	0	0.955973	0	0	0	0	0	0	0	0
AC004014.3	0	0	0	0	0	0	0	0	0	0	0	0	0	0	0	0	0	0	0	0
AC004014.4	1.00296	0	0	0	0	0	0	0	0	0	0	0	0	0	0	0	0	0	0	0
AC004016.1	0	0	0	0	0	0	0	0	0	0	0	0	0	0	0	0	0	0	0	0
AC004016.2	0	0	0	0	0	0	0	0	0	0.99964	0	0	0	0	0	0	0	0.872168	0	0
AC004017.1	65.1922	51.0084	63.8275	52.5731	51.9092	117.443	52.068	90.2468	69.8709	31.9885	49.4955	86.9935	60.5269	51.1917	69.3587	91.7157	62.2728	44.4805	70.3174	40.8081
AC004019.10	9.02661	17.5891	13.2057	13.1433	14.3198	9.19121	16.0209	17.8395	21.4987	20.9924	11.5106	6.69181	16.9119	12.0451	14.6533	10.6646	12.4546	11.3382	15.2864	17.1823
AC004019.13	1.00296	3.51782	3.30142	4.3811	2.68496	4.08498	6.00784	0	4.4789	5.99784	2.30212	2.86792	3.56041	2.00752	1.95377	1.06646	2.49091	4.36084	1.01909	3.22169
AC004022.7	0	0	0	0	0	0	0	0	0	0	0	0	0	0	0	0	0	0	0	0
AC004022.8	0	0	0	0	0	0	0	0	0	0	0	0	0	0	0	0	0	0	0	0
AC004041.2	4.01182	0	2.20095	4.3811	3.57995	2.04249	1.00131	2.09876	1.79156	6.99748	2.30212	2.86792	1.7802	1.00376	1.95377	3.19938	6.64243	0.872168	3.05728	4.29559
AC004051.2	0	0.879455	0	0	0	0	0	0	0	0	1.15106	0	0	0	0	0	0.830304	0	0	0
AC004052.1	0	0	0	0	0	0	0	0	0	0	0	0	0	0	0	0	0	0	0	0
AC004053.1	7.02069	2.63836	3.30142	0.876219	1.78997	2.04249	3.00392	0	1.79156	0.99964	2.30212	0.955973	3.56041	0	2.93065	1.06646	0.830304	2.6165	1.01909	6.44338
AC004054.1	0	0	0	0	0	0	0	0	0	0	0	0	0	0	0.976884	0	0	0	0	0
AC004057.1	0	0	0	0.876219	0.894986	1.02125	2.00261	2.09876	0	0	0	0.955973	0.890102	2.00752	0	1.06646	0	0	1.01909	0
AC004062.2	0	0	0	0	0	0	0	0	0	0	0	0	0	0	0	0	0	0	0	0
AC004063.1	0	1.75891	1.10047	0.876219	2.68496	1.02125	0	1.04938	0	0.99964	1.15106	0	1.7802	1.00376	0.976884	2.13292	0	1.74434	0	1.0739
AC004066.2	0	0	0	0	0	0	0	0	0	0	0	0	0	0	0.976884	0	0	0	0	0
AC004066.3	0	0	0	0	0	0	0	0	0	0	0	0	0	0	0	0	0	0	0	0
AC004069.1	0	0	0	0	0	1.02125	0	0	0.895781	0	0	0	0	0	0.976884	0	0	0	0	0
AC004069.2	76.2247	99.3784	91.3394	76.2311	111.873	80.6784	74.0967	75.5554	58.2257	75.9727	93.2357	88.9055	89.0102	92.3459	91.8271	76.7852	89.6728	110.765	104.966	142.828
AC004070.1	0	0	0	0	0	0	0	0	0	0	0	0	0	0	0	0	0	0	0	0
AC004074.3	83.2454	61.5618	64.928	63.964	66.229	0	61.0797	124.876	79.7245	65.9763	73.6677	106.113	78.329	84.3158	116.249	84.2504	81.3698	47.9692	42.8019	70.8772
AC004074.4	0	0	0	0	0	0	0	0	0	0	0	0	0	0	0	0	0	0	0	0
AC004112.4	2.00591	0.879455	0	0	0.894986	0	0	2.09876	0	1.99928	0	0.955973	0	0	0	1.06646	0	0	1.01909	0
AC004112.5	0	0	0	0	0	0	0	0	0	0	0	0	0	0	0	0	0	0	0	0
AC004112.7	0	0	0	0	0	0	0	0	1.79156	0	0	0	0	0	0	0	0	0	0	0
AC004125.3	0	0	0	0.876219	0	0	0	0	0	0	0	0.955973	0	0	0	0	0	0	0	0
AC004129.7	0	0	0	0	0.894986	1.02125	0	0	0	0	0	0	0	0	0	0	0	0	0	0
AC004129.9	0	0	0	0	0	0	0	0	0	0	0	0.955973	0	1.00376	0	0	0	0	0	0
AC004148.1	60.1774	87.066	92.4398	134.062	72.4939	42.8923	121.158	72.4073	104.806	102.963	79.423	66.9181	92.5706	61.2293	60.5668	35.1932	89.6728	131.697	67.2601	95.5768
AC004158.2	3.00887	2.63836	0	4.3811	2.68496	1.02125	2.00261	4.19752	3.58312	0.99964	3.45317	0	1.7802	3.01128	0.976884	0	4.15152	6.97734	2.03818	1.0739
AC004158.3	0	0	0	0	0	0	0	1.04938	0	0	0	0	0.890102	0	0	0	0	0.872168	0	1.0739
AC004159.1	0	0	0	0.876219	0	0	0	0	0	0	0	0	0	0	0	0	0	0	0	0
AC004160.4	0	0	0	0	0	0	0	1.04938	0	0	0	0	0	0	0	0	0	0	0	1.0739
AC004161.4	0	0	0	0	0	0	0	0	0	0	0	0	0	0	0	0	0	0	0	0
AC004166.6	2.00591	2.63836	0	5.25731	0.894986	0	2.00261	0	4.4789	2.99892	1.15106	0	0.890102	0	0	1.06646	3.32122	2.6165	4.07637	1.0739
AC004166.7	71.2099	67.718	75.9327	166.482	83.2337	70.466	167.218	73.4567	63.6004	132.952	109.351	37.2829	85.4498	53.1993	78.1507	55.456	83.0304	114.254	59.1073	66.5816
AC004231.2	3.00887	2.63836	3.30142	1.75244	3.57995	4.08498	0	3.14814	0.895781	13.995	8.05741	1.91195	1.7802	9.03384	1.95377	2.13292	2.49091	6.10517	4.07637	3.22169
AC004237.1	2.00591	0	1.10047	2.62866	0.894986	1.02125	1.00131	3.14814	0	1.99928	0	0.955973	0.890102	3.01128	0.976884	1.06646	1.66061	0.872168	1.01909	0
AC004240.2	0	0	0	0	0	0	0	0	0	0	0	0	0	0	0	0	0	0	0	0
AC004258.1	0	0	0	0	0	0	0	0	0	0	0	0	0	0	0	0	0	0	0	0
AC004381.6	68.201	64.2002	20.909	24.5341	27.7446	56.1685	47.0614	31.4814	119.139	57.9791	36.8339	46.8427	35.6041	55.2068	29.3065	36.2597	34.8728	41.864	32.611	49.3992
AC004381.7	3.00887	0	1.10047	0.876219	0.894986	1.02125	2.00261	0	0.895781	0.99964	0	0	0	0	0.976884	1.06646	0.830304	0	0	2.14779
AC004383.3	0	0	0	2.62866	0	0	0	0	0	0.99964	0	0	0.890102	0	0	0	0	0	0	0
AC004383.4	8.02365	8.79455	8.80379	4.3811	9.84485	0	3.00392	7.34567	5.37468	10.996	10.3595	0.955973	5.34061	4.01504	0	3.19938	1.66061	18.3155	0	8.59117
AC004386.3	0	0	0	0	0	0	0	0	0	0	0	0	0	0	0	0	0	0	0	0
AC004386.4	0	0	0	1.75244	0	0	0	0	0	0.99964	1.15106	0.955973	0.890102	0	0	0	1.66061	0	0	0
AC004448.2	1.00296	0	1.10047	0.876219	0	1.02125	0	0	0.895781	0	0	0	1.7802	0	0.976884	0	0	0	0	0
AC004448.5	1.00296	0	0	0.876219	0	0	0	0	0	0	0	0	0	0	0	0	0	0	3.05728	0
AC004449.6	0	0.879455	0	0	0	0	0	0	0	0	1.15106	0	0	1.00376	0	0	0.830304	0.872168	0	2.14779
AC004453.8	991.924	718.514	1093.87	805.245	706.144	1729.99	916.196	1456.54	812.473	806.71	835.668	1420.58	691.609	1092.09	1232.83	1083.52	738.97	452.655	668.524	589.569
AC004458.1	0	0	0	0	0	0	0	0	0	0	0	0	0	0	0	0	0	0	0	0
AC004460.1	0	0	0	0	0	0	0	0	0	0	0	0	0	0	0	0	0	0	0	0
AC004461.4	3.00887	3.51782	0	4.3811	0.894986	1.02125	2.00261	0	4.4789	2.99892	4.60423	0	1.7802	1.00376	1.95377	0	1.66061	5.23301	2.03818	3.22169
AC004463.6	19.0562	16.7096	19.8085	35.0488	34.9045	14.2974	29.0379	40.9259	28.665	23.9914	31.0786	29.6352	26.7031	19.0714	23.4452	15.9969	15.7758	19.1877	18.3437	21.4779
AC004471.9	5.01478	3.51782	4.4019	5.25731	4.47493	2.04249	3.00392	0	2.68734	5.99784	2.30212	4.77986	2.67031	3.01128	1.95377	6.39877	3.32122	5.23301	2.03818	2.14779
AC004478.2	1.00296	0	2.20095	3.50488	0.894986	0	1.00131	1.04938	0.895781	0	0	0	1.7802	2.00752	1.95377	0	0	0	2.03818	0
AC004485.3	0	0	0	0	0	0	0	0	0	0	0	0	0	0	0	0	0	0	0	0
AC004492.1	0	0	0	0	0	0	0	0	0	0	0	0	0	0	0	0	0	0	0	0
AC004507.1	1.00296	2.63836	3.30142	2.62866	0.894986	7.14872	2.00261	2.09876	4.4789	4.9982	2.30212	3.82389	5.34061	1.00376	1.95377	6.39877	4.15152	1.74434	2.03818	3.22169
AC004510.2	0	0	1.10047	0.876219	0.894986	0	0	0	0	4.9982	0	0.955973	0	0	1.95377	1.06646	2.49091	0	1.01909	1.0739
AC004535.2	0	0	0	0	0	0	0	0	0	0	0	0	0	0	0	0	0	0	0	0
AC004538.3	0	0	0	0	0	1.02125	0	1.04938	1.79156	0	1.15106	0	1.7802	0	0	0	0.830304	0	3.05728	0
AC004540.4	19.0562	7.91509	11.0047	11.3908	32.2195	12.2549	15.0196	9.44443	8.06203	9.9964	11.5106	3.82389	8.90102	12.0451	3.90753	8.53169	9.96365	19.1877	7.13365	10.739
AC004540.5	3.00887	4.39727	2.20095	4.3811	7.15989	5.10623	10.0131	4.19752	11.6451	4.9982	5.75529	3.82389	8.01092	5.0188	8.79195	6.39877	5.81213	6.10517	5.09546	7.51728
AC004543.1	0	0	0	0	0	0	0	0	0	0	0	0	0	0	0	0	0	0	0	0
AC004543.2	0	0.879455	0	0	0	0	0	0	0	0	0	0	0	0	0	0	0	0	0	0
AC004549.6	0	0	0	0.876219	0.894986	0	0	2.09876	0	0	0	0	0	0	0	1.06646	0	0	0	0
AC004562.1	0	0	0	0	0.894986	0	0	0	0	0	0	0	0	0	0	0	0	0	0	0
AC004593.2	0	0.879455	0	3.50488	0	1.02125	0	2.09876	0.895781	0.99964	0	0	0.890102	0	1.95377	2.13292	0	0.872168	0	0
AC004593.3	0	0	0	0	0	0	1.00131	0	0.895781	0	0	0	0	0	0	0	0	0.872168	0	0
AC004603.4	0	0	7.70332	0	0	0	0	0	1.79156	0	0	0	0	0	0	0	0	0	0	0
AC004659.1	0	0	0	0	0	0	0	0	0	0	0	0	0	0	0	0	0	0	0	0
AC004673.1	0	0	0	0	0	0	0	0	0	0	0	0	0	0	0	0	0	0	0	0
AC004691.5	0	0	0	0	0	0	0	0	0	0	0	0	0	0	0	0	0	0	0	0
AC004692.4	0	0	0	0	0	0	0	0	0	0	0	0	0	0	0	0	0	0	0	0
AC004692.5	52.1537	47.4905	46.2199	46.4396	50.1192	60.2535	61.0797	89.1974	37.6228	41.9849	57.5529	67.8741	39.1645	38.1429	59.5899	57.5889	58.9516	37.5032	36.6873	38.6603
AC004696.2	110.325	43.0933	147.464	126.176	91.2886	265.524	132.173	81.8517	58.2257	32.9881	72.5166	38.2389	39.1645	40.1504	90.8502	74.6523	36.5334	11.3382	44.8401	17.1823
AC004699.1	0	0	0	0	0	0	0	0	0	0	0	0	0	0	0	0	0	0	0	0
AC004706.1	0	1.75891	0	0.876219	0	1.02125	1.00131	0	0	0	0	0.955973	0	0	0.976884	0	0	0	0	0
AC004741.3	0	0.879455	0	0	0.894986	0	0	0	0	0	0	0	1.7802	0	0	0	0	0	0	0
AC004744.3	0	0	0	0	0	0	0	0	0	0	0	0	0	0	0	0	0	0	0	0
AC004745.1	0	0	0	0	0	0	0	0	0	0	0	0	0	0	0	0	0	0	0	0
AC004771.1	0	0	0	0	0	0	0	0	0	0	0	0	0.890102	0	0	0	0.830304	0	0	0
AC004797.1	527.555	494.253	523.826	408.318	515.512	945.674	468.612	648.517	448.786	481.827	368.339	663.445	399.656	651.44	616.413	655.874	419.303	396.836	532.985	438.15
AC004832.1	0	3.51782	1.10047	2.62866	1.78997	0	0	1.04938	1.79156	0.99964	2.30212	0.955973	0	0	2.93065	2.13292	0	0	0	0
AC004837.3	0	0	0	0	0	0	0	0	0	0	0	0	0	0	0	0	0	0	0	0
AC004837.4	0	0	0	0	0	0	0	0	0	0	0	0	0	0	0	0	0	0	0	0
AC004837.5	0	0	0	0	0	0	1.00131	1.04938	0.895781	1.99928	2.30212	0.955973	0.890102	0	0	0	0	0	1.01909	2.14779
AC004840.8	0	0	0	0	0	0	0	0	0	0	0	0	0	0	0	0	0.830304	0	0	0
AC004840.9	18.0532	41.3344	17.6076	41.1823	23.2696	6.12747	55.0719	6.29629	33.1439	33.9878	28.7764	21.0314	42.7249	22.0827	16.607	18.1298	43.1758	45.3527	73.3746	28.9952
AC004851.1	0	0	0	0	0	0	0	0	0	0	0	0	0	0	0	0	0	0	0	0
AC004854.4	0	0.879455	0	0.876219	0	2.04249	0	2.09876	0.895781	0.99964	1.15106	1.91195	0	0	0.976884	1.06646	0	0	1.01909	0
AC004854.5	0	0	0	0	0	1.02125	0	1.04938	0	0	0	0	0	0	0	0	0	0	0	0
AC004862.6	0	0	0	0	0	0	0	0	0	0	0	0	0	0	0	0	0	0	0	0
AC004863.6	13.0384	4.39727	3.30142	2.62866	3.57995	5.10623	2.00261	1.04938	5.37468	2.99892	5.75529	5.73584	0	3.01128	3.90753	0	4.15152	0.872168	3.05728	2.14779
AC004866.1	0	0	0	0	0	0	0	0	0	0	0	0	0	0	0	0	0	0	0	0
AC004866.3	0	0	0	0	0	0	0	0	0	0	0	0	0	0	0	0	0	0	0	0
AC004869.2	0	0	0	0	0	0	0	0	0	0	0	0	0	0	0	0	0	0	0	0
AC004869.3	0	0	0	0	0	0	0	0	0	0	0	0	0	0	0	0	0	0	0	0
AC004870.3	0	0	0	0	0	0	0	0	0	0	0	0	0	0	0	0	0	0	0	0
AC004870.4	0	0	0	0	0	0	0	0	0	0	0	0	0	0	0	0	0	0	0	0
AC004870.5	1.00296	0	1.10047	0	0.894986	0	3.00392	1.04938	1.79156	1.99928	1.15106	0	0	0	0.976884	1.06646	2.49091	0.872168	0	2.14779
AC004875.1	0	0	0	0	0	0	0	0	0	0	0	0	0	0	0	0	0	0	0	0
AC004876.1	1.00296	2.63836	2.20095	0	0.894986	0	0	2.09876	0.895781	0	1.15106	0	0	1.00376	0	0	0.830304	0	0	0
AC004878.2	0	0	0	0.876219	0.894986	0	0	0	0	0.99964	2.30212	0	0	0	0	0	0	0.872168	0	0
AC004878.3	0	0	0	0.876219	0	1.02125	0	1.04938	0	1.99928	0	0.955973	0	1.00376	0	0	0.830304	1.74434	0	0
AC004878.5	0	0.879455	0	0	0	0	1.00131	0	0	0	1.15106	0	0	0	0	1.06646	0	0.872168	0	0
AC004878.6	0	0	0	0.876219	0	0	0	0	0	1.99928	1.15106	0	0	0	0	0	0	0.872168	1.01909	0
AC004878.7	0	0.879455	0	0	0.894986	0	0	0	0	0.99964	1.15106	0.955973	0.890102	0	0	1.06646	0	0	1.01909	0
AC004878.8	0	0	0	0	0	0	1.00131	0	0.895781	0	0	0	0	0	0	0	0	0	0	0
AC004889.1	0	0	0	0	0	0	0	0	0	0	0	0	0	0	0	0	0	0	0	0
AC004893.10	1.00296	0	0	0	0	0	1.00131	0	0	1.99928	0	0	0.890102	1.00376	0	0	1.66061	0.872168	0	0
AC004893.11	63.1862	51.8878	71.5308	84.117	70.7039	26.5524	67.0876	36.7283	72.5582	70.9745	44.8913	63.0942	87.23	54.203	62.5205	66.1206	60.6122	92.4498	74.3937	75.1728
AC004894.2	1.00296	1.75891	3.30142	2.62866	0.894986	3.06374	4.00523	1.04938	2.68734	0.99964	1.15106	3.82389	2.67031	6.02256	4.88442	2.13292	2.49091	0	1.01909	1.0739
AC004895.4	3.00887	3.51782	0	4.3811	0.894986	1.02125	0	5.2469	5.37468	1.99928	1.15106	0.955973	1.7802	3.01128	0.976884	1.06646	4.15152	2.6165	6.11455	1.0739
AC004899.3	3.00887	2.63836	0	0.876219	3.57995	2.04249	4.00523	1.04938	4.4789	1.99928	0	1.91195	1.7802	4.01504	2.93065	1.06646	3.32122	0.872168	2.03818	0
AC004901.1	0	0	0	0	0	0	0	0	0	0	0	0	0	0	0	0	0.830304	0	0	0
AC004906.3	0	0	0	1.75244	1.78997	0	0	0	0	0.99964	1.15106	0	0	1.00376	0	0	0	0.872168	0	0
AC004907.2	0	0	0	0	0	0	0	0	0	0	0	0	0	0	0	0	0	0	0	0
AC004909.3	0	0	0	0	0	0	0	0	0	0	1.15106	0	0	0	0	0	0	0	0	0
AC004911.2	0	0	0	0	0	0	0	0	0	0	0	0	0	0	0	0	0	0	0	0
AC004917.1	0	0	0	0	0	0	0	0	0	0	0	0	0	0	0	0	0	0	0	0
AC004920.2	0	0	0	0	0	0	0	1.04938	0	0	0	0	0	0	0	0	0	0	0	0
AC004920.3	0	0	0	0	0	0	0	0	0	0	0	0	0	0	0	0	0	0	0	0
AC004924.1	0	0	0	0	0	0	0	0	0	0	0	0	0	0	0	0	0	0	0	0
AC004938.5	0	0	0	0	0	0	0	0	0	0	0	0	0	0	0	0	0	0	0	0
AC004941.3	6.01774	1.75891	3.30142	3.50488	2.68496	1.02125	5.00653	2.09876	4.4789	4.9982	0	0.955973	6.23071	2.00752	1.95377	1.06646	4.15152	10.466	1.01909	3.22169
AC004941.5	0	0	0	0	0	0	0	0	0	0	0	0	0	0	0	0	0	0	0	0
AC004945.1	0	0	0	0	0	0	0	0	0	0	0	0	0	0	0	0	0	0	0	0
AC004947.2	0	0	0	0	0	0	0	0	0	0	0	0	0	0	0	0	0	0	0	0
AC004951.5	14.0414	10.5535	13.2057	8.76219	8.94986	13.2762	20.0261	17.8395	19.7072	8.99676	9.20846	15.2956	8.01092	13.0489	15.6301	20.2628	9.13334	18.3155	20.3818	15.0346
AC004951.6	11.0325	19.348	18.7081	34.1725	14.3198	4.08498	21.0274	12.5926	15.2283	27.9899	20.719	14.3396	17.802	11.0414	10.7457	8.53169	9.96365	27.0372	14.2673	30.0691
AC004954.2	0	0	0	0	0	0	0	0	0	0	0	0	0	0	0	0	0	0	0	0
AC004957.5	408.203	391.357	471.003	306.677	288.186	660.746	346.452	589.752	313.523	319.885	239.42	590.791	304.415	537.011	497.234	478.841	360.352	313.98	376.045	298.543
AC004967.11	1.00296	2.63836	0	0.876219	0	1.02125	1.00131	0	1.79156	0	0	0.955973	1.7802	0	0.976884	0	0.830304	1.74434	0	0
AC004967.7	59.1744	38.696	42.9185	53.4494	54.5942	71.4872	72.0941	58.7653	76.1414	62.9773	43.7402	92.7294	70.318	88.3308	91.8271	63.9877	63.1031	54.0744	52.9928	76.2467
AC004967.8	15.0443	13.1918	17.6076	14.0195	21.4797	20.4249	24.0314	23.0864	34.0397	19.9928	18.4169	23.8993	24.0328	33.1241	33.214	33.0603	21.5879	21.8042	31.5919	21.4779
AC004969.1	0	0	0	0	0	0	0	0	0	0	0	0	0	0	0	0	0	0	0	0
AC004980.1	0	0	0	0	0	0	0	0	0	0	0	0	0	0	0	0	0	0	0	0
AC004980.10	8.02365	4.39727	5.50237	5.25731	4.47493	2.04249	6.00784	0	3.58312	6.99748	5.75529	0.955973	4.45051	2.00752	3.90753	1.06646	3.32122	3.48867	2.03818	3.22169
AC004980.11	2.00591	2.63836	1.10047	6.13353	4.47493	1.02125	4.00523	1.04938	2.68734	4.9982	2.30212	1.91195	6.23071	1.00376	0.976884	2.13292	0	4.36084	2.03818	0
AC004980.7	38.1123	35.1782	51.7223	42.9347	25.0596	34.7224	49.064	36.7283	44.789	38.986	47.1934	54.4904	35.6041	30.1128	25.399	44.7914	39.0243	44.4805	38.7255	50.4731
AC004980.8	0	0	0	0	0	0	0	0	0	0	0	0	0	0	0	0	0	0	0	0
AC004980.9	0	0.879455	1.10047	0	0	0	0	0	0	0	0	0	0	0	0	0	0	0.872168	0	0
AC004985.12	5.01478	2.63836	5.50237	12.2671	1.78997	3.06374	10.0131	5.2469	6.27046	8.99676	5.75529	5.73584	2.67031	5.0188	0.976884	1.06646	4.98182	10.466	6.11455	10.739
AC004987.10	0	0	0	0	0	0	0	0	0	0	0	0	0	0	0	0	0	0	0	0
AC004987.8	0	0	0	0.876219	0	0	0	0	0	0	0	0	0	0	0	0	0	0	0	1.0739
AC004987.9	8.02365	16.7096	7.70332	11.3908	8.94986	1.02125	27.0353	4.19752	9.85359	19.9928	8.05741	7.64778	17.802	8.03008	11.7226	3.19938	21.5879	13.0825	10.1909	12.8868
AC004988.1	2.00591	1.75891	2.20095	6.13353	4.47493	1.02125	1.00131	0	2.68734	1.99928	2.30212	0.955973	1.7802	1.00376	3.90753	2.13292	1.66061	5.23301	5.09546	2.14779
AC004996.1	0	0	0	0	0	0	0	0	0	0	0	0	0	0	0	0	0	0	0	0
AC005000.1	0	0	0	0	0	0	0	0	0	0	0	0	0	0	0	0	0	0	0	0
AC005003.1	7.02069	8.79455	5.50237	14.0195	5.36992	3.06374	7.00915	2.09876	8.06203	7.99712	5.75529	4.77986	8.01092	4.01504	1.95377	0	9.96365	7.84951	14.2673	4.29559
AC005007.3	0	0	0	0	0	0	0	0	0	0	0	0	0	0	0	0	0	0.872168	0	0
AC005008.2	0	0	0	0	0	0	0	0	0	0	0	0	0	0	0	0	0	0	0	0
AC005008.3	0	0	0	0	0	0	0	0	0	0	0	0	0	0	0	0	0	0	0	0
AC005009.1	0	0	1.10047	1.75244	0	0	0	1.04938	0.895781	0	1.15106	0	0	0	1.95377	1.06646	0	0.872168	0	0
AC005009.2	1.00296	0	0	0	0.894986	0	0	0	0.895781	0	0	0	0	1.00376	0.976884	0	0	0.872168	0	0
AC005013.1	0	0	0	0	0	0	0	0	0	0	0	0	0	0	0	0	0	0	0	0
AC005013.5	0	0	0	0	0	0	0	0	0	0	0	0	0	0	0	0	0	0	0	0
AC005014.5	1.00296	0.879455	2.20095	4.3811	0.894986	0	3.00392	0	1.79156	1.99928	0	0	7.12082	0	0	0	0.830304	1.74434	0	2.14779
AC005017.2	0	0	0	0	0	0	0	0	0.895781	0	0	0	0	0	0	0	0.830304	0	0	0
AC005019.2	6.01774	4.39727	0	5.25731	8.05488	7.14872	6.00784	4.19752	3.58312	2.99892	4.60423	9.55973	3.56041	7.02632	1.95377	6.39877	4.98182	1.74434	4.07637	3.22169
AC005019.3	0	0	0	0	0	0	0	0	0	0	0	0	0	0	0	0	0	0	0	0
AC005022.1	0	0.879455	0	0.876219	0	0	0	0	0	0.99964	0	0.955973	0	0	0	0	0	0	1.01909	0
AC005027.3	0	0	0	0	0	0	0	0	0	0	0	0	0	0	0	0	0	0	0	0
AC005029.1	0	0	0	0	0	0	0	0	0.895781	0.99964	0	0	0.890102	0	0	1.06646	0	0	0	0
AC005033.6	0	0	0	0.876219	0	0	1.00131	0	0	0	0	0	0	0	0	0	0	0	0	0
AC005034.2	0	0	0	0	0	0	0	0	0	0	0	0	0	0	0	0	0	0	0	0
AC005034.3	0	0	0	0	0	1.02125	0	0	0	0	0	0	0	0	0	2.13292	0	0	0	0
AC005035.1	1529.51	1554.88	2330.8	1631.52	1929.59	1655.44	1877.45	1665.37	1485.2	1809.35	2082.26	1276.22	1937.75	1881.05	1877.57	2020.94	1471.3	2431.6	1782.39	1843.88
AC005037.1	0	0	1.10047	0	0	0	0	0	0	0	0	0	0	0	0	0	0	0	0	0
AC005037.2	0	0.879455	0	0	0.894986	0	0	0	2.68734	0	0	0.955973	1.7802	1.00376	0.976884	2.13292	0	0	0	0
AC005037.3	1.00296	0	0	0	0	2.04249	0	1.04938	0	2.99892	0	0.955973	0.890102	1.00376	0	1.06646	0	0	0	0
AC005037.4	1.00296	0	0	0.876219	0	0	0	0	0	1.99928	1.15106	0	0	0	0	0	0	0	1.01909	1.0739
AC005037.6	0	0.879455	0	0.876219	0	0	2.00261	0	0	0	0	0	0	0	0	0	0	0	0	1.0739
AC005040.3	0	0	0	0	0	0	0	0	0	0	0	0	0	0	0	0	0	0	0	0
AC005041.11	0	0	0	0	0	0	0	0	0	0	0	0	0	0	0.976884	0	0	0	0	0
AC005041.17	0	0	0	0	0	0	2.00261	0	0.895781	0.99964	2.30212	0	0.890102	0	0	0	3.32122	0.872168	0	0
AC005042.2	2.00591	0	0	0	0	0	1.00131	0	0.895781	0.99964	1.15106	0	0.890102	1.00376	0	0	0	1.74434	0	1.0739
AC005042.3	0	0	0	0.876219	0	0	0	0	0	0	0	0	0.890102	0	0	0	0	0.872168	0	0
AC005042.4	3.00887	10.5535	6.60285	6.13353	2.68496	1.02125	5.00653	3.14814	2.68734	6.99748	3.45317	3.82389	7.12082	2.00752	2.93065	1.06646	6.64243	2.6165	0	6.44338
AC005042.5	0	0	0	0	0	0	0	0	0	0	0	0	0	0	0	0	0	0	0	0
AC005046.5	0	0.879455	0	0	0	0	0	0	0	0	0	0	0	0	0	0	0	0	0	0
AC005048.1	0	0	0	0	0	0	0	0	0	0	0	0	0	0	0	0	0	0	0	0
AC005062.2	0	0	0	0.876219	0	1.02125	0	0	0	0	1.15106	0.955973	0	1.00376	0.976884	0	0	0.872168	0	0
AC005071.1	0	0.879455	0	0	0.894986	0	1.00131	0	0	0	0	0	0	0	0	1.06646	0	0.872168	0	0
AC005071.2	0	0	0	0	0	0	0	0	0	0	0	0	0	0	0	0	0	0	0	0
AC005076.5	21.0621	19.348	12.1052	14.8957	18.7947	44.9348	25.0327	20.9876	22.3945	15.9942	19.568	20.0754	11.5713	24.0902	28.3296	22.3957	12.4546	21.8042	14.2673	27.9213
AC005077.12	6.01774	2.63836	2.20095	4.3811	4.47493	3.06374	5.00653	1.04938	1.79156	5.99784	2.30212	4.77986	3.56041	5.0188	1.95377	2.13292	4.98182	3.48867	4.07637	0
AC005077.14	0	1.75891	0	0.876219	0	0	1.00131	0	0	0.99964	0	0	0	0	0.976884	0	0	0.872168	0	0
AC005077.5	0	0	0	0	0	0	0	1.04938	0	0	0	0	0	0	0	0	0	0	0	0
AC005077.7	27.0798	25.5042	14.3062	13.1433	13.4248	23.4887	19.0248	27.2839	10.7494	12.9953	17.2659	11.4717	21.3624	16.0602	18.5608	11.7311	12.4546	17.4434	9.17183	20.404
AC005077.8	1.00296	0	0	0	1.78997	0	0	0	0.895781	0	0	0	0	0	0	0	1.66061	0	0	0
AC005077.9	0	0	0	0	0	0	0	0	0	0	0	0	0	0	0	0	0	0	0	0
AC005082.1	0	0	0	0	0.894986	0	0	0	0.895781	0.99964	0	0	0	0	0	0	0.830304	0.872168	0	0
AC005082.12	81.2395	20.2275	23.11	29.7914	64.439	18.3824	31.0405	64.0122	23.2903	2.99892	25.3233	58.3143	31.1536	18.0677	50.7979	231.422	62.2728	53.2022	60.1264	64.4338
AC005083.1	23.068	16.7096	25.3109	21.0293	13.4248	45.9561	15.0196	24.1358	20.603	6.99748	17.2659	25.8113	5.34061	21.079	11.7226	24.5286	14.9455	6.97734	9.17183	8.59117
AC005086.1	0	0	0	0	0	0	1.00131	1.04938	0.895781	0	0	0	0.890102	0	0	0	0	0	0	0
AC005086.2	0	0.879455	3.30142	3.50488	0.894986	2.04249	5.00653	3.14814	3.58312	2.99892	2.30212	4.77986	2.67031	3.01128	0	4.26584	2.49091	5.23301	2.03818	3.22169
AC005086.3	1.00296	0.879455	0	0.876219	0	0	0	0	0	0	1.15106	0.955973	0	0	0	0	0	0	0	0
AC005086.4	0	0	0	0.876219	0	0	0	1.04938	0	0	0	0	0	0	0	0	0	0	1.01909	0
AC005086.5	1.00296	0	0	1.75244	0	0	2.00261	0	0	0.99964	0	0	0	1.00376	0	0	1.66061	0	0	0
AC005094.2	0	0	0	0	0	0	0	0	0	0	0	0	0	0	0	0	0	0	0	0
AC005102.1	1.00296	2.63836	2.20095	3.50488	1.78997	0	4.00523	3.14814	0	2.99892	0	1.91195	2.67031	1.00376	2.93065	3.19938	2.49091	0	0	2.14779
AC005104.3	20.0591	17.5891	20.909	28.039	20.5847	6.12747	25.0327	17.8395	21.4987	32.9881	17.2659	3.82389	26.7031	13.0489	4.88442	7.46523	29.0606	26.165	13.2482	19.3301
AC005105.2	0	0	0	0	0	0	0	0	0	0	0	0	0	0	0	0	0	0	0	0
AC005150.1	2.00591	7.91509	5.50237	5.25731	4.47493	8.16997	4.00523	6.29629	2.68734	7.99712	1.15106	6.69181	5.34061	8.03008	1.95377	4.26584	7.47273	4.36084	7.13365	7.51728
AC005152.3	0	0	0	0	0	0	0	0	0.895781	0	0	0	0	1.00376	0	0	0	0	0	0
AC005154.5	18.0532	16.7096	23.11	17.5244	14.3198	18.3824	16.0209	13.642	20.603	11.9957	13.8127	21.0314	18.6921	9.03384	21.4914	20.2628	11.6243	26.165	15.2864	15.0346
AC005154.6	530.564	418.62	409.376	933.173	352.625	109.273	404.528	342.098	615.401	396.857	504.163	238.037	566.995	264.993	234.452	167.434	298.909	872.168	455.534	669.038
AC005154.7	21.0621	33.4193	31.9138	76.2311	26.8496	8.16997	51.0667	19.9382	40.3101	37.9863	39.136	12.4276	41.8348	15.0564	21.4914	12.7975	19.9273	61.0517	32.611	25.7735
AC005154.8	5.01478	3.51782	1.10047	17.5244	1.78997	2.04249	1.00131	1.04938	16.1241	3.99856	3.45317	1.91195	8.01092	2.00752	0	2.13292	4.98182	15.699	7.13365	5.36948
AC005154.9	1.00296	0	2.20095	1.75244	0	0	2.00261	1.04938	2.68734	4.9982	2.30212	0	2.67031	0	2.93065	2.13292	0	2.6165	1.01909	0
AC005159.1	0	0	0	0	0	0	0	0	0	0	0	0	0	0	0	0	0	0	0	0
AC005160.3	0	0	0	0	0	0	0	0	0	0	0	0	0	0	0	0	0	0	0	0
AC005161.1	0	0	0	0	0	0	0	0	0	0	0	0	0	0	0	0	0	0	1.01909	0
AC005162.3	0	0	0	1.75244	0	0	0	0	0	0	0	0	0	1.00376	0	0	0	0	0	0
AC005162.4	0	0	0	0	0	0	0	0	0	0	0	0	0	0	0	0	0.830304	0	0	0
AC005162.5	0	0	0	0	0	0	0	0	0	0	0	0	0.890102	0	0	0	0	0	0	0
AC005178.1	0	0	0	0	0	0	0	0	0	0	0	0	0	0	0	0	0	0	0	0
AC005189.6	1.00296	1.75891	3.30142	3.50488	4.47493	5.10623	2.00261	3.14814	5.37468	5.99784	2.30212	4.77986	3.56041	6.02256	7.81507	9.59815	7.47273	1.74434	2.03818	4.29559
AC005204.2	0	0	0	0	0	0	2.00261	0	0.895781	0	0	0	0.890102	0	0.976884	0	1.66061	0.872168	1.01909	0
AC005205.2	0	0	0	0	0	0	0	0	0	0	0	0	0	0	0	0	0	0	0	0
AC005205.3	0	0	0	0	0	0	0	0	0	0	0	0	0	0	0	0	0	0	0	0
AC005205.4	0	0	0	0	0	0	0	0	0	0	0	0	0	0	0	0	0	0	0	0
AC005215.1	0	0	0	0	0	0	0	0	0	0	0	0	0	0	0	0	0	0	0	0
AC005215.2	0	0	0	0	0	0	0	0	0	0	0	0	0	0	0	0	0	0	0	0
AC005220.3	5.01478	2.63836	5.50237	0.876219	0.894986	2.04249	3.00392	1.04938	0.895781	4.9982	3.45317	1.91195	3.56041	7.02632	3.90753	5.33231	0.830304	6.10517	1.01909	5.36948
AC005224.2	19.0562	17.5891	8.80379	13.1433	13.4248	13.2762	11.0144	10.4938	20.603	8.99676	17.2659	8.60375	18.6921	15.0564	9.76884	12.7975	11.6243	14.8268	11.21	19.3301
AC005229.5	0	0.879455	0	0	0	0	0	0	0	0	0	0	0	0	0	0	0	0	0	0
AC005229.7	0	0.879455	0	0	0	0	0	0	0	0	0	0.955973	0	0	0	0	0	0	1.01909	0
AC005235.1	2.00591	1.75891	0	3.50488	0	5.10623	5.00653	2.09876	0	2.99892	0	0.955973	0	3.01128	1.95377	0	0	0	0	2.14779
AC005237.2	0	0	0	0	0	0	0	0	0	0	0	0	0	0	0	0	0	0	0	0
AC005237.4	0	0	1.10047	0	0	0	0	1.04938	0	0.99964	0	0	0	0	0	1.06646	0	0	1.01909	0
AC005251.4	0	0	0	0	0	0	0	0	0	0	0	0	0	0	0	0	0	0	0	0
AC005255.1	136.402	125.762	133.157	123.547	148.568	215.483	105.137	156.358	112.868	142.949	96.6889	184.503	124.614	215.808	197.33	202.628	119.564	136.058	103.947	137.459
AC005276.1	15.0443	11.4329	12.1052	7.88597	4.47493	6.12747	7.00915	8.39505	17.9156	7.99712	11.5106	10.5157	10.6812	8.03008	3.90753	4.26584	4.98182	17.4434	3.05728	5.36948
AC005280.1	0	0	0	0	0	0	0	0	0	0	1.15106	0	0	0	0	0	0	0	0	0
AC005281.1	0	0	0	0	0	0	0	0	0	0	0	0	0	0	0	0	0	0	0	0
AC005281.2	0	0	0	0	0	0	0	0	0	0	0	0	0	0	0	0	0	0	0	0
AC005284.1	0	0	0	0	0	0	0	0	0	0	0	0	0	0	0	0	0	0	0	0
AC005300.5	0	0	0	0	0.894986	1.02125	2.00261	1.04938	0	0.99964	1.15106	0.955973	0.890102	0	0.976884	0	1.66061	0	1.01909	0
AC005301.8	0	0.879455	0	0	0	0	0	0	0.895781	0	0	0	0	0	0	1.06646	0	0	0	0
AC005304.1	1.00296	0	0	0	0	0	0	0	0	0	0	0	0	1.00376	0	0	0.830304	0	0	0
AC005307.1	0	1.75891	3.30142	1.75244	0.894986	4.08498	4.00523	2.09876	2.68734	1.99928	4.60423	0	0	2.00752	1.95377	1.06646	1.66061	0.872168	1.01909	0
AC005324.6	0	0	0	0	0	0	0	0	0	0	0	0	0	0	0	0	0	0	0	0
AC005324.7	0	0	0	0	0	0	0	0	0	0	0	0	0	0	0	0	0	0	0	0
AC005324.8-001	0	0	0	0	0	0	0	0	0	1.99928	0	0	0	0	0	0	0	0	0	0
AC005326.2	0	0.879455	0	0.876219	0	0	2.00261	0	0.895781	0	1.15106	0	0.890102	0	0	0	0	0	0	0
AC005329.1	2.00591	2.63836	2.20095	2.62866	0.894986	1.02125	2.00261	1.04938	1.79156	2.99892	1.15106	0	1.7802	1.00376	0	1.06646	3.32122	8.72168	1.01909	1.0739
AC005329.7	3.00887	1.75891	5.50237	21.9055	5.36992	0	13.017	4.19752	5.37468	9.9964	5.75529	0.955973	5.34061	0	1.95377	2.13292	6.64243	10.466	3.05728	2.14779
AC005351.1	0	0	0	0.876219	0	0	1.00131	0	0	0	1.15106	0	0	0	0	0	0.830304	0.872168	0	0
AC005355.1	0	0	0	0	0	0	0	0	0	0	0	0	0	0	0	0	0	0	0	0
AC005355.2	0	0	0	0	0	0	1.00131	0	1.79156	1.99928	0	0	0	0	0.976884	0	0	0	0	0
AC005358.3	0	0	0	0	0	0	0	0	0	0	0	0	0	0	0	0	0	0	0	0
AC005363.9	0	0	0	0	0	0	0	0	0	0	0	0	0	0	0	0	0	0	0	0
AC005370.1	0	0	0	0	0	0	0	0	0	0	0	0	0	0	0	0	0	0	0	0
AC005392.1	2.00591	0	11.0047	1.75244	0.894986	2.04249	2.00261	2.09876	0	18.9932	8.05741	0.955973	5.34061	17.0639	3.90753	47.9908	9.96365	0	13.2482	2.14779
AC005392.13	0	0	1.10047	0	0	0	0	0	0	0	1.15106	0	0.890102	0	0	0	0	0	0	0
AC005392.8	69.204	1.75891	61.6266	0.876219	0.894986	26.5524	0	3.14814	27.7692	3.99856	21.8701	2.86792	8.01092	60.2256	48.8442	34.1268	19.9273	0	8.15274	1.0739
AC005481.5	2.00591	1.75891	0	0.876219	0	0	1.00131	1.04938	0	2.99892	3.45317	0.955973	0	0	0	0	0	0.872168	0	0
AC005484.5	0	0	0	0	0	0	0	0	0	0	0	0	0	0	0	0	0	0	0	0
AC005487.2	0	0.879455	1.10047	0	0	0	0	0	0	0	0	0	0	0	0	0	0	0	2.03818	0
AC005488.11	0	0	0	0	0.894986	0	0	0	0	0	0	0	0	0	0	0	0	0	1.01909	1.0739
AC005488.12	0	0.879455	0	1.75244	2.68496	0	1.00131	0	0	1.99928	0	0	0	0	0	0	0.830304	0	0	1.0739
AC005488.13	4.01182	9.674	9.90427	9.63841	9.84485	6.12747	7.00915	9.44443	9.85359	12.9953	11.5106	3.82389	14.2416	3.01128	7.81507	4.26584	3.32122	6.97734	8.15274	6.44338
AC005493.1	0	0	0	0	0	0	0	0	0	0	0	0	0	0	0	0	0	0	0	1.0739
AC005510.1	0	0	0	0	0	0	0	0	0	0	0	0	0	0	0	0	0	0	0	0
AC005513.1	1.00296	0	0	0	0	0	0	0	0	0.99964	0	0	0	0	0	0	0	0	0	0
AC005517.3	1.00296	5.27673	4.4019	7.00975	0.894986	2.04249	4.00523	1.04938	2.68734	0.99964	0	4.77986	1.7802	1.00376	2.93065	2.13292	1.66061	5.23301	5.09546	6.44338
AC005518.2	1.00296	0	0	0	0	0	0	0	0	0	0	0	0	0	0	0	0	0	0	0
AC005519.4	4.01182	5.27673	5.50237	15.7719	7.15989	3.06374	13.017	1.04938	2.68734	3.99856	2.30212	0	8.01092	2.00752	3.90753	0	6.64243	10.466	5.09546	3.22169
AC005522.6	0	0	0	0	0	0	0	0	0	0	0	0	0	0	0	0	0	0	0	0
AC005522.7	0	0	0	0	0	0	0	0	0	0	0	0	0	0	0	0	0	0	0	0
AC005532.5	5.01478	8.79455	15.4066	14.0195	7.15989	11.2337	6.00784	2.09876	1.79156	6.99748	10.3595	4.77986	4.45051	6.02256	3.90753	14.9305	13.2849	11.3382	4.07637	5.36948
AC005534.6	6.01774	4.39727	4.4019	3.50488	6.2649	8.16997	6.00784	3.14814	2.68734	2.99892	1.15106	4.77986	0.890102	4.01504	5.8613	3.19938	3.32122	1.74434	2.03818	0
AC005534.8	3.00887	4.39727	1.10047	3.50488	4.47493	3.06374	4.00523	3.14814	3.58312	1.99928	5.75529	1.91195	2.67031	1.00376	1.95377	2.13292	4.98182	0.872168	2.03818	3.22169
AC005534.9	10.0296	4.39727	4.4019	6.13353	6.2649	2.04249	2.00261	4.19752	8.95781	3.99856	13.8127	5.73584	6.23071	4.01504	3.90753	6.39877	7.47273	4.36084	2.03818	5.36948
AC005537.2	0	0	0	0	0	0	0	0	0	0	4.60423	0	0.890102	0	0	0	0	0	0	0
AC005538.5	0	0	0	0	0	0	0	0	0	0	0	0	0	0	0	0	0	0	0	0
AC005539.2	0	0	0	0	0	0	0	0	0	0	0	0	0	0	0	0	0	0	0	0
AC005540.3	1.00296	0	0	2.62866	0	1.02125	1.00131	0	1.79156	0	1.15106	1.91195	0	2.00752	0	2.13292	0	0.872168	0	2.14779
AC005544.1	0	0	0	0	0	0	0	0	0	0	0	0	0	0	0	0	0	0	0	0
AC005550.3	0	0	0	0	0	0	0	0	0	0	0	0	0	0	0	0	0	0	0	0
AC005550.4	0	0	0	0	0	0	0	0	0	0	0	0	0	0	0	0	0	0	0	0
AC005550.5	0	0	0	0	0	0	0	0	0	0	0	0	0	0	0	0	0	0	0	0
AC005550.6	0	1.75891	5.50237	4.3811	3.57995	4.08498	4.00523	1.04938	2.68734	0.99964	3.45317	6.69181	1.7802	1.00376	5.8613	4.26584	3.32122	1.74434	4.07637	4.29559
AC005562.2	4.01182	0.879455	1.10047	2.62866	0	1.02125	0	2.09876	0.895781	3.99856	4.60423	0.955973	0	0	0.976884	1.06646	3.32122	2.6165	2.03818	1.0739
AC005588.2	0	0	0	0	0	0	0	0	0	0	0	0	0	0	0	0	0	0	0	0
AC005592.1	0	0	0	0	0	0	0	0	0	0	0	0	0	0	0	0	0	0	0	0
AC005592.2	0	0	0	0	0	0	0	0	0	0	0	0	0	0	0	0	0	0	0	1.0739
AC005592.3	0	0	0	0	0	0	0	0	0	0	0	0	0	0	0	0	0	0	0	0
AC005594.1	8.02365	5.27673	4.4019	15.7719	8.94986	4.08498	19.0248	4.19752	10.7494	16.9939	19.568	2.86792	12.4614	3.01128	3.90753	3.19938	10.7939	15.699	8.15274	5.36948
AC005606.14	0	0	0	0	0	0	0	0	0	0	0	0	0	0	0	0	0	0	0	0
AC005606.15	0	0	0	0	0	0	0	0	0	0	0	0	0	0	0	0	0	0	0	0
AC005609.1	2.00591	3.51782	3.30142	6.13353	1.78997	2.04249	6.00784	3.14814	2.68734	2.99892	5.75529	2.86792	0	4.01504	0.976884	1.06646	1.66061	7.84951	0	0
AC005609.2	0	0	0	0	0	0	0	0	0	0	0	0	0	0	0	0	0	0	0	0
AC005618.1	0	0	0	0	0	0	0	0	0.895781	0	0	0	0	0	0	0	0	0	0	0
AC005631.1	1.00296	0	1.10047	0.876219	0.894986	0	1.00131	1.04938	0.895781	0	0	0.955973	0.890102	0	0	1.06646	1.66061	0.872168	0	0
AC005682.5	16.0473	11.4329	16.5071	15.7719	15.2148	45.9561	16.0209	46.1728	17.9156	18.9932	26.4743	20.0754	23.1426	37.1391	25.399	34.1268	30.7212	17.4434	6.11455	25.7735
AC005682.6	11.0325	10.5535	25.3109	12.2671	7.15989	37.7861	20.0261	57.7159	28.665	14.9946	24.1722	45.8867	13.3515	29.109	47.8673	25.5951	17.4364	7.84951	8.15274	13.9607
AC005682.7	0	0	0	0.876219	0	1.02125	1.00131	1.04938	0	0	1.15106	0	0	1.00376	0	0	0.830304	0	1.01909	0
AC005682.8	1.00296	0.879455	2.20095	3.50488	1.78997	2.04249	1.00131	1.04938	0	0	1.15106	0	0	1.00376	0.976884	1.06646	0.830304	0	1.01909	1.0739
AC005703.2	0	0	0	0	0	0	0	0	0	0	0	0	0	0	0	0	0	0	0	0
AC005703.3	0	0	0	0	0	0	0	0	0	0	0	0	0	0	0	0	0	0	0	0
AC005722.4	0	0	0	0	0	0	0	0	0	0	0	0	0	0	0	0	0	0	0	0
AC005725.1	0	0	0	0	0	0	0	0	0	0	0	0	0	0	0	0	0	0	0	0
AC005730.2	0	0	1.10047	0	0	1.02125	0	0	0	0	0	0	0	1.00376	0	0	0	0	0	0
AC005740.3	0	0	1.10047	0	0	0	0	1.04938	0	0.99964	0	0	0	0	0	0	0	0	0	0
AC005740.4	5.01478	0.879455	2.20095	0.876219	3.57995	2.04249	2.00261	4.19752	2.68734	1.99928	2.30212	0.955973	1.7802	2.00752	2.93065	4.26584	3.32122	1.74434	1.01909	3.22169
AC005740.5	0	0	1.10047	0	0	1.02125	1.00131	0	0	0	1.15106	0	1.7802	0	0	0	0	0.872168	1.01909	1.0739
AC005741.2	0	0	0	0	0	0	0	0	0	0	0	0	0	0	0	0	0	0	0	0
AC005754.1	0	0	0	0	0	0	0	0	0	0	0	0	0	0	0	0	0	0	0	0
AC005772.2	0	0	0	0	0	0	0	0	0	0	0	0	0	0	0	0	0	0	0	0
AC005779.1	1.00296	0.879455	1.10047	0.876219	1.78997	1.02125	1.00131	0	0.895781	0	1.15106	0	0.890102	0	0	0	0	0.872168	1.01909	0
AC005808.3	0	0	0	0	0	0	0	1.04938	0	0	0	0	0	0	0	0	0	0	0	0
AC005822.1	212.627	228.658	225.597	260.237	240.751	112.337	204.267	176.296	213.196	170.938	206.039	128.1	219.855	110.414	117.226	121.577	215.879	208.448	135.539	204.04
AC005831.1	45.133	29.9015	55.0237	42.0585	35.7995	26.5524	39.051	49.3209	39.4144	14.9946	34.5317	24.8553	34.714	40.1504	40.0522	26.6615	39.8546	33.1424	44.8401	37.5864
AC005838.1	0	0	0	0	0	0	0	0	0	0	0	0	0	0	0	0	0	0	0	0
AC005838.2	0	0	0	0	0	0	0	0	0	0	0	0	0	0	0	0	0	0	0	0
AC005841.1	1.00296	0.879455	2.20095	6.13353	2.68496	1.02125	5.00653	0	1.79156	5.99784	3.45317	0	0.890102	0	1.95377	0	0	1.74434	0	0
AC005863.1	0	0.879455	1.10047	0	1.78997	0	1.00131	1.04938	0	0	1.15106	0	0	1.00376	0	1.06646	0	1.74434	1.01909	0
AC005863.2	0	0	0	0	0	0	0	0	0	0	0	0	0	0	0	0	0	0	0	0
AC005884.1	253.748	215.466	280.621	234.827	209.427	596.408	272.355	418.703	249.027	257.907	232.514	458.867	200.273	401.504	399.545	340.201	245.77	177.05	222.162	227.666
AC005895.3	0	0	0	0	0	0	0	0	0	0	0	0	0	0	0	0	0	0	1.01909	0
AC005895.4	0	0	0	0	0	0	0	0	0	0	0	0	0	0	0	0	0	0	0	0
AC005971.3	18.0532	11.4329	19.8085	35.0488	14.3198	11.2337	30.0392	20.9876	17.0198	14.9946	29.9275	9.55973	19.5822	9.03384	16.607	8.53169	13.2849	20.932	13.2482	11.8129
AC006000.5	0	0	0	0	0	0	1.00131	0	0	0	0	0	0	0	0	0	0	0	0	0
AC006001.1	0	0	0	0	0	0	0	0	0	0	0	0	0	0	0	0	0	0	0	0
AC006003.3	0	0	0	0	0	0	0	0	0	0	0	0	0	0	0	0	0	0	0	0
AC006004.1	3.00887	1.75891	4.4019	1.75244	0	1.02125	0	0	0.895781	1.99928	2.30212	0	0.890102	1.00376	2.93065	1.06646	1.66061	1.74434	0	1.0739
AC006007.1	0	0	0	0	0	0	0	0	0	0	0	0	0	0	0	0	0	0	0	0
AC006011.4	0	0	0	0	0	0	0	0	0	0	0	0	0	0	0	0	0	0	0	0
AC006014.10	1.00296	0	0	0	0.894986	0	0	0	0	0	0	0.955973	0	0	0.976884	0	0	0	0	0
AC006014.7	0	0	0	0	0	0	0	0	0	0	0	0	0	0	0	0	0	0	0	0
AC006014.8	3.00887	2.63836	0	7.00975	4.47493	0	12.0157	3.14814	0	8.99676	1.15106	0.955973	2.67031	0	0.976884	1.06646	2.49091	2.6165	1.01909	0
AC006019.3	4.01182	1.75891	3.30142	0.876219	1.78997	0	2.00261	0	2.68734	3.99856	0	2.86792	0.890102	0	0	1.06646	0.830304	0.872168	0	0
AC006019.4	0	0.879455	0	0	0	0	2.00261	0	0.895781	0	0	0	0.890102	0	0	0	0	0	0	0
AC006022.4	0	0	0	0	0	1.02125	0	0	0	0	0	0	0	0	0	0	0	0	0	0
AC006023.8	0	0	0	0	0	0	0	0	0	0	0	0	0	0	0	0	0	0	0	0
AC006024.4	1.00296	2.63836	1.10047	0	2.68496	3.06374	2.00261	8.39505	3.58312	1.99928	2.30212	1.91195	6.23071	1.00376	1.95377	2.13292	6.64243	3.48867	3.05728	2.14779
AC006026.1	0	0	0	0	0	0	0	0	0	0	0	0	0	0	0	0	0	0	0	0
AC006026.10	23.068	29.022	26.4114	25.4104	23.2696	12.2549	27.0353	13.642	30.4565	30.9888	21.8701	16.2515	32.9338	10.0376	15.6301	18.1298	19.9273	27.9094	34.6491	30.0691
AC006026.11	0	0	0	0	0.894986	0	0	0	0.895781	0	0	0	0	1.00376	0.976884	1.06646	1.66061	0	0	1.0739
AC006026.12	0	0	0	0	0	0	0	0	0	0	0	0	0	0	0	0	0	0	0	0
AC006026.13	1.00296	0.879455	1.10047	2.62866	0	0	0	3.14814	1.79156	0	0	0.955973	0.890102	0	2.93065	1.06646	2.49091	0.872168	3.05728	1.0739
AC006026.9	24.0709	20.2275	16.5071	15.7719	16.1098	31.6586	13.017	29.3827	13.4367	16.9939	18.4169	21.9874	16.9119	26.0977	29.3065	13.864	15.7758	9.59384	17.3246	15.0346
AC006028.10	0	0	0	0	0	0	0	0	0	0	0	0.955973	0	0	0	0	0	0	0	0
AC006028.11	0	0	0	0	0	0	0	0	0	0	0	0	0	0	0	0	0	0	0	0
AC006028.9	3.00887	4.39727	5.50237	5.25731	12.5298	7.14872	13.017	3.14814	8.95781	5.99784	8.05741	4.77986	4.45051	4.01504	3.90753	3.19938	5.81213	16.5712	6.11455	7.51728
AC006030.1	0	0	0	0	0	0	0	0	0	0	0	0	0	0	0	0	0	0	0	0
AC006033.22	6.01774	3.51782	3.30142	6.13353	8.05488	11.2337	4.00523	1.04938	5.37468	5.99784	6.90635	6.69181	2.67031	1.00376	2.93065	4.26584	4.98182	0.872168	8.15274	6.44338
AC006035.1	0	0	0	0	0	0	0	0	0	0	0	0	0.890102	0	0	0	0	0.872168	0	0
AC006035.2	0	0	0	0	0	0	0	0	0	0	0	0	0	0	0	0	0	0	0	0
AC006037.2	0	0	0	0	0	0	0	0	0	0	0	0	0	0	0	0	0	0	0	0
AC006038.4	1.00296	0	0	0	0	0	0	0	0	0.99964	0	0	0	0	0	0	0	0	0	0
AC006041.1	0	1.75891	0	0	0	0	0	0	0	0	0	0	0	0	0	0	0	0	0	0
AC006042.6	13.0384	8.79455	12.1052	8.76219	7.15989	5.10623	7.00915	8.39505	12.5409	6.99748	11.5106	6.69181	12.4614	5.0188	9.76884	4.26584	4.15152	13.9547	3.05728	10.739
AC006042.7	1.00296	0.879455	2.20095	2.62866	0.894986	6.12747	2.00261	0	3.58312	0.99964	1.15106	0.955973	0	1.00376	0.976884	0	1.66061	0.872168	0	1.0739
AC006042.8	4.01182	1.75891	1.10047	0.876219	0.894986	0	2.00261	0	0	1.99928	0	0.955973	0.890102	5.0188	0	0	0	0.872168	0	0
AC006045.3	0	0	0	0	0	0	0	0	0	0.99964	0	0	0	0	0	0	0	0.872168	0	1.0739
AC006050.2	0	0	0	0	0	0	0	0	0.895781	0	0	0	0	0	0	0	0	0	0	0
AC006052.1	0	0	0	0	0	0	0	0	0	0	0	0	0	0	0	0	0	0	0	0
AC006070.11	0	0	0	0	0	0	0	0	0	0	0	0	0	0	0	0	0	0	0	0
AC006070.12	0	0	0	0	0	0	0	0	0	0	0	0	0	0	0	0	0	0	0	0
AC006070.13	0	0	0	0	0	0	0	0	0	0	0	0	0	0	0	0	0	0	0	0
AC006076.1	1.00296	0	0	0	0	0	0	0	0	0	0	0	0	0	0	0	0	0	0	0
AC006111.1	0	2.63836	2.20095	14.0195	1.78997	1.02125	7.00915	2.09876	7.16625	2.99892	2.30212	0.955973	4.45051	2.00752	0.976884	4.26584	4.98182	5.23301	7.13365	2.14779
AC006133.3	0	0	0	0	0	0	0	0	0	0	0	0	0	0	0	0	0	0	0	0
AC006150.1	0	0	0	0	0	0	0	0	0	0	0	0	0	0	0	0	0	0	0	0
AC006150.2	0	0	0	0	0	0	0	0	0	0	0	0	0	0	0	0	0	0	0	0
AC006153.3	0	0	0	0	0	0	0	0	0	0	0	0	0	0	0	0	0	0	0	0
AC006156.1	0	0	0	0	0	0	0	0	0	0	0	0	0	0	0	0	0	0	0	0
AC006157.2	2.00591	4.39727	0	1.75244	3.57995	0	2.00261	5.2469	2.68734	1.99928	1.15106	3.82389	0.890102	3.01128	1.95377	3.19938	1.66061	0	1.01909	3.22169
AC006159.3	0	0	0	0	0	0	0	0	0	0	0	0	0	0	0	0	0	0	0	0
AC006159.4	0	0	0	0	0	0	0	0	0	0	0	0	0	0	0	0	0	0	0	0
AC006159.5	0	0	0	0	0	0	0	0	0	0	0	0	0	0	0	0	0	0	0	0
AC006160.4	1.00296	0	0	0	0.894986	1.02125	1.00131	0	0	0	1.15106	0	0.890102	0	0	0	0	0	0	0
AC006160.5	3.00887	0	0	1.75244	5.36992	1.02125	2.00261	2.09876	2.68734	2.99892	1.15106	0.955973	0.890102	1.00376	0.976884	0	2.49091	1.74434	0	2.14779
AC006160.8	0	0	0	0	0	0	0	0	0	0	0	0	0	0	0	0	0	0	0	0
AC006195.2	0	0.879455	0	0.876219	0.894986	0	0	0	0	0	0	0.955973	0	0	0	0	0	0	0	1.0739
AC006196.1	0	0	0	0	0	0	0	0	0	0	1.15106	0	0	0	0	0	0	0	0	0
AC006227.1	0	0	0	0	0	0	0	0	0	0	0	0	0	0	0	0	0	0	0	0
AC006230.4	11.0325	12.3124	9.90427	17.5244	18.7947	3.06374	14.0183	7.34567	13.4367	12.9953	17.2659	6.69181	16.9119	4.01504	1.95377	6.39877	17.4364	15.699	15.2864	17.1823
AC006277.2	1.00296	2.63836	1.10047	3.50488	0	3.06374	3.00392	2.09876	0.895781	1.99928	2.30212	0.955973	1.7802	2.00752	0	0	0.830304	0	2.03818	2.14779
AC006293.3	0	0	1.10047	0	0	0	0	0	0	0	0	0	0	0	0	0	0	0	0	0
AC006296.1	0	0	0	0	0	0	0	0	0	0	0	0	0	0	0	0	0	0	0	0
AC006296.2	0	0	0	0	0	0	0	0	0	0	0	0	0	0	0	0	0	0	0	0
AC006296.3	2.00591	0.879455	1.10047	5.25731	1.78997	2.04249	2.00261	0	1.79156	1.99928	0	2.86792	2.67031	2.00752	0	2.13292	0	1.74434	1.01909	3.22169
AC006322.1	0	0	0	0	0	0	0	0	0	0	0	0	0	0	0	0	0	0	0	0
AC006326.3	0	0	0	0	0	0	0	0	0	0	0	0	0	0	0	0	0	0	0	0
AC006326.5	0	0	0	0	0	0	0	0	0	0	0	0	0	0	0	0	0	0	0	0
AC006328.1	0	0	0	0	0	0	0	0	0	0	0	0	0	0	0	0	0	0	0	0
AC006328.9	0	0	0	0	0	0	0	0	0	0	0	0	0	0	0	0	0	0	0	0
AC006335.10	0	0	0	0	0	0	0	0	0	0	0	0	0	0	0	0	0	0	0	0
AC006335.11	0	0	0	0	0	0	0	0	0	0	0	0	0	0	0	0	0.830304	0	0	0
AC006335.12	0	0	0	0	0	0	0	0	0	0	0	0	0	0	0	0	0	0	0	0
AC006335.2	0	0	0	0	0	0	0	0	0	0	0	0	0	0	0	0	0	0	0	0
AC006335.6	0	0	0	0	0	0	0	0	0	0	0	0	0	0	0	0	0	0	0	0
AC006335.7	0	0	0	0	0	0	0	0	0	0	0	0	0	0	0	0	0	0	0	0
AC006355.3	0	0	0	0	0	0	0	0	0	0	0	0	0	0	0	0	0	0	0	0
AC006366.3	0	0	0	0	0	0	0	0	0	0	0	0	0	0	0	0	0	0	0	0
AC006369.2	71.2099	150.387	71.5308	52.5731	69.8089	191.994	88.115	121.728	85.0992	85.9691	65.6103	226.566	148.647	99.3722	87.9195	140.773	105.449	100.299	143.692	73.025
AC006369.3	0	0.879455	0	0	0	0	0	0	0	0.99964	0	0	0	0	0.976884	0	0	0	0	0
AC006370.2	0	0.879455	0	0	0	0	0	0	0	0	0	0	0	0	0	0	0	0	0	0
AC006371.1	0	0	0	0	0	0	0	0	0	0	0	0	0	0	0	0	0	0	0	0
AC006372.1	1.00296	0	0	0	0	0	2.00261	0	0	2.99892	1.15106	0	0	0	0	0	0.830304	1.74434	0	0
AC006372.4	0	0	0	0	0	0	0	0	1.79156	0.99964	0	0	0	0	0	0	0	0	0	0
AC006372.5	0	0	0	0	0	0	0	0	0.895781	3.99856	1.15106	0	0	0	0	0	0	0	0	0
AC006372.6	0	0	0	0.876219	0	0	2.00261	2.09876	0	0.99964	3.45317	0	0	1.00376	0	0	0	0	0	2.14779
AC006373.1	0	0	0	0	0	0	0	0	0	0	0	0	0	0	0	0	0	0	0	0
AC006374.2	0	0	0	0	0	0	0	0	0	0	0	0	0	0	0	0	0	0	0	0
AC006377.1	0	0	0	0	0	0	0	0	0	0	0	0	0	0	0	0	0	0	0	0
AC006378.2	20.0591	6.15618	8.80379	21.0293	8.05488	8.16997	8.01046	11.5432	12.5409	7.99712	10.3595	4.77986	8.90102	8.03008	10.7457	4.26584	10.7939	10.466	14.2673	5.36948
AC006378.3	0	0	3.30142	1.75244	2.68496	0	1.00131	3.14814	0	0	1.15106	0	0	0	0	0	0.830304	1.74434	0	0
AC006380.1	0	0	0	0	0	0	0	0	0	0	0	0	0	0	0	0	0	0	0	0
AC006380.3	0	0	0	0	0	0	0	0	0	0	0	0	0	0	0	0	0	0	0	0
AC006390.3	0	0	0	0	0	1.02125	0	0	0	0	0	0	0	0	0	0	0	0	0	0
AC006390.4	0	0	0	0	0	0	0	0	0	0	0	0	0	0	0	0	0	0	0	0
AC006427.1	37.1094	35.1782	28.6123	42.9347	46.5393	54.126	38.0497	44.074	34.0397	30.9888	32.2296	42.0628	24.9229	47.1767	40.0522	28.7945	35.7031	28.7815	17.3246	33.2908
AC006427.2	0	0	0	0	0	0	0	0	0	0	0	0	0	0	0	0	0	0	0	0
AC006445.6	11.0325	0	1.10047	0.876219	0	16.3399	0	0	0.895781	0.99964	0	0	0	1.00376	0	0	0	0	2.03818	1.0739
AC006445.7	0	0	2.20095	0.876219	0	1.02125	0	0	0	0.99964	0	0	0	0	0	0	0	0.872168	0	0
AC006445.8	0	0	0	0	0	0	0	0	0	0	0	0	0	0	0	0	0	0	0	1.0739
AC006452.1	0	0	0	0	0	0	0	0	0	0	0	0	0	0	0	0	0	0	0	0
AC006455.1	1.00296	0	0	0	0	0	0	0	0	0	0	0	0	0	0	0	0	0	0	0
AC006458.3	0	0	0	0	0	0	0	0	0	0	0	0	0	0	0	0	0	0	0	0
AC006460.2	0	0.879455	0	0	0.894986	0	0	0	0.895781	0.99964	1.15106	0.955973	0	0	0	1.06646	0	0.872168	1.01909	0
AC006461.2	0	0	0	0	0	0	0	0	0	0	0	0	0	0	0	1.06646	0	0	0	0
AC006465.3	901.658	805.58	833.059	729.014	768.793	1401.15	663.866	1027.34	765.892	709.745	727.469	1108.93	754.806	959.594	971.999	958.749	675.037	716.05	910.049	707.698
AC006465.4	0	1.75891	0	0.876219	0	0	1.00131	1.04938	0.895781	0.99964	1.15106	0	0	0	0	1.06646	0	1.74434	0	0
AC006466.5	0	0	0	0	0	0	0	0	0	0	0	0	0	0	0	0	0	0	0	0
AC006481.1	0	0	0	0	0	0	0	0	0	0	0	0	0	0	0	0	0	0	0	0
AC006482.1	0	0	0	0	0	0	0	0	0	0	0	0	0	0	0	0	0	0	0	0
AC006483.5	172.508	163.579	239.903	152.462	207.637	229.78	192.251	166.852	140.638	304.89	174.961	260.025	136.186	296.109	260.828	331.669	145.303	260.778	172.227	216.927
AC006486.1	4.01182	5.27673	1.10047	7.88597	2.68496	1.02125	8.01046	3.14814	7.16625	7.99712	6.90635	1.91195	6.23071	2.00752	1.95377	8.53169	3.32122	6.10517	5.09546	7.51728
AC006487.1	0	0	0	0	0	0	0	0	0	0	0	0.955973	0.890102	0	0	0	0	0	0	0
AC006499.1	0	0	0	0	0	0	0	0	0	0	0	0	0	0	0	0	0	0	0	0
AC006499.2	0	0	0	0	0	0	0	0	0	0	0	0	0	0	0	0	0	0	0	0
AC006499.3	0	0	0	0	0	0	0	0	0	0	0	0	0	0	0	0	0	0	0	0
AC006499.4	0	0	0	0	0	0	0	0	0	0	0	0	0	0	0	0	0	0	0	0
AC006499.5	0	0	0	0	0	0	0	0	0	0	0	0	0	0	0	0	0	0	0	0
AC006499.6	0	0	0	0	0	0	0	0	0	0	0	0	0	0	0	0	0	0.872168	0	0
AC006499.7	0	0	0	0	0	0	0	0	0	0	0	0	0	0	0	0	0	0.872168	0	0
AC006499.8	0	0	0	0	0	0	0	0	0	0	0	0	0	0	0	0	0	0	0	0
AC006509.4	0	0	0	0	0	0	0	0	0	0	0	0	0	0	0	0	0	0	0	0
AC006509.6	0	0.879455	0	0	0.894986	1.02125	1.00131	1.04938	0	0	1.15106	0.955973	0	0	1.95377	0	0	0.872168	0	0
AC006509.7	4.01182	0.879455	5.50237	1.75244	3.57995	3.06374	5.00653	1.04938	6.27046	3.99856	8.05741	6.69181	1.7802	9.03384	3.90753	2.13292	3.32122	4.36084	4.07637	3.22169
AC006534.1	0	0	0	0	0	0	0	0	0	0	0	0	0	0	0	0	0	0	0	0
AC006538.1	2.00591	2.63836	5.50237	9.63841	6.2649	3.06374	9.01176	3.14814	4.4789	5.99784	8.05741	2.86792	6.23071	5.0188	2.93065	3.19938	7.47273	9.59384	6.11455	5.36948
AC006539.2	1.00296	1.75891	1.10047	1.75244	1.78997	3.06374	1.00131	4.19752	0	0	0	8.60375	0	4.01504	0.976884	3.19938	1.66061	0.872168	0	2.14779
AC006547.13	17.0503	14.0713	6.60285	24.5341	23.2696	1.02125	27.0353	6.29629	15.2283	30.9888	27.6254	5.73584	18.6921	4.01504	12.6995	2.13292	12.4546	27.9094	14.2673	23.6257
AC006547.14	0	0.879455	0	1.75244	0.894986	0	2.00261	0	1.79156	1.99928	2.30212	0	0	0	0	0	0.830304	0.872168	0	0
AC006547.8	0	0	0	0	0	0	0	0	0	0	0	0	0	0	0	0	0	0	0	0
AC006548.19	0	0	0	0.876219	0	0	0	0	0	0	0	0	0.890102	0	0	0	0	0	0	0
AC006548.20	0	0	0	0	0	0	1.00131	0	0	0	0	0	0	0	0	0	0	0	0	0
AC006552.1	0	0	1.10047	0	0	0	0	0	0.895781	0.99964	0	0	0.890102	1.00376	0.976884	1.06646	0	0	1.01909	3.22169
AC006557.1	0	0	0	0	0	0	0	0	0	0	0	0	0	0	0	0	0	0	0	0
AC006926.1	0	0	0	0	0	0	0	0	0	0	0	0	0	0	0	0	0	0	0	0
AC006946.12	1.00296	0.879455	0	0	0	0	6.00784	0	0	0.99964	1.15106	0	0.890102	0	0	0	2.49091	1.74434	1.01909	2.14779
AC006946.15	11.0325	3.51782	8.80379	15.7719	18.7947	11.2337	8.01046	16.7901	9.85359	15.9942	32.2296	12.4276	9.79112	19.0714	19.5377	13.864	10.7939	21.8042	14.2673	9.66507
AC006947.1	0	0	0	0	0	0	0	0	0	0	0	0	0	0	0	0	0	0.872168	0	0
AC006960.5	0	0	0	0	0	0	0	0	0	0	0	0	0	0	0	0	0	0.872168	0	0
AC006960.7	1.00296	0.879455	2.20095	2.62866	0	0	0	0	1.79156	0	0	0	1.7802	1.00376	0.976884	1.06646	0.830304	0.872168	3.05728	2.14779
AC006978.6	265.783	300.773	321.338	314.563	337.41	389.095	264.345	295.925	329.647	260.906	290.067	385.257	356.931	403.511	368.285	354.065	364.503	312.236	385.217	312.504
AC006987.4	5.01478	3.51782	1.10047	1.75244	0.894986	0	4.00523	0	1.79156	2.99892	3.45317	0.955973	2.67031	0	0.976884	2.13292	0.830304	1.74434	1.01909	2.14779
AC006987.5	0	0	0	0	0	0	0	0	0	0	0	0	0	0	0	0	0	0	0	0
AC006987.6	0	0	0	0	0	0	0	0	0	0	0	0	0	0	0	0	0	0	0	0
AC006987.7	0	0	0	0	0	0	0	0	0	0	0	0	0	0	0	0	0	0	0	0
AC006988.1	0	0	0	0	0	0	0	0	0	0	0	0	0	0	0	0	0	0	0	0
AC006989.2	0	0	0	0	0	0	0	1.04938	0	0	0	0	0	0	0	0	0	0	0	0
AC006994.1	1.00296	0	0	2.62866	0	0	0	0	1.79156	0.99964	1.15106	0	0.890102	0	0.976884	1.06646	0	0.872168	1.01909	1.0739
AC006994.2	0	0	2.20095	1.75244	0	3.06374	0	0	0	0	0	0.955973	0.890102	0	0	0	0	0	0	0
AC006995.8	8.02365	8.79455	6.60285	13.1433	7.15989	5.10623	7.00915	11.5432	9.85359	7.99712	9.20846	2.86792	1.7802	9.03384	4.88442	7.46523	5.81213	9.59384	7.13365	7.51728
AC007000.10	2.00591	1.75891	0	2.62866	2.68496	0	2.00261	0	0.895781	0.99964	0	0	0.890102	2.00752	1.95377	3.19938	5.81213	5.23301	1.01909	3.22169
AC007000.11	1.00296	0	2.20095	0	0.894986	1.02125	1.00131	0	0	0.99964	0	0	0.890102	0	0	1.06646	0.830304	0.872168	1.01909	0
AC007000.12	5.01478	0	0	7.88597	5.36992	6.12747	2.00261	3.14814	4.4789	3.99856	2.30212	1.91195	7.12082	2.00752	3.90753	0	4.15152	6.97734	4.07637	2.14779
AC007003.1	0	0	0	0	0	0	0	0	0	0	0	0	0	0	0	0	0	0	0	0
AC007009.1	0	0	0	0	0	0	0	0	0	0	0	0	0	0	0	0	0	0	0	0
AC007014.1	1.00296	0.879455	2.20095	1.75244	1.78997	3.06374	2.00261	5.2469	0	0.99964	0	3.82389	0.890102	1.00376	0.976884	3.19938	2.49091	0.872168	1.01909	1.0739
AC007016.3	0	0	0	0	0	0	0	0	0	0	0	0	0	0	0	0	0	0.872168	0	0
AC007036.4	1.00296	0	0	2.62866	0.894986	0	1.00131	1.04938	0.895781	0.99964	0	0.955973	0.890102	0	0.976884	0	0	0	0	1.0739
AC007036.5	0	0	0	0	0	0	0	0	0	0	0	0	0	0	0	0	0	0	0	0
AC007036.6	3.00887	3.51782	1.10047	5.25731	5.36992	11.2337	5.00653	3.14814	2.68734	0	2.30212	8.60375	5.34061	11.0414	7.81507	8.53169	4.15152	9.59384	5.09546	3.22169
AC007038.7	21.0621	19.348	36.3157	29.7914	30.4295	17.3612	35.0457	30.432	40.3101	10.996	27.6254	25.8113	42.7249	11.0414	29.3065	10.6646	20.7576	22.6764	24.4582	25.7735
AC007040.10	0	0.879455	0	0	0	0	0	0	0	0	0	0.955973	0	0	0	0	0	0.872168	0	0
AC007040.11	0	0	0	0	0	0	0	0	0	0	0	0	0	0	0	0	0	0	0	0
AC007040.5	0	0	0	0	0	0	0	0	0	0	0	0	0	0	0	0	0	0	0	0
AC007040.6	1.00296	0	0	1.75244	0	0	0	1.04938	0	1.99928	0	0	0	1.00376	0	0	0.830304	0	0	1.0739
AC007040.7	0	0	0	0	0	1.02125	1.00131	3.14814	0	0.99964	2.30212	0	0.890102	1.00376	1.95377	2.13292	0	0	1.01909	0
AC007040.8	0	0.879455	0	0	0.894986	2.04249	1.00131	6.29629	0	3.99856	2.30212	2.86792	0	2.00752	1.95377	3.19938	2.49091	6.97734	2.03818	0
AC007041.1	0	0	0	0	0	0	0	0	0	0	0	0	0	0	0	0	0	0	0	0
AC007041.2	52.1537	43.9727	48.4209	43.811	41.1694	84.7634	36.047	74.506	43.8933	44.9838	28.7764	71.698	40.0546	63.2369	88.8964	68.2535	41.5152	38.3754	56.0501	39.7342
AC007050.17	0	0	0	0	0	0	0	0	0	0	0	0	0	0	0	0	0	0	0	0
AC007050.18	0	0	0	0	0	0	0	0	0	0	0	0	0	0	0	0	0	0.872168	0	0
AC007056.1	0	0	0	0	0	0	0	0	0	0	0	0	0	0	0	0	0	0	0	0
AC007064.22	0	0	0	0	0	0	0	0	0	0	0	0	0	0	0	0	0	0	0	0
AC007064.24	0	0	1.10047	0.876219	0	0	2.00261	0	0	0	0	0	0	0	0	0	0	0	0	0
AC007064.25	0	0	0	0	0	0	0	0	0	0	0	0	0	0	0	0	0	0	0	0
AC007091.1	0	0	0	0	0	0	1.00131	0	0	0	0	0	0	0	0	0	0	0	0	0
AC007092.1	2.00591	0	4.4019	2.62866	2.68496	6.12747	3.00392	3.14814	4.4789	4.9982	4.60423	1.91195	2.67031	1.00376	0.976884	4.26584	1.66061	11.3382	1.01909	1.0739
AC007096.1	0	0	1.10047	0.876219	0	0	0	0	0	0	0	0	0	0	0	0	0	0	0	0
AC007098.1	0	0	0	0	0	0	0	0	0	0	0	0	0	0	0	0	0	0	0	0
AC007099.1	4.01182	3.51782	12.1052	5.25731	4.47493	10.2125	3.00392	9.44443	5.37468	6.99748	6.90635	5.73584	3.56041	8.03008	6.83818	5.33231	3.32122	6.10517	7.13365	6.44338
AC007099.2	0	0	0	0	0	0	0	0	0	0	0	0	0	0	0	0	0	0	0	0
AC007106.1	0	0	0	0	0	0	0	0	0	0	0	0	0	0	0	0	0	0	0	0
AC007115.3	0	0	0	0	0	0	0	0	0	0	0	0	0	0	0	0	0	0	0	0
AC007126.1	42.1242	36.0576	40.7175	53.4494	30.4295	28.5949	50.0653	25.1851	42.9975	23.9914	35.6828	31.5471	34.714	24.0902	27.3527	24.5286	30.7212	31.398	31.5919	28.9952
AC007128.1	0	0	0	0	0	0	0	0	0	0	0	0.955973	0	0	0	0	0	0	0	0
AC007131.1	0	0.879455	0	0	0	0	0	0	0	0	0	0	0	0	0	0	0	0	0	0
AC007131.2	0	0	0	0	0	0	0	0	0	0	0	0	0	0	0	0	0	0	0	0
AC007131.3	0	0	0	0	0	0	0	0	0	0	0	0	0	0	0	0	0	0	0	0
AC007161.5	0	0	0	0	0	0	1.00131	0	0	0	0	0	0	0	0	0	0	0	0	0
AC007163.10	0	0	0	0	0	0	0	0	0	0	0	0	0	0	0	0	0	0	0	0
AC007163.11	0	0	0	0	0	0	0	0	0	0	0	0	0	0	0	0	0	0	0	0
AC007163.3	0	0	0	0	0	1.02125	0	0	0	0	0	0	0	0	1.95377	0	0	0	1.01909	0
AC007163.4	0	0	0	0	0.894986	0	0	0	0	0	0	1.91195	0	0	0	0	0	0	0	0
AC007163.6	0	0	0	0	0	0	0	0	0	0	0	0	0	0	0	0	0	0	0	0
AC007163.8	0	0	0	0	0	0	0	0	0	0	0	0	0	0	0	0	0	0	0	0
AC007163.9	0	0	0	0	0	0	0	0	0	0	0	0	0	0	0	0	0	0	0	0
AC007179.1	0	0	0	0	0	0	0	0	0	0	0	0	0	0	0	0	0	0	0	0
AC007179.2	0	0	0	0	0	0	0	0	0	0	0	0	0	0	0	0	0	0	0	0
AC007182.6	0	0	0	0	0	0	0	0	0	0.99964	0	0	0.890102	0	0	0	0	0.872168	0	1.0739
AC007189.2	1.00296	0	0	0	0	1.02125	2.00261	3.14814	0	0.99964	4.60423	0.955973	0	1.00376	0	0	0	0	0	1.0739
AC007237.2	0	0	0	0	0	0	0	0	0	0	0	0	0	0	0	0	0	0	0	0
AC007238.1	320.946	312.206	349.951	226.941	307.875	459.561	266.348	325.308	263.36	273.901	283.16	398.641	290.173	375.406	381.961	420.186	296.418	286.071	296.556	294.248
AC007241.1	0	0	0	0	0	0	0	0	0	0	0	0	0	0	0	0	0	0	0	0
AC007241.3	0	0	0	0	0.894986	0	0	0	0	1.99928	0	0	0	0	0	0	0	1.74434	0	0
AC007242.1	0	0	0	0	0	0	0	0	0	0	0	0	0	0	0	0	0	0	0	0
AC007242.3	0	0	0	0	0	0	0	0	0	0	0	0	0	0	0	0	0	0	0	0
AC007246.3	49.1449	36.9371	26.4114	28.9152	43.8543	34.7224	32.0418	50.3703	40.3101	25.9906	27.6254	47.7986	33.8239	32.1203	57.6361	44.7914	30.7212	26.165	26.4964	31.143
AC007248.6	0	0	0	0	0	0	0	0	0	0	0	0	0	0	0.976884	0	0	0	0	0
AC007248.7	1.00296	0.879455	0	0	1.78997	0	1.00131	0	0	0.99964	2.30212	0	0.890102	3.01128	0.976884	0	0.830304	0.872168	3.05728	0
AC007249.3	5.01478	8.79455	5.50237	1.75244	1.78997	9.19121	3.00392	1.04938	3.58312	0.99964	1.15106	4.77986	4.45051	1.00376	3.90753	4.26584	2.49091	0.872168	1.01909	3.22169
AC007250.4	26.0769	20.2275	19.8085	21.9055	25.0596	12.2549	17.0222	14.6913	13.4367	19.9928	17.2659	16.2515	21.3624	18.0677	13.6764	18.1298	14.9455	16.5712	12.2291	17.1823
AC007251.2	0	0	0	0	0	1.02125	0	0	0	0	0	0	0	0	0.976884	0	0	0	0	1.0739
AC007253.1	0	0	0	0	0	0	0	0	0	0	0	0	0	0	0	0	0	0	0	0
AC007255.7	0	0	1.10047	2.62866	0	1.02125	0	0	1.79156	0.99964	0	0	0	0	0	0	1.66061	0.872168	0	1.0739
AC007255.8	0	0	0	0	0	0	0	0	0	0	0	0	0	0	0	0	0	0	0	0
AC007256.5	37.1094	33.4193	34.1147	26.2866	35.7995	34.7224	44.0575	23.0864	28.665	24.991	19.568	28.6792	24.0328	39.1466	25.399	25.5951	24.9091	22.6764	34.6491	25.7735
AC007271.3	0	0	1.10047	0	0	0	0	1.04938	0	1.99928	0	0	0	0	0.976884	0	0.830304	0	0	0
AC007272.1	0	0	0	0	0	0	0	0	0	0	0	0	0	0	0	0	0	0	0	0
AC007272.2	1.00296	4.39727	3.30142	2.62866	1.78997	3.06374	4.00523	2.09876	1.79156	0.99964	5.75529	3.82389	1.7802	0	3.90753	6.39877	4.98182	0.872168	2.03818	0
AC007272.3	1.00296	0	0	0	0	0	0	0	0	0	0	0	0	0	0	0	0	0	0	0
AC007274.2	0	0	0	0	0	0	0	0	0	0	0	0	0	0	0	0	0	0	0	0
AC007274.5	0	0	0	0	0	0	0	0	0	0	0	0	0	0	0	0	0	0	0	0
AC007275.2	0	0.879455	2.20095	1.75244	0	0	1.00131	0	0	0.99964	1.15106	0.955973	0	0	0	0	0	0	0	0
AC007276.5	7.02069	3.51782	4.4019	5.25731	2.68496	4.08498	7.00915	3.14814	0.895781	1.99928	0	1.91195	0	1.00376	2.93065	7.46523	1.66061	2.6165	1.01909	2.14779
AC007277.3	0	0	0	0.876219	3.57995	0	0	0	1.79156	0	0	0.955973	2.67031	0	0.976884	0	0	2.6165	1.01909	1.0739
AC007278.2	14.0414	10.5535	22.0095	32.4201	34.0095	5.10623	16.0209	3.14814	29.5608	22.9917	28.7764	1.91195	15.1317	10.0376	3.90753	3.19938	29.0606	16.5712	14.2673	20.404
AC007278.3	124.367	56.2851	237.702	182.254	280.131	89.8696	43.0562	72.4073	273.213	196.929	268.196	6.69181	267.921	117.44	93.7808	91.7157	267.358	49.7136	178.341	264.179
AC007279.2	1.00296	0	1.10047	0	0	0	1.00131	0	0	0.99964	1.15106	0	0.890102	0	0	0	1.66061	0	1.01909	0
AC007282.6	0	0	0	0	0	0	0	0	0	0	0	0	0	0	0	0	0	0	0	0
AC007283.4	4.01182	1.75891	6.60285	3.50488	2.68496	1.02125	7.00915	1.04938	1.79156	4.9982	4.60423	3.82389	5.34061	4.01504	3.90753	1.06646	4.98182	9.59384	4.07637	3.22169
AC007283.5	311.919	394.875	483.108	388.165	451.073	220.589	366.478	197.284	322.481	381.863	473.085	378.565	390.755	396.485	411.268	310.34	385.261	831.176	462.668	446.741
AC007285.6	4.01182	0.879455	2.20095	4.3811	5.36992	3.06374	4.00523	1.04938	1.79156	5.99784	4.60423	3.82389	6.23071	10.0376	0.976884	5.33231	0.830304	0.872168	3.05728	2.14779
AC007285.7	2.00591	0	0	0	0.894986	0	0	0	0	0	0	0.955973	0	0	0	0	1.66061	0	0	0
AC007308.1	0	0	0	0	0	0	0	0	0	0	0	0	0	0	0	0	0	0	0	0
AC007308.6	0	0	0	0	0	0	0	0	0	0	0	0	0	0	0	0	0	0	0	0
AC007312.3	0	0	0	0	0	0	0	0	0	0	0	0	0	0	0	0	0	0	0	0
AC007316.3	0	0	0	0	0	0	0	0	0	0	0	0	0	0	0	0	0	0	0	0
AC007317.1	0	0.879455	0	0	0	0	0	0	0	0	0	0	0	1.00376	0	0	0	1.74434	0	0
AC007318.5	705.078	564.61	626.17	494.188	658.71	682.192	573.749	823.764	621.672	520.813	553.659	852.728	555.424	733.748	810.813	744.39	616.085	545.977	607.379	609.973
AC007319.1	0	0	0	0	0	0	0	0	0	0	0	0	0	0	0	0	0	0	0	0
AC007322.1	0	0	0	0	0	0	0	0	0	0	0	0	0	0	0	0	0	0	0	0
AC007322.3	0	0	0	0	0	0	0	0	0	0	0	0	0	0	0	0	0	0	0	0
AC007322.5	0	0	0	0	0	0	0	0	0	0	0	0	0	0	0	0	0	0	0	0
AC007322.7	0	0	0	0	0	0	0	0	0	0	0	0	0	0	0	0	0	0	0	0
AC007327.5	0	0	0	0	0	0	0	0	0	0	0	0	0	0	0	0	0	0	0	0
AC007327.6	0	0	0	0	0	0	0	0	0	0	0	0	0	0	0	0	0	0	0	0
AC007333.1	0	0	0	0	0	0	0	0	0	0	0	0	0	0	0	0	0	0	0	0
AC007339.1	0	0	0	0	0	0	0	0	0	0	0	0	0	0	0	0	0	0	0	0
AC007347.1	0	0	0	0	0	0	0	0	0	0	0	0	0	0	0	0	0	0	0	0
AC007349.4	0	0.879455	1.10047	0	0	0	0	0	0	0	0	0	0	0	0	0	0	0.872168	0	0
AC007349.5	0	0	0	0	0.894986	0	0	0	0	0	1.15106	0.955973	0	0	0	0	0	0	0	0
AC007349.7	0	0.879455	0	0.876219	0	1.02125	0	0	0	0	0	0	0	0	0.976884	0	0	0	1.01909	0
AC007353.1	0	0	1.10047	0	0	0	0	0	0	0	0	0	0	0	0	0	0	0	0	0
AC007358.1	0	0	0	0	0	0	0	0	0	0	0	0	0	0	0	0	0	0	0	0
AC007359.6	2.00591	1.75891	1.10047	0.876219	0	0	1.00131	3.14814	1.79156	1.99928	1.15106	2.86792	5.34061	3.01128	2.93065	0	6.64243	2.6165	0	0
AC007362.1	8.02365	7.03564	3.30142	3.50488	3.57995	4.08498	5.00653	7.34567	5.37468	5.99784	4.60423	3.82389	2.67031	7.02632	6.83818	11.7311	5.81213	7.84951	2.03818	7.51728
AC007362.3	0	0	0	0	0	0	0	0	0	0	0	0	0	0	0	0	0	0	0	0
AC007364.1	0	0	0	0	0	0	0	0	0	0	0	0	0	0	0.976884	0	0	0	0	0
AC007365.1	0	0	0	0	0	0	0	0	0	0	0	0	0	0	0	0	0	0	0	0
AC007365.2	0	0	0	0	0	0	0	0	0	0	0	0	0	0	0	0	0	0	0	0
AC007365.3	2.00591	4.39727	2.20095	4.3811	7.15989	4.08498	3.00392	2.09876	7.16625	3.99856	4.60423	3.82389	2.67031	5.0188	3.90753	6.39877	3.32122	5.23301	2.03818	4.29559
AC007365.4	5.01478	2.63836	2.20095	3.50488	2.68496	11.2337	7.00915	2.09876	0	3.99856	5.75529	8.60375	0.890102	4.01504	4.88442	4.26584	2.49091	1.74434	2.03818	4.29559
AC007379.5	0	0	1.10047	0	0	0	0	0	0	0	0	1.91195	0	0	0	0	0	0	0	0
AC007381.2	4.01182	6.15618	4.4019	6.13353	4.47493	11.2337	6.00784	7.34567	8.95781	9.9964	4.60423	6.69181	1.7802	0	1.95377	4.26584	1.66061	6.97734	7.13365	5.36948
AC007381.3	1.00296	0.879455	8.80379	5.25731	8.94986	6.12747	2.00261	10.4938	6.27046	1.99928	5.75529	3.82389	6.23071	0	1.95377	5.33231	9.13334	6.10517	7.13365	3.22169
AC007383.3	23.068	29.022	30.8133	32.4201	22.3747	28.5949	23.0301	29.3827	25.0819	24.991	21.8701	17.2075	32.0437	28.1053	19.5377	12.7975	21.5879	19.1877	27.5155	27.9213
AC007383.4	17.0503	33.4193	31.9138	46.4396	29.5345	21.4462	42.0549	18.8889	28.665	26.9903	28.7764	31.5471	40.9447	28.1053	26.3759	34.1268	28.2303	41.864	35.6682	33.2908
AC007383.6	0	0	0	0	0	1.02125	0	0	0	0	0	0	0	0	0	0	0	0	0	0
AC007386.2	3.00887	14.9507	14.3062	13.1433	8.05488	9.19121	14.0183	8.39505	9.85359	8.99676	8.05741	5.73584	8.90102	9.03384	5.8613	10.6646	6.64243	16.5712	9.17183	6.44338
AC007386.3	1.00296	0	0	0	0	1.02125	0	0	0.895781	0.99964	0	0	0	0	0	1.06646	0	1.74434	0	1.0739
AC007386.4	6.01774	3.51782	6.60285	0.876219	1.78997	5.10623	2.00261	3.14814	1.79156	2.99892	2.30212	0.955973	3.56041	0	7.81507	1.06646	4.15152	2.6165	3.05728	4.29559
AC007387.2	0	0	0	0	0.894986	1.02125	1.00131	0	0	0	0	0.955973	0.890102	1.00376	0	0	0	0	1.01909	1.0739
AC007389.1	0	0	0	0.876219	0	0	0	1.04938	0	0	1.15106	0	0.890102	0	0.976884	1.06646	0	0	0	1.0739
AC007389.2	0	0	0	0.876219	0	0	0	0	0	0	0	0	0	0	0	0	0.830304	0	0	0
AC007389.3	22.065	14.9507	18.7081	19.2768	17.0047	3.06374	22.0288	6.29629	10.7494	16.9939	24.1722	9.55973	18.6921	7.02632	15.6301	11.7311	13.2849	25.2929	19.3628	22.5518
AC007389.4	0	0.879455	0	0	0	0	0	0	0	0	0	0	0	0	0	0	0	0	0	0
AC007390.4	0	0	0	0	0	0	0	0	0	0	0	0	0	0	0	0	0	0	0	0
AC007390.5	372.097	474.905	475.405	628.249	507.457	506.538	570.745	451.234	446.099	536.807	429.345	367.094	463.743	444.666	446.436	460.711	499.013	485.797	509.546	486.475
AC007390.6	10.0296	4.39727	17.6076	7.88597	10.7398	9.19121	12.0157	9.44443	8.95781	10.996	14.9638	4.77986	11.5713	10.0376	10.7457	10.6646	9.96365	7.84951	14.2673	10.739
AC007391.2	0	0	0	0	0	0	2.00261	0	0	0.99964	1.15106	0	0	0	0	0	0	0	0	0
AC007392.3	1.00296	0	0	0	0	0	1.00131	0	0.895781	0	1.15106	1.91195	0	0	0.976884	1.06646	0	0	1.01909	1.0739
AC007392.4	0	0	0	0	0	0	0	0	0	0	0	0	0	0	0	0	0	0	0	0
AC007394.3	0	0	0	0	0	0	0	0	0	0	0	0	0	0	0	0	0	0	0	0
AC007395.3	0	0.879455	0	0	0	0	0	0	0	0	0	0	0	0	0	0	0	0	0	0
AC007395.4	2.00591	2.63836	1.10047	6.13353	2.68496	2.04249	3.00392	1.04938	3.58312	0.99964	1.15106	3.82389	0.890102	3.01128	0.976884	4.26584	1.66061	4.36084	2.03818	0
AC007401.1	0	0	1.10047	2.62866	0	1.02125	0	0	0	0.99964	0	0	0.890102	0	0	0	0	0.872168	0	0
AC007401.2	3.00887	3.51782	4.4019	4.3811	1.78997	0	4.00523	0	2.68734	5.99784	2.30212	3.82389	1.7802	1.00376	0.976884	1.06646	1.66061	4.36084	3.05728	2.14779
AC007402.1	0	0	0	0	0	0	0	0	0	0	0	0	0	0	0	0	0	0	0	0
AC007403.1	0	0	0	0	0	0	0	0	0	0	0	0	0	0	0	0	0	0	0	0
AC007403.2	0	0	0	0	0	0	0	0	0	0	0	0	0	0	0	0	0	0	0	0
AC007403.3	0	0	0	0	0	0	0	0	0	0	0	0	0	0	0	0	0	0	0	0
AC007405.2	0	0	0	0	0	0	0	0	0	0	0	0	0	0	0	0	0	0	0	0
AC007405.4	2.00591	8.79455	9.90427	9.63841	9.84485	10.2125	9.01176	3.14814	11.6451	8.99676	11.5106	7.64778	9.79112	12.0451	3.90753	3.19938	8.30304	19.1877	11.21	8.59117
AC007405.6	1.00296	3.51782	1.10047	1.75244	0.894986	3.06374	3.00392	0	1.79156	1.99928	0	1.91195	1.7802	6.02256	2.93065	1.06646	4.15152	0.872168	2.03818	1.0739
AC007405.7	0	0.879455	0	0	0.894986	1.02125	0	0	0.895781	0.99964	0	1.91195	0	2.00752	0	0	1.66061	0.872168	0	1.0739
AC007405.8	0	0	0	0	0	0	0	0	0	0	0	0	0	0	0	0	0	0	0	0
AC007422.1	0	0	0	0	0	0	0	0	0	0	0	0	0	0	0	0	0	0	0	0
AC007431.1	0	0	0	0	0	0	0	0	0	0.99964	0	0	0	0	0	0	0	0	0	0
AC007436.1	0	0	0	0	0	0	0	0	0	0	0	0	0	0	0	0	0	0	0	0
AC007450.1	0	0	0	0	0	0	0	0	0	0	0	0	0	0	0	0	0	0	0	0
AC007461.2	0	0	0	0	0	0	0	0	0	0	0	0	0	0	0	0	0	0	0	0
AC007463.2	0	0	0	0.876219	0	0	0	0	0	0	1.15106	0	0.890102	0	0	0	0	0	0	0
AC007464.1	1.00296	10.5535	6.60285	3.50488	16.1098	9.19121	6.00784	1.04938	17.9156	12.9953	21.8701	6.69181	17.802	8.03008	9.76884	20.2628	14.1152	10.466	27.5155	9.66507
AC007486.1	0	0	0	0	0	0	0	0	0	0	0	0	0	0	0	0	0	0	0	0
AC007528.1	0	0	0	0	0	0	0	0	0	0	0	0	0	0	0	0	0	0	0	0
AC007535.1	0	0	0	0	0	0	0	0	0	0	0	0	0	0	0	0	0	0	0	0
AC007551.1	0	0	0	0	0	0	0	0	0	0	0	0	0	0	0	0	0	0	0	0
AC007551.2	0	0	0	0	0	0	1.00131	0	0	0	1.15106	0	0	0	0	1.06646	0	0	0	0
AC007551.3	12.0355	8.79455	11.0047	14.8957	8.05488	15.3187	7.00915	9.44443	7.16625	8.99676	8.05741	15.2956	8.01092	3.01128	18.5608	12.7975	14.9455	8.72168	8.15274	10.739
AC007556.2	0	0	0	0	0	0	0	0	0	0	0	0	0	0	0	0	0	0	0	0
AC007556.3	2.00591	2.63836	3.30142	2.62866	1.78997	1.02125	0	0	0	0.99964	1.15106	3.82389	1.7802	1.00376	0.976884	2.13292	0.830304	0.872168	2.03818	2.14779
AC007557.1	0	0	0	0	0	0	0	0	0	0	0	0	0	0	0	0	0	0	0	0
AC007557.2	0	0	0	0	0	0	0	0	0	0	0	0	0	0	0	0	0	0	0	0
AC007557.3	0	0	0	0	0	0	0	0	0	0	0	0	0	0	0	0	0	0	0	0
AC007557.4	0	0	0	0	0	0	0	0	0	0	0	0	0	0	0	0	0	0	0	0
AC007559.1	0	0	0	0.876219	0	0	0	0	0	0	0	0	0	0	0	0	0	0	0	0
AC007560.1	61.1803	58.044	62.727	56.9542	75.1789	97.0183	43.0562	86.0492	57.33	53.9806	43.7402	86.0375	52.516	91.3421	97.6884	93.8486	50.6485	47.097	59.1073	73.025
AC007560.2	0	0	0	0	0	0	0	0	0	0	0	0	0	0	0	0	0	0	0	0
AC007562.1	0	0	0	0	0	0	0	0	0	0	0	0	0	0	0	0	0	0	0	0
AC007563.1	0	1.75891	0	0	0.894986	0	1.00131	0	1.79156	1.99928	0	1.91195	0	1.00376	0	0	0	1.74434	3.05728	1.0739
AC007563.3	0	0	0	0	0	0	0	0	0	0	0	0	0	0	0	0	0	0	0	0
AC007563.4	1.00296	0	2.20095	0	0	0	0	0	0	2.99892	0	0	2.67031	0	0.976884	0	0	0	0	0
AC007563.5	0	0	0	0.876219	0	0	0	0	0	0	0	0	0	0	0	0	0	0	0	0
AC007566.10	4.01182	0.879455	7.70332	5.25731	2.68496	2.04249	6.00784	1.04938	2.68734	3.99856	10.3595	3.82389	3.56041	2.00752	0	2.13292	3.32122	3.48867	4.07637	4.29559
AC007566.11	0	0	0	0	0	0	1.00131	0	0	0	0	0.955973	0	0	0.976884	1.06646	0.830304	0	0	0
AC007568.1	0	0	0	0	0	0	0	0	0	0	0	0	0	0	0	0	0	0	0	0
AC007611.1	0	0	0	0	0	0	0	0	0	0	0	0	0	0	0	0	0	0	0	0
AC007618.3	3.00887	3.51782	0	2.62866	1.78997	0	6.00784	1.04938	1.79156	3.99856	0	2.86792	0.890102	1.00376	1.95377	0	2.49091	7.84951	2.03818	2.14779
AC007620.3	225.665	214.587	185.98	251.475	291.766	206.292	260.34	175.247	171.094	252.909	221.003	154.868	214.515	230.865	206.122	236.754	230.824	245.079	197.704	264.179
AC007652.1	0	0	0	0	0	0	0	0	0	0	0	0	0	0	0	0	0	0	0	0
AC007663.1	4.01182	6.15618	3.30142	3.50488	0.894986	3.06374	5.00653	4.19752	5.37468	0.99964	2.30212	2.86792	2.67031	7.02632	2.93065	3.19938	1.66061	3.48867	7.13365	8.59117
AC007677.2	0	0	0	0	0	0	0	0	0	0	0	0	0	0	0	0	0	0	0	0
AC007679.1	0	0	0	0	0	0	0	0	0	0	0	0	0	0	0	0	0	0	0	0
AC007679.3	0	0	0	0	0	0	0	0	0	0	0	0	0	0	0	0	0	0	0	0
AC007679.4	0	0	0	0	0	0	0	0	0.895781	0	0	0	0	0	0	0	0	0	0	0
AC007680.2	0	0	0	0	0	0	0	0	0	0	0	0	0	0	0	0	0	0	0	0
AC007682.1	0	2.63836	0	2.62866	0.894986	2.04249	1.00131	0	4.4789	0.99964	1.15106	1.91195	0	0	1.95377	2.13292	0.830304	2.6165	2.03818	1.0739
AC007682.2	0	0	0	0	0	0	0	0	0	0	0	0	0	0	0	0	0	0	0	0
AC007682.3	0	0	0	0	0	0	0	0	0	0	0	0	0	0	0	0	0	0	0	0
AC007690.1	1.00296	2.63836	1.10047	1.75244	0.894986	1.02125	2.00261	2.09876	0.895781	5.99784	0	0	2.67031	4.01504	0.976884	2.13292	3.32122	2.6165	3.05728	1.0739
AC007731.1	0	0	0	0	0	0	0	0	0	0	0	0	0	0	0	0	0	0	0	0
AC007740.1	0	0	0	0	0	0	0	0	0	0	0	0	0	0	0	0	0	0	0	0
AC007742.3	0	0	0	0	0	0	0	0	0	0	0	0	0	0	0	0	0	0	0	0
AC007742.7	0	0	0	0	0	0	0	0	0	0	0	0	0	0	0	0	0	0	0	0
AC007742.8	0	0	0	0	0.894986	0	0	0	0	0	0	0	0	0	0	0	0	0	0	0
AC007743.1	34.1005	52.7673	53.9232	59.5829	61.7541	37.7861	46.0601	41.9752	41.2059	56.9795	46.0423	22.9433	46.2853	57.2143	48.8442	25.5951	53.1394	48.8414	35.6682	31.143
AC007750.5	0	0.879455	0	0.876219	0	0	0	0	0.895781	0	1.15106	0	0	0	0	0	0	0	0	1.0739
AC007790.4	0	1.75891	0	1.75244	0.894986	0	2.00261	1.04938	0	0	2.30212	0	0.890102	0	0	0	0	3.48867	0	2.14779
AC007842.1	1253.7	1186.38	1335.98	1092.65	1678.99	1211.2	1499.96	1002.16	1412.65	1645.41	1445.73	1099.37	1498.04	1439.39	1140.02	1392.8	1337.62	1498.38	1871.05	1448.69
AC007842.2	0	0	0	0	0	0	0	0	0	0	0	0	0	0	0	0	0	0	0	0
AC007875.2	1.00296	0	3.30142	0	0	1.02125	3.00392	0	4.4789	1.99928	0	0	1.7802	1.00376	0.976884	2.13292	2.49091	1.74434	0	3.22169
AC007875.3	0	0	1.10047	0	0	0	5.00653	1.04938	0.895781	0.99964	1.15106	0.955973	0	0	0	0	1.66061	1.74434	0	0
AC007879.1	1.00296	0	1.10047	0	0	0	0	0	0.895781	0	0	0	2.67031	0	0.976884	0	0	4.36084	0	0
AC007879.2	15.0443	7.91509	9.90427	16.6482	18.7947	7.14872	12.0157	8.39505	25.0819	10.996	27.6254	7.64778	42.7249	12.0451	7.81507	7.46523	8.30304	26.165	5.09546	15.0346
AC007879.3	3.00887	1.75891	1.10047	2.62866	2.68496	1.02125	1.00131	0	2.68734	2.99892	4.60423	1.91195	7.12082	2.00752	0.976884	2.13292	0	5.23301	2.03818	1.0739
AC007879.4	1.00296	1.75891	1.10047	0	1.78997	2.04249	1.00131	3.14814	1.79156	0.99964	0	2.86792	0	0	0	0	0.830304	2.6165	1.01909	1.0739
AC007879.5	9.02661	11.4329	6.60285	9.63841	8.05488	5.10623	8.01046	6.29629	9.85359	5.99784	12.6616	4.77986	14.2416	8.03008	0.976884	4.26584	4.15152	11.3382	6.11455	6.44338
AC007879.6	0	0	0	0	0	0	0	0	0	0	0	0	0	0	0	1.06646	0	0	1.01909	0
AC007879.7	9.02661	21.1069	6.60285	10.5146	10.7398	15.3187	18.0235	4.19752	10.7494	13.995	8.05741	5.73584	12.4614	12.0451	13.6764	20.2628	7.47273	9.59384	6.11455	10.739
AC007880.1	21.0621	22.8658	23.11	18.4006	18.7947	68.4235	19.0248	28.3333	18.8114	8.99676	17.2659	25.8113	14.2416	13.0489	16.607	24.5286	5.81213	18.3155	10.1909	4.29559
AC007881.4	185.547	162.699	110.047	145.452	226.432	164.421	179.234	202.531	192.593	220.921	191.076	191.195	168.229	240.902	208.076	310.34	90.5031	216.298	155.921	277.065
AC007881.5	0	0	0	0	0	0	0	0	0	0	0	0	0	1.00376	0	0	0	0	0	0
AC007899.3	0	0	0	0	0	0	0	0	0	0	0	0	2.67031	0	0	0	0	0	0	0
AC007919.18	13.0384	14.9507	26.4114	11.3908	8.05488	26.5524	10.0131	17.8395	17.9156	12.9953	12.6616	21.9874	15.1317	20.0752	17.5839	12.7975	12.4546	12.2103	21.4009	13.9607
AC007919.19	0	0	0	0	0	0	0	0	0	0	0	0	0	0	0	0	0	0	0	0
AC007950.1	14.0414	7.03564	33.0142	12.2671	15.2148	23.4887	18.0235	9.44443	7.16625	33.9878	9.20846	10.5157	21.3624	42.1579	9.76884	12.7975	20.7576	14.8268	22.42	5.36948
AC007952.1	0	0	0	0	0	0	0	0	0	0	0	0	0	0	0	0	0	0	0	0
AC007952.5	5.01478	2.63836	1.10047	7.00975	3.57995	1.02125	4.00523	8.39505	6.27046	4.9982	4.60423	3.82389	3.56041	2.00752	2.93065	2.13292	1.66061	11.3382	0	1.0739
AC007952.6	2.00591	2.63836	4.4019	7.00975	3.57995	1.02125	2.00261	1.04938	6.27046	5.99784	2.30212	2.86792	1.7802	4.01504	5.8613	1.06646	0	8.72168	2.03818	5.36948
AC007956.1	0	0	0	0	0	0	0	0	0	0	0	0	0	0	0	0	0	0	0	0
AC007965.12	0	0	0	0	0	0	0	0	0	0	0	0	0	0	0	0	0	0	0	0
AC007966.1	0	0	0	0.876219	0	0	1.00131	0	0	0	2.30212	0	0	0	1.95377	1.06646	0	0	0	0
AC007967.2	0	0	0	0	0	0	0	0	0	0	0	0	0	0	0	0	0	0	0	0
AC007967.3	0	0	0	0	0	0	0	0	0	0	0	0	0	0	0	0	0	0	0	0
AC007967.4	0	0	0	0	0	0	0	0	0	0	0	0	0	0	0	0	0	0	0	0
AC007969.4	2.00591	0	0	2.62866	0.894986	1.02125	2.00261	1.04938	1.79156	0	2.30212	0	1.7802	1.00376	0	1.06646	0	0.872168	1.01909	2.14779
AC007969.5	2503.38	2183.69	2553.1	2038.09	1911.69	3437.51	2346.06	3073.64	2308.43	2374.15	2782.11	4313.35	2059.7	3335.49	3402.49	3274.04	2249.29	1692.01	2019.84	1938.38
AC007970.1	4.01182	3.51782	3.30142	3.50488	0.894986	2.04249	4.00523	3.14814	2.68734	0.99964	5.75529	3.82389	6.23071	2.00752	0.976884	2.13292	1.66061	1.74434	1.01909	1.0739
AC008045.1	0	0	0	0	0	0	0	0	0	0	0	0	0	0	0	0	0	0	0	0
AC008060.5	0	0	0	0	0	0	0	0	0	0	0	0	0	0	0	0	0	0	0	0
AC008060.7	0	0	0	0	0	0	0	0	0	0	0	0	0	0	0	0	0	0	0	0
AC008060.8	0	0	0	0	0	0	1.00131	0	0	0	0	0	0	0	0	0	0	0	0	0
AC008063.2	1.00296	2.63836	6.60285	3.50488	2.68496	3.06374	6.00784	3.14814	0.895781	4.9982	2.30212	2.86792	6.23071	0	1.95377	3.19938	3.32122	0.872168	3.05728	0
AC008063.3	0	0	0	0	0	0	0	0	0	0	0	0	0	0	0	0	0	0	0	0
AC008065.1	0	0	0	0	0	0	0	1.04938	0	0.99964	1.15106	1.91195	0	0	1.95377	0	0	0.872168	0	0
AC008067.2	0	0	0	0	0	0	0	0	0	0.99964	0	0	0	0	0	0	0	0	0	0
AC008069.1	0	0	0	0	0	0	0	0	0	0	0	0	0	0	0	0	0	0	0	0
AC008069.2	0	0	0	0	0	0	0	0	0	0	0	0	0	0	0	0	0	0	0	0
AC008070.1	0	0	0	0	0	0	0	0	0	0	0	0	0	0	0	0	0	0	0	0
AC008072.1	1.00296	3.51782	3.30142	7.88597	3.57995	4.08498	5.00653	2.09876	8.06203	7.99712	8.05741	3.82389	5.34061	4.01504	5.8613	3.19938	4.15152	6.10517	5.09546	2.14779
AC008073.5	2551.52	2327.04	3250.8	2031.95	2620.52	5392.18	2431.17	2938.27	2404.28	2944.94	2329.74	4052.37	2346.31	4034.11	3585.16	4037.62	2255.94	2343.51	2682.25	2423.78
AC008073.7	5.01478	0.879455	3.30142	3.50488	2.68496	1.02125	3.00392	2.09876	0	0.99964	3.45317	1.91195	1.7802	6.02256	0	4.26584	4.15152	2.6165	2.03818	1.0739
AC008073.9	0	0	1.10047	0	0	0	1.00131	1.04938	0.895781	1.99928	0	0.955973	1.7802	1.00376	0	0	0	0.872168	3.05728	0
AC008074.3	4.01182	6.15618	6.60285	9.63841	4.47493	4.08498	6.00784	3.14814	3.58312	9.9964	13.8127	0.955973	4.45051	3.01128	1.95377	3.19938	4.98182	14.8268	5.09546	4.29559
AC008074.4	0	0.879455	0	0	0	0	2.00261	0	0	0	0	0	0	0	0	0	0	0	0	0
AC008074.5	0	1.75891	5.50237	1.75244	3.57995	0	0	3.14814	1.79156	0	4.60423	1.91195	0.890102	1.00376	2.93065	0	1.66061	4.36084	3.05728	4.29559
AC008079.9	0	0	0	0	0	0	0	0	0	0	0	0	0	1.00376	0	0	0	0	0	0
AC008085.1	0	0	0	0	0	0	0	0	0	0	0	0	0	0	0	0	0	0	0	0
AC008088.4	0	0.879455	0	1.75244	3.57995	3.06374	3.00392	0	3.58312	1.99928	6.90635	3.82389	3.56041	0	2.93065	2.13292	4.15152	4.36084	6.11455	3.22169
AC008103.1	0	0	0	0	0	0	0	0	0	0	0	0	0	0	0	0	0	0	0	0
AC008103.5	3.00887	8.79455	14.3062	6.13353	6.2649	5.10623	17.0222	4.19752	14.3325	8.99676	8.05741	11.4717	6.23071	11.0414	12.6995	3.19938	4.98182	12.2103	6.11455	3.22169
AC008122.1	0	0	0	0.876219	0	0	0	0	0	0	0	0.955973	0	0	0	0	1.66061	0	0	0
AC008132.1	0	0.879455	0	0.876219	0	0	0	0	0	0	0	0	0	0	0	0	0	0	0	0
AC008132.12	9.02661	15.8302	7.70332	14.0195	8.94986	8.16997	16.0209	12.5926	10.7494	7.99712	8.05741	9.55973	15.1317	13.0489	9.76884	9.59815	13.2849	8.72168	7.13365	7.51728
AC008132.13	2.00591	0	0	1.75244	0.894986	0	1.00131	0	0	0	0	0	0.890102	0	0	0	1.66061	6.10517	0	0
AC008132.14	0	0	0	0	0	0	0	0	0	0	0	0	0	0	0	0	0	0	0	0
AC008147.1	0	0.879455	0	0.876219	0	0	1.00131	0	0.895781	0.99964	0	0.955973	0.890102	0	0	1.06646	0.830304	0	0	0
AC008147.2	0	0	0	0	0	0	2.00261	0	0	0	0	0	0	0	0	0	0.830304	0	0	0
AC008154.4	0	0	0	0	0	0	0	0	0	0	0	0	0	0	0	0	0	0	0	1.0739
AC008154.5	0	0	0	0	0	0	0	0	0	0	0	0	0	0	0	0	0	0	0	0
AC008155.1	0	0.879455	1.10047	0	0.894986	2.04249	0	1.04938	0	0	2.30212	0	0	0	0	0	1.66061	0.872168	0	0
AC008155.2	0	0	0	0	0	0	0	0	0	0	0	0	0	0	0	0	0	0	0	0
AC008163.4	0	0	0	0	0	0	0	0	0	0	0	0	0	0	0	0	0	0	0	0
AC008163.6	0	0	0	0	0	0	0	0	0	0	0	0	0	0	0	0	0	0	0	0
AC008171.1	0	0	0	0	0	0	0	0	0	0	0	0	0	0	0	0	0	0	0	0
AC008173.1	0	0	0	0	0	0	0	0	0	0	0	0	0	0	0	0	0	0	0	0
AC008174.3	2.00591	0	1.10047	0.876219	1.78997	2.04249	2.00261	3.14814	0	0	0	0.955973	1.7802	1.00376	0.976884	0	0.830304	0	1.01909	0
AC008175.1	5.01478	1.75891	1.10047	1.75244	0	0	0	5.2469	3.58312	1.99928	1.15106	3.82389	5.34061	2.00752	4.88442	0	2.49091	2.6165	2.03818	1.0739
AC008175.10	0	0	0	0	0	0	0	0	0	0	0	0	0	0	0	0	0	0	0	0
AC008264.4	0	0	0	0	0	0	0	1.04938	0	0	0	0	0	0	0	0	0	0	0	0
AC008265.2	0	0	0	0	0	0	0	1.04938	0.895781	0	0	0	0	0	0	0	0.830304	0	0	0
AC008268.1	0	0	0	0	0	0	0	0	0	0	0	0	0	0	0	0	0	0	0	0
AC008268.2	11.0325	9.674	6.60285	14.0195	2.68496	5.10623	10.0131	3.14814	8.06203	4.9982	10.3595	4.77986	10.6812	8.03008	6.83818	1.06646	13.2849	13.0825	12.2291	18.2562
AC008269.2	0	0	1.10047	0.876219	0	0	0	0	0	0	0	0	0	0	0	0	0	0	0	0
AC008271.1	0	0	0	0	0	0	0	0	0	0	0	0	0	0	0	0	0	0	0	0
AC008277.1	0	0	0	0	0	0	0	0	0	0	0	0	0	0	0	0	0	0	0	0
AC008278.2	0	0	1.10047	0	0	0	0	0	0.895781	0	0	0	0	0	0.976884	0	0	0	0	0
AC008278.3	3.00887	0.879455	1.10047	1.75244	0	0	0	0	0	0	1.15106	0	0	0	0	1.06646	0	0	0	0
AC008279.1	53.1567	37.8165	53.9232	23.6579	31.3245	54.126	38.0497	61.9135	43.8933	24.991	25.3233	52.5785	27.5932	77.2895	68.3818	43.7249	40.6849	34.0145	32.611	25.7735
AC008280.1	0	0	0	0.876219	0	1.02125	0	0	0	0	0	0	0	0	0	0	0	0	0	0
AC008280.3	0	0	0	0	0	0	0	0	0	0	0	0	0	0	0	0	0	0	0	0
AC008280.5	28.0828	24.6247	35.2152	35.925	57.2791	55.1473	35.0457	19.9382	50.1637	40.9853	36.8339	38.2389	33.8239	38.1429	25.399	35.1932	23.2485	33.1424	36.6873	28.9952
AC008281.1	0	0	0	0	0	0	0	0	0	0	0	0	0	0	0	0	0	0	0	0
AC008394.1	17.0503	18.4685	11.0047	17.5244	17.0047	11.2337	14.0183	8.39505	14.3325	13.995	5.75529	10.5157	20.4723	10.0376	7.81507	7.46523	15.7758	19.1877	11.21	9.66507
AC008397.1	0	0	0	0	0	0	0	0	0	0	0	0	0	0	0	0	0	0	0	0
AC008410.1	0	0	0	0	0	0	0	0	0	0	0	0	0	0	0	0	0	0	0	0
AC008427.2	32.0946	27.2631	35.2152	26.2866	32.2195	34.7224	40.0523	41.9752	34.0397	27.9899	11.5106	35.371	38.2744	45.1692	48.8442	33.0603	34.8728	26.165	37.7064	25.7735
AC008440.10	0	0.879455	0	0	1.78997	0	1.00131	0	0	0.99964	1.15106	0	0.890102	0	0	0	0	2.6165	0	0
AC008440.5	0	0	0	0	0	0	0	0	0	0	0	0	0	0	0	0	0	0	0	0
AC008537.1	0	0	0	0.876219	0	0	0	0	0	0	0	0	0	0	0	0	0	0	0	0
AC008537.2	1.00296	6.15618	5.50237	17.5244	0	1.02125	1.00131	8.39505	2.68734	0	6.90635	3.82389	8.90102	9.03384	6.83818	2.13292	2.49091	0	3.05728	9.66507
AC008555.1	0	0	0	0	0	0	0	0	0	1.99928	0	0	0	1.00376	0	0	0	0	1.01909	0
AC008555.2	2.00591	4.39727	5.50237	7.88597	0.894986	0	9.01176	3.14814	8.06203	2.99892	3.45317	0.955973	3.56041	2.00752	0.976884	2.13292	6.64243	5.23301	4.07637	1.0739
AC008565.1	0	2.63836	1.10047	1.75244	0	2.04249	4.00523	0	3.58312	5.99784	4.60423	0.955973	2.67031	2.00752	0.976884	4.26584	6.64243	5.23301	3.05728	3.22169
AC008581.1	0	0	0	0	0	0	0	0	0	0	0	0	0	0	0	0	0	0	0	0
AC008592.3	33.0976	44.8522	28.6123	29.7914	41.1694	40.8498	32.0418	48.2715	36.727	24.991	35.6828	30.5911	33.8239	37.1391	40.0522	55.456	20.7576	33.1424	26.4964	36.5125
AC008592.4	4.01182	0.879455	3.30142	3.50488	3.57995	1.02125	3.00392	3.14814	2.68734	0.99964	2.30212	0.955973	3.56041	3.01128	5.8613	9.59815	1.66061	5.23301	3.05728	3.22169
AC008592.5	0	0	0	0	0	0	0	0	0	0	0	0	0	0	0	0	0	0	0	0
AC008592.7	0	0	0	0	0	0	2.00261	0	0	0	0	0	0.890102	0	0	0	0	0	0	2.14779
AC008625.1	0	0	0	0	0	0	0	0	0	0	0	0	0	0	0	0	0	0.872168	0	0
AC008671.1	0	0	0	0	0	0	0	0	0	0	0	0	0	0	0	0	0	0	0	0
AC008676.1	0	0	0	0	0	0	0	0	0	0	0	0	0	0	0	0	0	0	0	0
AC008686.1	2.00591	1.75891	0	2.62866	3.57995	0	2.00261	4.19752	0.895781	0	2.30212	0.955973	0.890102	0	0.976884	1.06646	1.66061	0	1.01909	2.14779
AC008687.1	0	0	0	0	0	0	0	0	0	0	0	0	0	0	0	0	0	0	0	0
AC008691.1	0	0	0	0	0	0	0	0	0	0	0	0	0	0	0	0	0	0	0	0
AC008694.2	0	0	0	0	0	0	1.00131	1.04938	0	0	0	0.955973	0	0	0	0	0	0	0	0
AC008694.3	0	0	0	0	0	0	0	0	0	0	0	0	0	0	0	0	0	0	0	0
AC008697.1	2.00591	0.879455	2.20095	1.75244	1.78997	0	2.00261	1.04938	1.79156	0.99964	3.45317	0.955973	2.67031	0	0.976884	1.06646	2.49091	1.74434	1.01909	1.0739
AC008703.1	0	0	0	0	0	0	0	0	0.895781	0	0	0	0	0	0	0	0	0	0	0
AC008706.1	0	0	0	0	0	0	0	0	0	0	0	0	0	0	0	0	0	0	0	0
AC008731.1	32.0946	28.1425	30.8133	42.0585	31.3245	17.3612	27.0353	15.7407	42.9975	39.9856	50.6465	21.0314	32.0437	19.0714	22.4683	15.9969	37.3637	64.5404	30.5728	39.7342
AC008738.1	0	0	0	0	0	0	0	0	0	0	0	0	0	0	0	0	0	0	0	0
AC008746.10	0	0.879455	0	0	0	1.02125	0	0	0	0	0	0.955973	0	0	0	3.19938	0.830304	0.872168	0	0
AC008746.3	0	0	0	0	0	0	0	0	0	0	0	0	0	0	0	1.06646	0	0	0	0
AC008746.5	1.00296	0	0	0.876219	0	0	0	0	0	0.99964	0	0	0.890102	0	0	0	0	0.872168	0	0
AC008746.9	0	0	0	0	0	0	0	0	0	0	0	0	0	0	0	0	0	0	0	0
AC008747.1	0	0	0	0	0	0	0	0	0	0	0	0	0	0	0	0	0	0	0	0
AC008752.1	0	0	0	0	0	0	0	0	0	0	0	0	0	0	0	0	0	0	0	0
AC008753.3	3.00887	0.879455	1.10047	1.75244	0	5.10623	1.00131	0	2.68734	0.99964	3.45317	1.91195	0.890102	2.00752	0.976884	2.13292	0	0.872168	1.01909	2.14779
AC008753.6	2.00591	0	1.10047	1.75244	0.894986	2.04249	2.00261	2.09876	0	0.99964	2.30212	0	0.890102	0	0	0	0	1.74434	0	0
AC008780.1	0	0	0	0	0	0	0	0	0	0	0	0	0	0	0	0	0	0	0	0
AC008781.7	1.00296	2.63836	1.10047	2.62866	0	0	0	0	1.79156	2.99892	2.30212	0.955973	3.56041	2.00752	0.976884	0	2.49091	1.74434	1.01909	3.22169
AC008834.1	0	0	0	0	0	0	0	0	0	0	0	0	0	0	0	0	0	0	0	0
AC008834.2	0	0	0	0	0	0	1.00131	0	0	0	0	0	0	1.00376	0	0	0	0	0	0
AC008836.1	0	0	0	0	0	0	0	0	0	0	0	0	0	0	0	0	0	0	0	0
AC008850.3	0	0	0	1.75244	0	0	0	0	0	0	0	0	0	0	0	0	0	1.74434	0	0
AC008865.1	0	0	0	0	0	0	0	0	0	0	0	0	0	0	0	0	0	0	0	0
AC008869.1	0	0	0	0	0	0	0	0	0	0	0	0	0	0	0	0	0	0	0	0
AC008937.2	0	0	0	0.876219	0	0	3.00392	0	0	0	0	0	1.7802	0	0.976884	0	1.66061	0	0	1.0739
AC008937.3	0	0	0	0	0	0	0	0	0.895781	0.99964	1.15106	0	0.890102	0	0	0	0	0.872168	0	1.0739
AC008940.1	1.00296	0.879455	0	0.876219	0	0	1.00131	2.09876	0	0.99964	1.15106	0	0	0	0	1.06646	0.830304	1.74434	1.01909	2.14779
AC008949.1	0	0	0	0	0	0	0	0	0	0	0	0	0	0	0	0	0	0	0	0
AC008967.1	0	0	0	0	0	1.02125	0	2.09876	0	0	0	0	0	0	0	0	0	0	0	0
AC008984.2	13.0384	25.5042	12.1052	24.5341	13.4248	2.04249	25.0327	4.19752	14.3325	21.9921	16.1148	8.60375	16.9119	18.0677	14.6533	15.9969	27.4	18.3155	12.2291	24.6996
AC008984.5	0	0	0	0	0	1.02125	0	0	0	0	0	0	0	0	0	0	0	0.872168	0	0
AC008984.6	0	0	0	0	0	0	1.00131	0	0	0	0	0	0.890102	0	0	0	0	0.872168	0	0
AC008984.7	3.00887	5.27673	3.30142	5.25731	2.68496	0	4.00523	3.14814	10.7494	3.99856	3.45317	1.91195	1.7802	2.00752	6.83818	0	11.6243	3.48867	6.11455	5.36948
AC008993.5	28.0828	49.2495	20.909	78.8597	41.1694	15.3187	53.0693	25.1851	29.5608	55.9799	52.9487	19.1195	33.8239	30.1128	24.4221	29.8609	24.0788	47.9692	24.4582	50.4731
AC009009.1	0	0	0	0	0	0	0	0	0	0	0	0	0	0	0	0	0	0	0	0
AC009041.1	0	0	0	0	0	0	0	0	0	0	0	0	0	0	0	0	0	0	0	0
AC009052.12	0	0	0	0	0	0	0	0	0	0	0	0	0	0	0	0	0	0	0	0
AC009061.1	3.00887	3.51782	0	2.62866	0	2.04249	4.00523	4.19752	5.37468	0	1.15106	1.91195	4.45051	2.00752	4.88442	5.33231	4.15152	0.872168	1.01909	2.14779
AC009065.1	0	0	0	0	0	0	0	0	0	0	0	0	0	0	0	0	0	0	0	0
AC009065.2	0	0	0	0	0	0	0	0	0	0	0	0	0.890102	0	0	0	0	0	0	0
AC009065.3	0	0	0	0	0	0	0	0	0	0	0	0	0	0	0	0	0	0	0	0
AC009093.1	5.01478	8.79455	2.20095	15.7719	3.57995	5.10623	8.01046	1.04938	8.95781	10.996	13.8127	4.77986	4.45051	6.02256	6.83818	5.33231	9.13334	13.0825	9.17183	13.9607
AC009095.4	1.00296	0.879455	0	0.876219	0.894986	0	0	0	1.79156	2.99892	0	1.91195	0.890102	0	0	1.06646	0	1.74434	1.01909	0
AC009107.1	0	0	0	0	0	0	0	0	0	0	0	0	0	0	0	0	0	0	0	0
AC009110.1	0	0	0	0	0	0	0	0	0	0	0	0	0	0	0	0	0	0	0	0
AC009113.1	16.0473	13.1918	16.5071	19.2768	18.7947	11.2337	19.0248	5.2469	15.2283	15.9942	16.1148	10.5157	16.0218	21.079	16.607	11.7311	19.9273	20.0599	15.2864	11.8129
AC009120.10	1.00296	2.63836	0	1.75244	4.47493	2.04249	2.00261	4.19752	0.895781	0.99964	2.30212	0	2.67031	0	2.93065	1.06646	0.830304	1.74434	1.01909	1.0739
AC009120.3	0	0	1.10047	3.50488	0.894986	0	3.00392	1.04938	0.895781	3.99856	0	0	1.7802	1.00376	1.95377	1.06646	0.830304	4.36084	0	0
AC009120.4	0	0	0	0	0	0	0	0	0	0	0	0	0	0	0	0	0	0	1.01909	0
AC009120.5	1.00296	0	0	2.62866	0	0	2.00261	2.09876	1.79156	1.99928	1.15106	0.955973	0	1.00376	1.95377	0	0.830304	1.74434	3.05728	0
AC009120.6	43.1271	43.0933	60.5261	56.078	53.6992	35.7436	48.0627	43.0246	52.8511	54.9802	51.7976	27.7232	54.2962	35.1316	45.9135	23.4621	44.0061	61.0517	46.8782	47.2515
AC009120.8	0	0	0	0	0	0	0	0	0	0	1.15106	0	0	0	0	0	0	0	0	0
AC009121.1	0	0	0	0	0.894986	0	1.00131	0	0	0	0	0	0	0	0	0	0	0.872168	0	0
AC009133.12	3.00887	1.75891	4.4019	5.25731	4.47493	3.06374	3.00392	4.19752	6.27046	0.99964	4.60423	5.73584	0.890102	4.01504	4.88442	8.53169	4.98182	3.48867	6.11455	2.14779
AC009133.14	5.01478	11.4329	13.2057	18.4006	16.1098	6.12747	11.0144	5.2469	8.95781	28.9896	16.1148	8.60375	14.2416	8.03008	7.81507	7.46523	19.9273	27.9094	17.3246	8.59117
AC009133.15	0	0	0	0	0	0	0	0	0	0	0	0	0	0	0	0	0	0	0	0
AC009133.17	81.2395	63.3207	73.7318	108.651	56.3841	52.0835	103.135	82.9011	81.516	94.9658	66.7614	42.0628	72.0983	36.1353	51.7748	47.9908	71.4061	91.5776	71.3365	84.8378
AC009142.1	0	0	0	0	0	0	0	0	0	0	0	0	0	0	0	0	0	0	0	0
AC009158.1	0	0	0	0	0	0	0	0	0	0	0	0	0	0	0	0	0	0	0	0
AC009159.1	0	0	0	0	0	0	0	0	0	0	0	0	0	0	0	0	0	0	0	0
AC009161.1	0	0	0	0	0	0	0	0	0	0	0	0	0	0	0	0	0	0	0	0
AC009166.3	0	0	0	0	0	0	0	0	0	0	0	0	0	0	0	0	0	0	0	0
AC009166.5	0	0	0	0	0	0	0	0	0	0	0	0	0	0	0	0	0	0	0	0
AC009196.1	0	0	0	0	0	0	0	0	0	0	0	0	0	0	0	0	0	0	0	0
AC009223.1	0	0	1.10047	0	0	0	0	1.04938	0	0.99964	0	0	0	0	0.976884	0	0	0	0	1.0739
AC009223.2	0	0	0	0	0	0	0	0	0	0	0	0	0	0	0	0	0	0	0	0
AC009227.2	2.00591	1.75891	0	1.75244	4.47493	3.06374	3.00392	0	0.895781	2.99892	2.30212	1.91195	3.56041	2.00752	0.976884	3.19938	0.830304	2.6165	0	1.0739
AC009227.3	0	0	0	0	0	0	0	0	0	0	0	0	0	0	0	0	0	0	0	0
AC009228.1	0	2.63836	0	0.876219	0.894986	1.02125	1.00131	0	0.895781	0	2.30212	0.955973	1.7802	2.00752	0	0	1.66061	1.74434	2.03818	2.14779
AC009229.4	0	0	0	1.75244	1.78997	2.04249	1.00131	1.04938	0	0	0	0.955973	0	0	0	0	0	0	0	0
AC009229.5	2.00591	0	0	0	0.894986	0	0	0	0	0	0	0	0	0	0	0	0	0	0	0
AC009229.6	5.01478	7.03564	1.10047	5.25731	5.36992	3.06374	1.00131	2.09876	2.68734	1.99928	1.15106	1.91195	3.56041	1.00376	2.93065	5.33231	2.49091	2.6165	4.07637	2.14779
AC009232.2	0	0	0	0	0	0	0	0	0	0	0	0	0	0	0	0	0	0	0	0
AC009234.1	0	0	0	0	0	1.02125	1.00131	0	0	0	0	0.955973	0	0	0	0	0.830304	0	0	0
AC009234.2	0	0	0	0	0	0	0	0	0	0	0	0	0	0	0	0	0.830304	0	0	0
AC009236.1	7.02069	3.51782	2.20095	5.25731	5.36992	1.02125	5.00653	0	3.58312	5.99784	0	3.82389	3.56041	3.01128	1.95377	1.06646	2.49091	6.10517	5.09546	1.0739
AC009236.2	0	0	0	0	0	0	0	0	0	0	0	0	0	0	0	0	0	0	0	0
AC009237.1	2.00591	3.51782	4.4019	3.50488	3.57995	3.06374	4.00523	8.39505	1.79156	0.99964	3.45317	3.82389	1.7802	2.00752	0	1.06646	4.15152	0.872168	3.05728	2.14779
AC009237.10	0	0	0	0	0	0	0	0	0	0	0	0	0	0	0	0	0	0	0	0
AC009237.11	1.00296	0	1.10047	0.876219	0	1.02125	0	1.04938	0.895781	0.99964	0	0	0.890102	0	0	0	0	0	0	0
AC009237.13	0	0	0	0	0	0	0	0	0	0	0	0	0	0	0	0	0	0	0	0
AC009237.14	0	0	0	0	0	0	0	0	0	0	0	0	0	0	0	0	0	0	0	0
AC009237.16	0	0	0	0	0	0	0	0	0	0	0	0	0	0	0	0	0	0	0	0
AC009237.17	0	0	0	0	0	0	0	0	0	0	0	0	0	0	0	0	0	0	0	0
AC009237.2	0	0	0	0	0	0	0	0	0	0	0	0	0	0	0	0	0	0	0	0
AC009237.4	0	0	0	0	0	0	0	0	0	0	0	0	0	0	0	0	0	0	0	0
AC009237.5	0	0	0	0	0	0	0	0	0	0	0	0	0	0	0	0	0	0	0	0
AC009237.6	0	0	0	0	0	0	0	0	0	0	0	0	0	0	0	0	0	0	0	0
AC009237.8	6.01774	6.15618	7.70332	8.76219	7.15989	8.16997	9.01176	4.19752	11.6451	7.99712	6.90635	1.91195	9.79112	1.00376	0.976884	7.46523	11.6243	5.23301	9.17183	3.22169
AC009237.9	0	0.879455	0	0.876219	0	0	0	0	0	0	0	0	0	0	0	0	0	0	0	0
AC009238.6	0	0	0	0	0	0	0	0	0	0	0	0	0	0	0	0	0	0	0	0
AC009238.7	0	0	0	0	0	0	0	0	0	0	0	0	0	0	0	0	0	0	0	0
AC009238.8	0	0	0	0	0	0	0	0	0	0	0	0	0	0	0	0	0	0	0	0
AC009245.3	553.632	461.714	570.046	491.559	492.242	1052.9	564.737	847.9	461.327	496.821	465.027	1071.65	468.194	823.083	879.195	758.254	538.867	388.987	492.222	388.751
AC009262.2	0	0	0	0	0	0	0	0	0	0	0	0	0	0	0	0	0	0	0	0
AC009263.2	0	0	0	0	0	0	0	0	0	0	0	0	0	0	0	0	0	0	0	0
AC009264.1	0	0	0	0	0	0	0	0	0	0	0	0	0.890102	0	0	0	0	0	0	0
AC009274.6	0	0.879455	0	0	1.78997	0	0	0	0	0	1.15106	0.955973	0	0	0	1.06646	0	0	0	0
AC009276.4	0	0	0	0	0	0	0	0	0	0	0	0	0	0	0	0	0	0	0	0
AC009294.1	0	0	1.10047	0	0	0	0	0	0	0	0	0	0	0	0	0	0	0.872168	1.01909	0
AC009297.1	0	0	0	0	0	0	0	0	0	0	0	0	0	0	0	0	0	0	0	0
AC009299.1	0	0	0	0	0	0	0	0	0	0	0	0	0	0	0	0	0	0	0	0
AC009299.2	1.00296	5.27673	4.4019	4.3811	5.36992	1.02125	5.00653	3.14814	2.68734	4.9982	9.20846	3.82389	2.67031	2.00752	1.95377	2.13292	4.98182	4.36084	1.01909	4.29559
AC009299.3	69.204	66.8386	44.019	74.4786	80.5488	111.316	32.0418	82.9011	72.5582	58.9788	31.0786	80.3017	61.417	49.1842	96.7115	73.5858	41.5152	25.2929	49.9355	24.6996
AC009299.4	0	0	0	0	0	0	2.00261	0	0	0	0	0	0	0	0	0	0	0	0	0
AC009299.5	8.02365	9.674	1.10047	2.62866	1.78997	6.12747	0	2.09876	7.16625	2.99892	5.75529	5.73584	2.67031	9.03384	6.83818	5.33231	17.4364	3.48867	17.3246	4.29559
AC009302.2	101.299	101.137	112.248	73.6024	102.923	190.973	91.1189	164.753	94.057	84.9694	90.9336	136.704	97.0211	173.65	161.186	172.767	87.1819	83.7281	111.081	112.759
AC009302.4	0	0	0	0	0	0	0	0	0	0	0	0	0	0	0	0	0	0	0	0
AC009303.1	0	0	0	0	0	0	0	0	0	0	0	0	0	0	0	0	0	0.872168	0	0
AC009303.3	1.00296	0	0	0	0.894986	0	0	1.04938	0.895781	0	0	0	0.890102	0	0	0	0.830304	0	0	1.0739
AC009305.1	0	0	0	0	0	0	0	0	0	0	0	0	0	0	0	0	0	0	0	0
AC009305.2	0	0	0	0	0	0	0	0	0	0	0	0	0	0	0	0	0	0	0	0
AC009310.1	0	0	0	0	0	0	0	0	0	0	0	0	0	0	0	0	0	0	0	0
AC009312.1	0	0	0	0.876219	0.894986	0	0	1.04938	1.79156	0	0	0.955973	0	0	1.95377	0	0	0.872168	0	0
AC009313.1	0	0	0	0	0	0	0	0	0	0.99964	0	0	0	0	0	0	0	0	0	0
AC009313.2	0	0.879455	1.10047	0	0	0	0	0	0	0	0	0	0	1.00376	0	0	0	0	1.01909	0
AC009336.1	0	0	0	0	0	0	0	0	0	0	0	0	0	0	0	0	0	0	0	0
AC009336.2	0	0	0	0	0	0	0	0	0	0	0	0	0	0	0	0	0	0	0	0
AC009336.24	0	0	0	0	0	0	0	0	0	0	0	0	0	0	0	0	0	0	0	0
AC009362.2	2.00591	2.63836	2.20095	0	0	4.08498	0	4.19752	7.16625	1.99928	1.15106	4.77986	0.890102	2.00752	3.90753	5.33231	1.66061	0.872168	0	3.22169
AC009365.3	0	0	0	0	0	0	0	0	0	0	0	0	0	0	0	0	0	0	0	0
AC009365.4	0	0	0	0	0	0	0	0	0	0	0	0	0	0	0	0	0	0	0	0
AC009403.2	112.331	101.137	84.7365	92.003	99.3435	163.399	100.131	144.815	117.347	126.954	95.5378	155.824	111.263	128.481	129.926	148.238	93.8243	98.5549	108.024	96.6507
AC009404.2	26.0769	25.5042	30.8133	49.0683	28.6396	11.2337	31.0405	32.5308	38.5186	21.9921	25.3233	21.0314	32.0437	28.1053	26.3759	23.4621	33.2122	55.8187	25.4773	25.7735
AC009410.1	0	0	0	0	0	0	0	0	0	0	0	0	0	0	0	0	0	0	0	0
AC009411.1	0	0	0	0	0	0	0	0	0	0	0	0	0	0	0	0	0	0	0	0
AC009411.2	0	0	0	0	0	0	0	0	0	0	0	0	0	0	0	0	0	0	0	0
AC009413.2	5.01478	2.63836	3.30142	4.3811	4.47493	9.19121	4.00523	6.29629	2.68734	2.99892	1.15106	7.64778	1.7802	4.01504	14.6533	3.19938	7.47273	1.74434	5.09546	1.0739
AC009414.1	0	0.879455	0	0	0	2.04249	0	0	0	0	0	0.955973	0	0	0	0	0	0	1.01909	0
AC009469.1	0	0	0	0	0	0	0	0	0	0	0	0	0	0	0	0	0	0	0	0
AC009473.1	7.02069	7.03564	6.60285	12.2671	4.47493	20.4249	8.01046	9.44443	2.68734	3.99856	5.75529	11.4717	8.90102	9.03384	15.6301	8.53169	4.15152	1.74434	6.11455	7.51728
AC009474.1	0	0	0	0	0	0	0	0	0	0	0	0	0	0	0	0	0	0	0	0
AC009474.2	0	0	0	1.75244	0	0	0	2.09876	0.895781	0	0	0	0	0	0.976884	0	0	0.872168	0	0
AC009475.2	0	0	0	0	0	0	0	0	0	0	0	0	0	0	0	0	0	0	0	0
AC009476.1	0	0	0	0	0	0	0	0	0	0	0	0	0	0	0	0	0	0	0	0
AC009477.7	0	0	0	0	0	0	0	0	0	0	0	0	0	0	0	0	0	0	0	0
AC009478.1	1.00296	0.879455	1.10047	0.876219	0	3.06374	2.00261	1.04938	0	0.99964	0	0	0.890102	1.00376	0	3.19938	0	0	1.01909	2.14779
AC009480.3	0	0	0	0	0	0	0	0	0	0	1.15106	0	0	0	0	0	0	0.872168	0	0
AC009480.4	0	0	0	0	0	0	0	0	0	0	0	0	0	0	0	0	0	0	0	0
AC009487.4	0	0	0	0	0	0	0	0	0	0	0	0	0	0	0	0	0	0	0	0
AC009487.5	0	0	0	0	0	0	0	0	0	0	0	0	0	0	0	0	0	0	0	0
AC009487.6	873.575	870.66	1082.87	728.138	1133.95	859.889	1002.31	631.727	660.19	773.722	771.209	661.533	971.101	940.523	747.316	798.779	849.401	996.888	739.861	830.122
AC009487.7	0	0	0	0	0	0	0	0	0	0	0	0	0	0	0	0	0	0	0	0
AC009492.1	0	0	0	0	0	0	0	0	0	0	0	0	0	0	0	0	0	0.872168	0	0
AC009494.3	0	0	0	0.876219	0.894986	0	1.00131	1.04938	0	0	0	0	0.890102	2.00752	0	1.06646	0	0	1.01909	0
AC009495.1	0	0	0	0	0.894986	0	0	0	0	0	0	0	0	0	0	0	0	0	0	0
AC009495.2	34.1005	58.044	38.5166	43.811	55.4892	37.7861	29.0379	17.8395	69.8709	38.986	39.136	43.0188	40.9447	45.1692	41.0291	44.7914	47.3273	45.3527	64.2028	57.9904
AC009495.3	0	3.51782	1.10047	3.50488	1.78997	0	1.00131	0	0.895781	0.99964	1.15106	0	1.7802	0	0.976884	1.06646	2.49091	2.6165	0	1.0739
AC009495.4	0	0	0	0	0	0	1.00131	0	0.895781	0	1.15106	0	1.7802	0	0	0	0	0.872168	1.01909	0
AC009498.1	0	0	0	0	0	0	0	0	0	0	0	0	0	0	0	0	0	0	0	0
AC009498.2	0	0	0	0	0	0	0	0	0	0	0	0	0	0	0	0	0	0	0	0
AC009499.1	0	1.75891	1.10047	3.50488	1.78997	2.04249	3.00392	1.04938	1.79156	2.99892	4.60423	1.91195	1.7802	1.00376	0	1.06646	1.66061	1.74434	2.03818	5.36948
AC009499.2	0	0	0	0	0	0	0	0	0	0	0	0	0	0	0	0	0	0	0	0
AC009500.2	0	0	0	0	0	0	0	0	0	0	0	0	0	0	0	0	0	0	0	0
AC009501.4	16.0473	13.1918	13.2057	15.7719	16.1098	6.12747	14.0183	9.44443	17.0198	10.996	17.2659	2.86792	17.802	8.03008	6.83818	7.46523	14.1152	13.9547	16.3055	10.739
AC009502.1	0	0	0	0	0	0	0	0	0	0	0	0	0	0	0	0	0	0	0	0
AC009502.2	0	0	0	0	0	0	0	0	0	0	0	0	0	0	0	0	0	0	0	0
AC009502.3	0	0	0	0	0	0	0	0	0	0	0	0	0	0	0	0	0	0	0	0
AC009502.4	0	0	0	0	0	0	0	0	0	0	0	0	0	0	0	0	0	0	0	0
AC009505.2	0	0	0	0	0	0	0	1.04938	1.79156	0	1.15106	0	0	0	0.976884	0	1.66061	0	0	0
AC009505.4	0	0	0	0	0	0	0	0	0	0	0	0	0	0	0	0	0	0	0	0
AC009506.1	301.89	310.447	411.577	286.524	366.049	368.67	310.405	149.012	334.126	212.923	379.849	392.905	442.381	352.32	295.019	330.603	195.121	515.451	241.525	365.125
AC009506.2	0	0	0	0	0	0	0	0	0	0	0	0	0	0	0	0	0	0	0	0
AC009508.1	0	0	0	0	0	0	0	0	0	0	0	0	0	0	0	0	0	0	0	0
AC009517.2	0	0	0	0	0	0	0	0	0	0	0	0	0	0	0	0	0	0	0	0
AC009518.2	0	0	0	0	0	0	0	0	0	0	0	0	0	0	0	0	0	0	0	0
AC009518.3	0	0	0	0	0	0	0	0	0	0	0	0	0	0	0	0	0	0	0	0
AC009518.4	0	0	0	0	0	0	0	0	0	0	0	0	0	0	0	0	0	0	0	0
AC009518.5	0	0	3.30142	0.876219	2.68496	4.08498	3.00392	2.09876	1.79156	2.99892	2.30212	0	2.67031	1.00376	2.93065	4.26584	0	0.872168	2.03818	3.22169
AC009518.8	0	0	0	1.75244	0.894986	0	1.00131	0	0	0.99964	0	0	0	0	0.976884	1.06646	0	0	8.15274	0
AC009531.2	0	0	0	0	0	0	0	0	0	0	0	0	0	0	0	0	0	0	0	0
AC009541.1	0	0	0	0	0	0	0	0	0	0	0	0	0	1.00376	0	0	0	0.872168	0	0
AC009542.2	0	0.879455	1.10047	0	2.68496	0	1.00131	0	0	0	0	0	0	0	0	0	1.66061	0	1.01909	1.0739
AC009677.1	0	0	0	0	0	0	1.00131	0	0	0	0	0	0	0	0	0	0	0	0	0
AC009784.1	0	0	0	0.876219	0	0	0	0	0	0	0	0	0	1.00376	0	0	0	0	0	0
AC009784.3	9.02661	16.7096	4.4019	7.88597	4.47493	1.02125	7.00915	10.4938	8.95781	16.9939	10.3595	18.1635	8.01092	17.0639	15.6301	7.46523	25.7394	2.6165	10.1909	9.66507
AC009784.4	0	0	0	0	0	0	0	0	0	0	0	0	0	0	0	0	0	0	0	0
AC009835.1	0	0	0	0	0	0	0	0	0	0	0	0	0	0	0	0	0	0	0	0
AC009878.2	0	0	0	0	0	0	0	0	0	0	0	0	0	0	0	0	0	0	0	0
AC009892.10	0	0	0	0	0.894986	0	0	0	0	0	0	0	0	0	0.976884	1.06646	0	0	0	1.0739
AC009892.2	0	0	0	0	0	0	0	0	0	0	0	0	0	0	0	0	0	0	0	0
AC009892.5	0	0	0	0	0.894986	0	0	0	0	0	0	0	0	1.00376	0	0	0	0.872168	0	0
AC009892.9	0	0.879455	0	1.75244	2.68496	0	1.00131	0	0.895781	0	0	0	0	1.00376	1.95377	0	1.66061	0	0	1.0739
AC009945.3	256.757	201.395	218.994	237.455	181.682	392.158	212.277	324.259	148.7	181.935	142.731	356.578	187.811	298.117	274.504	265.549	190.97	177.05	229.296	200.819
AC009945.4	0	0	0	0	0	0	0	0	0	0	1.15106	0	0	0	0	0	0	0	1.01909	0
AC009947.2	0	0	0	0	0	0	0	0	0	0	0	0	0	0	0	0	0	0	0	0
AC009947.3	0	0	0	0	0	0	0	0	0	0	0	0	0	0	0	0	0	0	0	0
AC009947.4	0	0	0	0	0	0	0	0	0	0	0	0	0	0	0	0	0	0	0	0
AC009947.5	0	0	0	0	0	0	0	0	0	0	0	0	0	0	0	0	0	0	0	0
AC009948.5	48.1419	40.4549	37.4161	65.7164	39.3794	38.8073	45.0588	38.8271	34.9354	40.9853	42.5891	46.8427	34.714	42.1579	54.7055	62.9212	38.194	45.3527	40.7637	40.8081
AC009948.7	32.0946	19.348	18.7081	15.7719	18.7947	17.3612	17.0222	25.1851	25.9776	23.9914	17.2659	20.0754	23.1426	22.0827	22.4683	26.6615	20.7576	21.8042	19.3628	26.8474
AC009950.1	0	0	0	1.75244	0.894986	1.02125	1.00131	1.04938	0.895781	1.99928	0	0.955973	0	1.00376	0.976884	1.06646	0.830304	0.872168	0	3.22169
AC009950.2	10.0296	6.15618	16.5071	35.925	16.1098	7.14872	11.0144	5.2469	9.85359	7.99712	10.3595	4.77986	10.6812	5.0188	3.90753	2.13292	14.1152	18.3155	7.13365	17.1823
AC009951.1	8.02365	1.75891	13.2057	4.3811	8.94986	5.10623	8.01046	4.19752	7.16625	4.9982	13.8127	16.2515	9.79112	13.0489	8.79195	8.53169	4.15152	17.4434	11.21	9.66507
AC009951.2	19.0562	11.4329	16.5071	9.63841	16.1098	20.4249	3.00392	18.8889	13.4367	8.99676	18.4169	12.4276	12.4614	6.02256	14.6533	7.46523	4.15152	8.72168	11.21	7.51728
AC009955.8	0	0	0	0	0	0	0	0	0	0	0	0	0	0	0	0	0	0	0	0
AC009960.1	0	0	0	0	0	0	0	0	0	0	0	0	0	0	0	0	0	0	0	0
AC009960.2	0	0	0	0	0	0	0	0	0	0	0	0	0	0	0	0	0	0	0	0
AC009960.3	0	0	0	0	0	0	0	0	0	0	0	0	0	0	0	0	0	0	0	0
AC009960.4	0	0	0	0	0	0	0	1.04938	0	0	0	0	0	0	0	0	0	0	0	0
AC009960.5	0	0	0	0	0	0	0	0	0	0	0	0	0	0	0	1.06646	0	0	0	0
AC009960.6	0	0	1.10047	0	0	0	0	0	0	0	0	0	0	0	0	0	0	0	0	0
AC009960.7	0	0	0	0	0	0	0	0	0	0	0	0	0	0	0	0	0	0	0	0
AC009961.2	0	1.75891	0	0	0.894986	1.02125	0	0	0	0	1.15106	0.955973	0.890102	0	0.976884	0	0	0.872168	1.01909	3.22169
AC009961.3	22.065	19.348	23.11	15.7719	16.1098	43.9136	18.0235	20.9876	11.6451	13.995	18.4169	25.8113	14.2416	12.0451	17.5839	19.1963	10.7939	8.72168	14.2673	26.8474
AC009961.5	0	0	0	0	0	0	0	0	0	0	0	0	0.890102	0	0	0	0	0	0	0
AC009963.3	1.00296	7.91509	6.60285	4.3811	3.57995	7.14872	1.00131	9.44443	7.16625	1.99928	5.75529	2.86792	6.23071	2.00752	1.95377	6.39877	0.830304	7.84951	4.07637	4.29559
AC009963.4	3.00887	0.879455	0	4.3811	4.47493	2.04249	3.00392	4.19752	2.68734	2.99892	1.15106	2.86792	6.23071	0	2.93065	2.13292	1.66061	0.872168	1.01909	2.14779
AC009963.5	0	0	0	0	1.78997	1.02125	2.00261	1.04938	0.895781	0	0	0.955973	0	0	0	1.06646	0	1.74434	0	0
AC009963.6	55.1626	64.2002	46.2199	54.3256	45.6443	112.337	55.0719	61.9135	37.6228	54.9802	44.8913	89.8614	48.9556	90.3384	69.3587	94.915	59.7819	49.7136	73.3746	49.3992
AC009965.1	0	0	0	0	0	0	0	0	0	0	0	0	0	0	0	0	0	0	0	0
AC009965.2	0	0	0	0	0	0	0	0	0	0	0	0	0	0	0	0	0.830304	0.872168	0	0
AC009967.3	3.00887	0.879455	3.30142	4.3811	3.57995	1.02125	0	1.04938	1.79156	3.99856	1.15106	0	0.890102	1.00376	0.976884	0	2.49091	5.23301	2.03818	3.22169
AC009967.6	1.00296	0	0	0	0	0	0	0	0	0	1.15106	0	0	0	0	0	0	0	0	0
AC009969.1	0	0	0	0	0	1.02125	0	1.04938	0	0	0	0	0	0	0	0	0	0	0	0
AC009970.1	1.00296	0.879455	0	2.62866	0.894986	0	0	2.09876	0	0.99964	3.45317	0	0.890102	0	0	0	0	1.74434	0	0
AC009974.11	0	0	1.10047	0	0	1.02125	0	0	0	0	0	0	0	0	0	0	0	0	0	0
AC009987.1	0	0	0	0	0	0	0	0	0	0	0	0	0	0	0	0	0	0	0	0
AC009997.1	0	0	0	0	0	0	0	0	0	0	0	0	0	0	0	0	0	0	0	0
AC010082.2	0	0	0	0	0.894986	0	0	0	0	0	0	0	0	0	0	0	0	0	0	0
AC010084.1	3.00887	1.75891	5.50237	4.3811	1.78997	0	3.00392	5.2469	1.79156	2.99892	4.60423	0.955973	0.890102	4.01504	1.95377	2.13292	3.32122	3.48867	2.03818	0
AC010086.1	9.02661	8.79455	15.4066	7.88597	8.94986	0	9.01176	9.44443	6.27046	7.99712	12.6616	1.91195	7.12082	4.01504	14.6533	0	5.81213	20.932	4.07637	9.66507
AC010086.4	0	0	0	0	0	0	0	0	0	0	0	0	0.890102	0	0	0	0	0	0	0
AC010086.5	0	0	0	0	0	0	0	0	0	0	0	0	0	0	0	0	0	0	0	0
AC010090.1	1.00296	5.27673	2.20095	0	1.78997	3.06374	1.00131	1.04938	0	3.99856	3.45317	0.955973	0.890102	5.0188	0	0	4.15152	0.872168	1.01909	2.14779
AC010091.1	0	0	0	0	0	0	0	0	0	0	0	0	0	0	0	0	0	0	0	0
AC010091.4	0	0	0	0	0	0	0	0	0	0	0	0	0	0	0	0	0	0	0	0
AC010095.5	0	0	0	0	0	0	0	0	0	0	0	0	0	1.00376	0	0	0	0	0	0
AC010095.6	0	0	0	0	0	0	0	0	0	0	0	0	0	0	0	0	0	0	0	0
AC010095.7	1.00296	0	0	0.876219	0	3.06374	2.00261	3.14814	1.79156	0.99964	1.15106	1.91195	0	1.00376	0.976884	1.06646	0.830304	0.872168	2.03818	1.0739
AC010096.1	1.00296	0	0	0.876219	0	0	0	0	0	0	0	0	1.7802	0	0	0	0	0	0	0
AC010096.2	0	0	0	0	0	0	0	0	0	0	0	0	0	0	0	0	0	0	0	0
AC010105.1	0	0	0	0	0	0	0	0	0	0	0	0	0	0	0	0	0	0	0	0
AC010127.3	3.00887	0	2.20095	2.62866	2.68496	2.04249	3.00392	3.14814	2.68734	5.99784	2.30212	1.91195	1.7802	2.00752	1.95377	1.06646	4.98182	3.48867	3.05728	5.36948
AC010127.4	0	0	0	0	0	0	0	0	0	0	0	0	0	0	0	0	0	0	0	0
AC010127.5	1.00296	0	0	1.75244	1.78997	1.02125	0	1.04938	0.895781	0	0	0	0	0	0.976884	0	0.830304	2.6165	0	2.14779
AC010132.10	0	0	0	0	0	0	0	0	0	0	0	0	0	0	0	0	0	0	0	0
AC010132.11	0	0	0	0	0	0	0	0	0	0	0	0	0	0	0	0	0	0	0	0
AC010136.2	2.00591	0	1.10047	1.75244	1.78997	2.04249	0	0	1.79156	1.99928	1.15106	0	1.7802	0	0	1.06646	0.830304	3.48867	1.01909	0
AC010138.3	1.00296	0	1.10047	0.876219	2.68496	1.02125	0	3.14814	0.895781	1.99928	1.15106	0.955973	2.67031	0	0.976884	0	0.830304	0	2.03818	1.0739
AC010141.1	0	0	0	0	0	0	0	0	0	0	0	0	0	0	0	0	0	0	0	0
AC010141.4	0	0	0	0	0	0	0	0	0	0	0	0	0	0	0	0	0	0	0	0
AC010141.6	0	0	0	0	0	0	0	0	0	0	0	0	0	0	0	0	0	0	0	0
AC010141.8	0	0	0	0	0	0	0	0	0	0	0	0	0	0	0	0	0	0	0	0
AC010145.3	0	0	0	0	0	0	0	0	0	0	0	0	0	0	0	0	0	0	0	0
AC010145.4	0	0	0	0	0	0	0	0	0	0	0	0	0	0	0	0	0	0	0	0
AC010146.1	0	0	0	0	0	0	0	0	0	0	0	0	0	0	0	0	0	0	0	0
AC010146.2	0	0	0	0	0	0	0	0	0	0	0	0	0	0	0	0	0	0	0	0
AC010148.1	1.00296	2.63836	4.4019	0.876219	0	2.04249	3.00392	3.14814	3.58312	2.99892	6.90635	1.91195	4.45051	1.00376	2.93065	1.06646	1.66061	1.74434	4.07637	1.0739
AC010149.4	2.00591	0.879455	0	1.75244	1.78997	1.02125	1.00131	3.14814	0	0.99964	1.15106	3.82389	0	0	3.90753	0	1.66061	2.6165	0	2.14779
AC010150.1	0	0	0	0	0.894986	0	1.00131	2.09876	0	1.99928	0	0.955973	3.56041	0	0.976884	0	0.830304	0.872168	2.03818	1.0739
AC010150.2	0	0	0	0	0	0	0	0	0	0	0	0	0	0	0	0	0	0	0	0
AC010153.3	0	0	0	0	0	0	0	0	0	0	0	0	0	0	0	0	0	0	0	0
AC010154.2	0	0	0	0	0	0	0	0	0	0	0	0	0	0	0	0	0	0	0	0
AC010170.1	0	0	0	0	0	0	0	0	0	0	0	0	0	0	0	0	0	0	0	0
AC010203.1	0	0	0	0	0	0	0	0	0	0	0	0	0	0	0	0	0	0	0	0
AC010207.1	0	0	0	0	0	0	0	0	0	0	0	0	0	0	0	0	0	0	0	0
AC010209.1	0	0	0	0	0	0	0	0	0	0	0	0	0	0	0	0	0	0	0	0
AC010226.4	8.02365	5.27673	8.80379	6.13353	8.94986	13.2762	9.01176	15.7407	10.7494	9.9964	13.8127	14.3396	11.5713	12.0451	9.76884	11.7311	6.64243	8.72168	6.11455	7.51728
AC010240.2	1.00296	0	0	0	0.894986	1.02125	1.00131	1.04938	0.895781	0	0	3.82389	0	1.00376	0	1.06646	0.830304	0	1.01909	0
AC010240.3	4.01182	5.27673	5.50237	5.25731	5.36992	12.2549	1.00131	9.44443	8.06203	4.9982	4.60423	6.69181	5.34061	5.0188	5.8613	5.33231	3.32122	3.48867	5.09546	0
AC010243.1	1.00296	0.879455	0	0	0	0	1.00131	0	0	0	0	0	0.890102	0	0	0	0	0	0	0
AC010295.1	0	0	0	0	0	0	0	0	0	0	0	0	0	0	0	0	0	0	0	0
AC010296.1	0	0	0	0	0	0	0	0	0	0	0	0	0	0	0	0	0	0	0	0
AC010297.1	0	0	0	0	0.894986	0	0	0	0	0	0	0	0.890102	0	0	0	0	0	0	0
AC010319.1	0	0	0	0	0	0	0	0	0	0	0	0	0	0	0	0	0	0	0	0
AC010325.1	1.00296	0.879455	2.20095	0.876219	0	0	3.00392	0	0.895781	0.99964	3.45317	0	2.67031	0	2.93065	0	0.830304	1.74434	1.01909	1.0739
AC010335.1	0	0	0	0	0	0	0	0	0	0	0	0	0	0	0	0	0	0	0	0
AC010336.1	1.00296	3.51782	0	2.62866	0	0	0	0	0	0.99964	1.15106	0	0	0	0.976884	1.06646	0	0.872168	0	1.0739
AC010336.2	3.00887	6.15618	4.4019	2.62866	0.894986	6.12747	8.01046	3.14814	4.4789	4.9982	4.60423	1.91195	5.34061	4.01504	3.90753	2.13292	4.98182	7.84951	6.11455	7.51728
AC010368.1	0	0	0	0	0	0	0	0	0	0	0	0	0	0	0	0	0	0	0	0
AC010376.1	0	0	0	0	0	0	0	0	0	0	0	0	0	0	0	0	0	0	0	0
AC010422.1	0	0	0	0	0	0	0	0	0	0	0	0	0	0	0	0	0	0	0	0
AC010423.1	0	0	0	0	0	1.02125	0	0	0	0	0	0	0	0	0	0	0	0	0	0
AC010455.1	0	0	0	0	0	0	0	0	0	0	0	0	0	0	0	0	0	0	0	0
AC010458.1	0	0	0	0	0	0	0	0	0.895781	0	0	0	0	1.00376	0	0	0	0	0	0
AC010468.1	45.133	37.8165	35.2152	42.9347	33.1145	81.6997	38.0497	59.8147	35.8312	28.9896	23.0212	51.6225	23.1426	36.1353	79.1276	63.9877	29.0606	20.0599	36.6873	24.6996
AC010468.2	1.00296	0.879455	1.10047	0.876219	0	0	0	1.04938	1.79156	1.99928	1.15106	0	0	0	0	0	0	0	1.01909	1.0739
AC010468.3	0	0	0	0	0	0	0	0	0	0	0	0	0	0	0	0	0	0	0	0
AC010487.1	0	1.75891	0	0.876219	0	0	1.00131	0	0	0	0	0.955973	0	0	0	0	0	0	0	1.0739
AC010492.2	20.0591	26.3836	23.11	23.6579	16.1098	26.5524	24.0314	17.8395	13.4367	17.9935	18.4169	21.9874	15.1317	26.0977	23.4452	21.3292	27.4	20.0599	16.3055	15.0346
AC010492.4	0	0	0	0.876219	0	0	0	0	0	0	0	0	0	0	0	0	0.830304	0	0	0
AC010492.5	0	0	1.10047	1.75244	0.894986	1.02125	0	0	0	1.99928	1.15106	3.82389	1.7802	0	0	3.19938	1.66061	0	0	0
AC010507.5	308.911	444.125	681.194	1219.7	928.996	222.632	628.821	117.531	140.638	1206.57	1266.16	172.075	753.026	419.572	441.551	331.669	851.892	1368.43	574.768	486.475
AC010518.3	0	0	0	0	0.894986	0	0	0	0	0	1.15106	0	0	0	0.976884	0	0	0	0	0
AC010525.1	0	0	0	0	0.894986	0	0	0	0	0	0	0	0	0	0	0	0	0	0	1.0739
AC010525.2	0	0	0	0	0	0	0	0	0	0	0	0	0	0	0	0	0	0	0	0
AC010536.1	10.0296	19.348	15.4066	43.811	22.3747	3.06374	50.0653	6.29629	20.603	32.9881	23.0212	1.91195	18.6921	9.03384	4.88442	6.39877	17.4364	24.4207	16.3055	20.404
AC010536.2	3.00887	9.674	2.20095	2.62866	8.05488	2.04249	7.00915	4.19752	2.68734	4.9982	5.75529	4.77986	9.79112	5.0188	6.83818	5.33231	8.30304	6.10517	11.21	9.66507
AC010546.1	0	0	0	0	0	0	0	0	0	0	0	0	0	0	0	0	0	0	0	0
AC010547.9	1.00296	1.75891	0	1.75244	0.894986	0	1.00131	0	0	0.99964	3.45317	0	0.890102	1.00376	0	0	0.830304	1.74434	0	1.0739
AC010606.1	0	0	0	0	0	0	0	0	0	0	0	0	0	0	0	0	0	0	0	0
AC010609.1	3.00887	0	0	0.876219	0	0	0	0	0	0	0	0	0	0	0	0	0	0	0	0
AC010615.1	0	0	1.10047	0.876219	0	0	1.00131	0	0.895781	0	1.15106	0	0.890102	0	0	0	0	0	2.03818	1.0739
AC010620.1	1.00296	4.39727	0	5.25731	1.78997	4.08498	4.00523	7.34567	0	0.99964	2.30212	2.86792	6.23071	0	0.976884	1.06646	3.32122	1.74434	2.03818	1.0739
AC010677.5	330.976	242.729	327.941	304.048	217.482	599.471	273.357	417.654	243.652	260.906	323.447	519.093	265.25	458.718	390.753	368.996	278.152	190.133	233.372	238.405
AC010723.1	0	0	0	0	0	0	0	0	0	0	0	0	0	0	0	0	0	0	0	0
AC010724.1	0	0	0	0	0	0	0	0	0	0	0	0	0	0	0	0	0	0	0	0
AC010729.1	0	0	0	0	0	0	0	0	0	0	0	0	0	0	0	0	0	0	0	0
AC010729.2	0	0	0	0	0	0	0	0	0	0	0	0	0	0	0	0	0	0	0	0
AC010729.3	0	0	0	0	0	0	0	0	0	0	0	0	0	0	0	0	0	0	0	0
AC010731.2	0	0	0	0	0.894986	0	0	0	0	0	0	0	0	0	0	0	0	0	0	0
AC010731.3	0	0	0	0	0	0	0	0	0	0	0	0	0	0	0	0	0	0	0	0
AC010731.4	0	0	0	0	0	0	0	0	0	0	0	0	0	0	0	0	0	0	0	0
AC010731.6	0	0	0	0	0	0	0	0	0	0	0	0	0	0	0	0	0	0	0	0
AC010733.4	1.00296	0.879455	1.10047	0.876219	1.78997	0	1.00131	0	2.68734	0.99964	0	0	0	1.00376	0	2.13292	1.66061	0.872168	2.03818	1.0739
AC010733.5	353.041	350.902	377.463	296.162	321.3	691.383	451.589	518.394	314.419	306.89	325.749	607.043	280.382	456.711	482.58	413.787	259.885	185.772	292.479	255.587
AC010733.7	0	0.879455	1.10047	0	1.78997	0	0	0	0	0	0	0	0	0	0	1.06646	0	0	0	0
AC010739.1	0	0	0	0	0	0	0	0	0	0	0	0	0	0	0	0	0	0	0	0
AC010740.1	0	0	0	0	0	0	0	0	0	0	0	0	0	0	0	0	0	0	1.01909	0
AC010744.1	0	0	0	0	0	0	0	0	0	0	0	0	0	0	0	0	0	0	0	0
AC010745.1	0	0	0	0	0	0	0	0	0	0	0	0	0	0	0	0	0	0	0	0
AC010745.2	0	0	0	0	0	0	0	0	0	0	0	0	0	0	0	0	0	0	0	0
AC010745.3	0	0	0	0	0	0	0	0	0	0	0	0	0	0	0	0	0	0	0	0
AC010745.4	0	0	0	0	0	0	0	0	0	0.99964	0	0	0	0	0	0	0	0	0	0
AC010746.3	0	2.63836	4.4019	1.75244	2.68496	1.02125	0	2.09876	0.895781	1.99928	0	0.955973	1.7802	2.00752	0	3.19938	0	0.872168	0	1.0739
AC010746.4	3.00887	0.879455	1.10047	0.876219	1.78997	3.06374	4.00523	32.5308	1.79156	3.99856	2.30212	8.60375	0	0	10.7457	5.33231	2.49091	2.6165	4.07637	2.14779
AC010747.2	0	0	0	0	0	0	0	0	0	0	0	0	0	0	0	0	0	0.872168	0	0
AC010754.1	0	0	0	0	0	0	0	0	0	0	0	0	0	0	0	0	0	0	0	0
AC010872.2	0	0.879455	1.10047	1.75244	0	5.10623	2.00261	0	2.68734	1.99928	0	0.955973	1.7802	1.00376	0.976884	0	1.66061	0.872168	0	0
AC010874.1	0	0	0	0	0	0	0	0	0	0	0	0	0	0	0	0	0	0	0	0
AC010878.3	28.0828	20.2275	39.6171	28.9152	31.3245	21.4462	19.0248	17.8395	30.4565	20.9924	23.0212	14.3396	21.3624	24.0902	39.0753	28.7945	28.2303	40.1197	32.611	38.6603
AC010880.1	0	0	0	0	0	0	0	0	0	0	1.15106	0	0	0	0	0	0	0	0	0
AC010883.5	16.0473	7.91509	13.2057	14.8957	11.6348	5.10623	11.0144	12.5926	14.3325	19.9928	12.6616	11.4717	15.1317	9.03384	10.7457	12.7975	14.9455	11.3382	8.15274	9.66507
AC010884.1	0	0	0	0	0	0	0	1.04938	0	0	0	0	0	0	0	1.06646	0	0	1.01909	0
AC010886.2	2.00591	2.63836	3.30142	7.88597	6.2649	5.10623	0	1.04938	0	0	3.45317	2.86792	3.56041	2.00752	0	0	1.66061	4.36084	2.03818	3.22169
AC010887.1	0	0	0	0	0	0	0	0	0	0	0	0	0	0	0	0	0	0	0	0
AC010890.1	0	0	0	0	0	0	0	0	0	0	1.15106	0	0	1.00376	0	0	0	0	0	1.0739
AC010891.2	0	0	0	0	0	0	0	0	0	0	0	0	0	0	0	0	0	0	0	0
AC010894.3	15.0443	15.8302	8.80379	12.2671	7.15989	21.4462	8.01046	10.4938	3.58312	8.99676	3.45317	17.2075	9.79112	21.079	13.6764	19.1963	12.4546	8.72168	8.15274	7.51728
AC010894.4	0	0	0	0	0	0	0	0	0	0	0	0	0	0	0	0	0	0	0	0
AC010894.5	0	0	0	0	0	0	0	0	0	2.99892	0	0	0	0	0	0	0	0.872168	1.01909	1.0739
AC010900.2	0	1.75891	0	0.876219	1.78997	7.14872	2.00261	3.14814	2.68734	0.99964	2.30212	3.82389	2.67031	6.02256	0.976884	2.13292	1.66061	3.48867	3.05728	1.0739
AC010904.1	0	0	0	0	0	0	0	0	0	0	2.30212	0	0	0	0	0	0	0	0	0
AC010907.2	1.00296	0	2.20095	0	0	0	0	0	0	0	0	0	0	0	0	0	0	0	0	0
AC010907.5	0	0	0	0	0	0	0	0	0	0	0	0	0	0	0	0	0	0	0	0
AC010928.1	0	0	0	0	0	0	0	0	0	0	0	0	0	0	0	0	0	0	0	0
AC010930.1	0	0	0	0	0	0	1.00131	0	0	0	0	0	0	0	0	0	0	0.872168	0	0
AC010967.1	0	0	0	0	0	0	0	0	0	0	0	0	0	0	0	0	0	0	0	0
AC010967.2	0	0	1.10047	0.876219	0.894986	0	1.00131	0	0.895781	0	0	0.955973	1.7802	0	0	3.19938	0.830304	0	0	0
AC010967.3	0	0	0	0	0	0	0	0	0	0	0	0	0	0	0	0	0	0	0	0
AC010969.1	0	0	0	0	0	1.02125	2.00261	0	0.895781	0.99964	0	0	0	0	0	0	0	0	0	0
AC010970.1	0	0	0	0	0	0	0	0	0	0	0	0	0	0	0	0	0	0	0	0
AC010971.1	1.00296	1.75891	4.4019	0.876219	0.894986	1.02125	2.00261	3.14814	0.895781	2.99892	0	2.86792	4.45051	2.00752	3.90753	1.06646	2.49091	1.74434	3.05728	5.36948
AC010974.3	0	0	0	0	0	0	0	0	0	0	0	0	0	0	0	0	0	0	0	0
AC010975.1	0	0	0	0	0	0	0	0	0	0	0	0	0	0	0	0	0	0	0	0
AC010975.2	0	0	0	0	0	0	0	0	0	0	0	0	0	0	0	0	0	0	0	0
AC010976.2	3.00887	3.51782	6.60285	3.50488	2.68496	0	1.00131	3.14814	2.68734	4.9982	2.30212	1.91195	2.67031	3.01128	0.976884	0	0.830304	2.6165	2.03818	1.0739
AC010980.2	4.01182	3.51782	0	0	2.68496	5.10623	1.00131	4.19752	1.79156	6.99748	3.45317	0	3.56041	4.01504	6.83818	0	3.32122	5.23301	1.01909	2.14779
AC010982.1	4.01182	11.4329	13.2057	4.3811	13.4248	10.2125	2.00261	4.19752	15.2283	5.99784	14.9638	6.69181	11.5713	10.0376	6.83818	4.26584	10.7939	15.699	14.2673	7.51728
AC010982.2	0	0	0	0	0	0	0	0	0	0	0	0	0	0	0	0	0	0	0	0
AC010983.1	0	0	0	0	0	0	0	0	0.895781	0.99964	0	0	0.890102	0	0.976884	0	0	0	0	0
AC010984.3	0	0	1.10047	0	0.894986	0	0	0	0.895781	0	0	0	0	1.00376	0	0	0	0	0	1.0739
AC010984.4	0	0	0	0	0	0	0	0	0.895781	0	0	0	0	0	0	0	0	0	0	0
AC010987.5	0	0	0	0	0	0	0	0	0	0	0	0	0	0	0	0	0	0	0	0
AC010987.6	0	0	0	0	0	0	0	0	0	0	0	0	0	0	0	0	0	0	0	0
AC010997.1	0	0	0	0	0	1.02125	0	0	0	0	0	0	0	0	0	1.06646	0	0	0	0
AC010999.1	0	0	0	0	0	0	0	0	0	0	0	0	0	0	0	0	0	0.872168	0	0
AC011043.1	0	0	0	0	0	0	0	0	0	0	0	0	0	0	0	0	0	0	0	0
AC011193.1	0	0	0	0	0	0	0	0	0	0	0	0	0	0	0	0	0	0	0	0
AC011196.3	0	0	0	0	0	0	0	0	0	0	0	0	0	0	0	0	0	0	0	0
AC011225.1	0	0	0	0	0	0	0	0	0	0	0	0	0	0	0	0	0	0	0	0
AC011233.2	0	0	0	0	0	0	0	0	0	0	0	0	0	0	0	0	0	0	0	0
AC011239.1	0	0	0	0	0	0	0	0	0	0	0	0	0	0	0	0	0	0	0	0
AC011242.5	2.00591	1.75891	2.20095	3.50488	4.47493	0	2.00261	1.04938	2.68734	0.99964	1.15106	0	2.67031	1.00376	1.95377	0	1.66061	2.6165	3.05728	2.14779
AC011242.6	0	0.879455	0	0	0.894986	2.04249	0	1.04938	0.895781	0	1.15106	0.955973	0.890102	0	0	0	0	0	0	0
AC011243.1	0	0	0	0	0	0	0	0	0	0	0	0	0	0	0	0	0	0	0	0
AC011247.3	1.00296	0.879455	1.10047	1.75244	1.78997	1.02125	1.00131	1.04938	0.895781	3.99856	2.30212	1.91195	0	2.00752	0	0	4.15152	3.48867	1.01909	4.29559
AC011284.3	0	1.75891	0	0	0	0	0	0	0	0	0	0	0	0	0	0	0	0	0	0
AC011286.1	0	0	0	0	0	0	1.00131	0	0	0	0	0	0	0	0	0	0	0	0	0
AC011288.2	2.00591	2.63836	2.20095	2.62866	3.57995	0	4.00523	2.09876	1.79156	0.99964	4.60423	2.86792	0	4.01504	0	0	1.66061	4.36084	1.01909	6.44338
AC011290.4	0	0.879455	1.10047	0	0	4.08498	0	0	0	0	0	0	0	0	0.976884	0	0	0	0	0
AC011290.5	23.068	29.9015	22.0095	35.925	19.6897	22.4674	23.0301	26.2345	21.4987	15.9942	25.3233	17.2075	18.6921	13.0489	13.6764	17.0634	11.6243	13.9547	16.3055	26.8474
AC011294.3	2.00591	1.75891	8.80379	7.00975	2.68496	4.08498	5.00653	2.09876	2.68734	3.99856	1.15106	4.77986	5.34061	1.00376	2.93065	2.13292	2.49091	4.36084	1.01909	1.0739
AC011298.2	1.00296	0	0	0	0	1.02125	0	0	0	0.99964	1.15106	0	0	0	0	2.13292	0	0	1.01909	0
AC011306.1	0	0	0	0	0	0	0	0	0	0	0	0	0	0	0	0	0	0	0	0
AC011306.2	0	0	0	0	0	0	0	0	0	0	0	0	0	0	0	0	0	0	0	0
AC011322.1	0	0	0	0.876219	1.78997	0	1.00131	1.04938	0	0	0	1.91195	0	0	0	2.13292	0	0	2.03818	0
AC011330.12	0	0	0	0	0	0	0	0	0	0	0	0	0	0	0	0	0	0	0	0
AC011330.5	18.0532	19.348	11.0047	19.2768	13.4248	11.2337	8.01046	15.7407	28.665	6.99748	18.4169	16.2515	17.802	11.0414	8.79195	14.9305	13.2849	20.0599	15.2864	24.6996
AC011330.6	8.02365	4.39727	9.90427	6.13353	7.15989	4.08498	8.01046	3.14814	12.5409	9.9964	10.3595	9.55973	10.6812	17.0639	11.7226	11.7311	14.9455	9.59384	8.15274	15.0346
AC011343.1	0	0	0	0	0	0	0	0	0	0	0	0	0	0	0	0	0	0	0	0
AC011363.1	0	0	0	0	0	0	0	0	0	0	0	0	0	0	0	0	0	0	0	0
AC011366.3	0	0	0	0	0	0	0	0	0	0	0	0	0	0	0	0	0	0	0	0
AC011385.1	1.00296	0.879455	3.30142	3.50488	4.47493	0	1.00131	3.14814	3.58312	0.99964	1.15106	2.86792	1.7802	0	0.976884	2.13292	2.49091	1.74434	3.05728	2.14779
AC011385.2	0	0	1.10047	3.50488	0.894986	0	3.00392	1.04938	3.58312	1.99928	1.15106	0	0.890102	2.00752	0	1.06646	1.66061	5.23301	1.01909	2.14779
AC011406.2	1.00296	0	0	0	0	0	0	0	0	0	1.15106	0	0.890102	0	0.976884	0	0.830304	2.6165	1.01909	1.0739
AC011407.1	0	0	0	0	0	0	0	0	0	0	0	0	0	0	0.976884	0	0	0	1.01909	0
AC011431.1	0	0	0	0	0	0	0	0	0	0	0	0	0	0	0	0	0	0	0	0
AC011443.1	3.00887	2.63836	1.10047	4.3811	6.2649	2.04249	2.00261	2.09876	2.68734	1.99928	3.45317	0.955973	3.56041	5.0188	1.95377	0	3.32122	5.23301	5.09546	3.22169
AC011450.1	62.1833	78.2715	41.818	70.9737	50.1192	41.8711	60.0784	44.074	47.4764	65.9763	51.7976	48.7546	51.6259	44.1654	39.0753	45.8578	58.1213	72.3899	75.4128	50.4731
AC011450.2	42.1242	36.9371	56.1242	26.2866	33.1145	69.4447	31.0405	43.0246	31.3523	31.9885	43.7402	44.9307	43.615	60.2256	57.6361	63.9877	39.0243	27.0372	58.0883	35.4386
AC011456.1	0	0	0	0	0	0	0	0	0	0	0	0	0	0	0	0	0	0	0	0
AC011465.1	0	0	0	0	0	0	0	0	0	0	0	0	0	0	0	0	0	0	0	0
AC011467.1	1.00296	0	0	0.876219	0	0	0	0	0	0	0	0	0	0	0	0	0	0	1.01909	1.0739
AC011467.2	0	0	0	0	0	0	0	0	0	0	0	0	0	0	0	0	0	0	0	0
AC011475.1	0	0	0	1.75244	0.894986	0	1.00131	0	0	0.99964	2.30212	0	0.890102	0	0	0	0	4.36084	1.01909	2.14779
AC011478.1	0	0	0	0	0	0	0	0	0	0	0	0	0	0	0	0	0	0	0	0
AC011483.1	0	0	0	0	0	0	0	0	1.79156	0	0	0.955973	0	0	0	0	0	0	1.01909	0
AC011484.1	6.01774	1.75891	17.6076	5.25731	0.894986	0	6.00784	1.04938	0.895781	4.9982	4.60423	5.73584	1.7802	6.02256	4.88442	2.13292	2.49091	6.10517	3.05728	7.51728
AC011491.1	0	0	0	0	0	0	0	0	0	0	0	0	0	0	0	0	0	0	0	0
AC011497.1	61.1803	58.9235	44.019	49.0683	53.6992	33.7011	51.0667	52.469	29.5608	54.9802	56.4018	43.0188	45.3952	40.1504	39.0753	41.592	62.2728	34.0145	37.7064	54.7687
AC011498.1	4.01182	1.75891	0	1.75244	2.68496	2.04249	7.00915	4.19752	1.79156	2.99892	3.45317	2.86792	7.12082	4.01504	0.976884	2.13292	4.15152	3.48867	2.03818	3.22169
AC011500.1	0	0	2.20095	0	0	0	0	1.04938	0	0	0	0	0	0	0	0	0.830304	0.872168	0	0
AC011515.2	3.00887	2.63836	0	3.50488	0.894986	0	2.00261	0	0.895781	6.99748	4.60423	5.73584	0.890102	2.00752	2.93065	4.26584	1.66061	0.872168	2.03818	0
AC011525.2	0	0	0	0	0	2.04249	0	1.04938	0	0.99964	0	0	0	0	0	0	0	0	0	0
AC011537.1	1.00296	3.51782	9.90427	4.3811	4.47493	3.06374	5.00653	3.14814	3.58312	7.99712	2.30212	1.91195	1.7802	5.0188	0.976884	0	2.49091	11.3382	2.03818	5.36948
AC011551.1	2.00591	0	0	0	0.894986	0	0	0	0	0	0	1.91195	1.7802	3.01128	0.976884	1.06646	0	0.872168	2.03818	0
AC011625.1	0	0	0	0	0	0	0	0	0	0	0	0	0	0	0	0	0	0	0	0
AC011626.1	0	0	0	0	0	0	0	0	0	0	0	0	0	0	0	0	0	0	0	0
AC011648.1	0	0	0	0	0	0	0	0	0	0	0	0	0	0	0	0	0	0	0	0
AC011718.1	8.02365	5.27673	3.30142	4.3811	8.94986	6.12747	7.00915	8.39505	7.16625	16.9939	12.6616	3.82389	6.23071	8.03008	5.8613	9.59815	2.49091	11.3382	2.03818	5.36948
AC011718.2	0	0	0	0	0.894986	0	0	0	0	0	0	0	0	0	0	0	0	0	0	0
AC011718.3	0	0	0	0	0	0	0	0	0	0	0	0	0	0	0	0	0	0	0	0
AC011737.2	0	0	0	0	0	0	0	0	0	0	0	0	0	0	0	0	0	0	0	0
AC011738.1	0	0	0	0	0	0	0	0	0	0	0	0	0	0	0	0	0	0	0	0
AC011738.4	0	0	0	0	0	0	0	0	0	0	0	0	0	0	0	1.06646	0	0.872168	0	0
AC011742.3	0	0	1.10047	0.876219	0	0	0	2.09876	1.79156	0	0	0	0.890102	0	0	0	1.66061	0	0	0
AC011742.5	1.00296	0.879455	1.10047	0	0.894986	0	0	0	0	0.99964	1.15106	0.955973	0.890102	0	0	0	0	0.872168	0	0
AC011747.3	2.00591	1.75891	2.20095	0.876219	3.57995	1.02125	2.00261	0	0	0	2.30212	0	1.7802	0	0.976884	0	0	0	3.05728	0
AC011747.4	49.1449	40.4549	48.4209	66.5926	59.0691	49.0198	63.0823	33.5802	57.33	56.9795	43.7402	43.9747	41.8348	47.1767	43.9598	43.7249	37.3637	64.5404	44.8401	62.286
AC011747.6	0	0	0	0	0	0	0	0	0	0.99964	0	0	0	0	0	0	0	0.872168	0	0
AC011747.7	3.00887	4.39727	2.20095	5.25731	3.57995	8.16997	4.00523	2.09876	0.895781	4.9982	8.05741	5.73584	3.56041	8.03008	3.90753	3.19938	6.64243	3.48867	5.09546	2.14779
AC011748.1	0	0	0	0	0	0	0	0	0	0	0	0	0	0	0	0	0	0	0	0
AC011752.1	0	0.879455	0	0	0	0	0	0	0	0	0	0.955973	0	0	0	0	0	0	0	0
AC011753.5	0	0.879455	0	0	0	0	0	0	0	0	0	0	0	0	0	0	0	0	1.01909	0
AC011753.6	0	0	0	0	0	0	0	0	0	0	0	0	0	0	0	0	0	0	0	0
AC011753.7	0	0.879455	0	0	0	0	0	0	0	0	0	0	0	0	0	0	0	0	0	0
AC011754.1	0	0	0	0	0	0	0	0	0	0	0	0	0	0	0	0	0	0	0	0
AC011816.1	1.00296	8.79455	4.4019	0	16.1098	13.2762	6.00784	10.4938	9.85359	2.99892	8.05741	0.955973	8.01092	8.03008	3.90753	6.39877	8.30304	10.466	4.07637	10.739
AC011816.3	7.02069	7.91509	6.60285	11.3908	9.84485	5.10623	5.00653	3.14814	7.16625	4.9982	5.75529	14.3396	10.6812	10.0376	7.81507	12.7975	11.6243	7.84951	4.07637	6.44338
AC011841.1	0	0	0	0	0	0	0	0	0	0	0	0	0	0	0	0	0	0	0	0
AC011841.2	0	0	0	0	0	0	0	0	0	0	0	0	0	0	0	0	0	0	0	0
AC011841.3	0	0	0	0	0	0	0	0	0	0	0	0	0	0	0	0	0	0	0	0
AC011841.4	0	0	0	0	0	0	0	0	0	0	0	0	0	0	0	0	0	0	0	0
AC011841.5	0	0	0	0	0	0	0	0	0	0	0	0	0	0	0	0	0	0	0	0
AC011841.6	0	0	0	0	0	0	0	0	0	0	0	0	0	0	0	0	0	0	0	0
AC011841.7	0	0	0	0	0	0	0	0	0	0	0	0	0	0	0	0	0	0	0	0
AC011891.5	0	0	0	0.876219	0	0	0	0	0	0	0	0.955973	0	0	0	0	0	0	0	0
AC011893.3	12.0355	10.5535	2.20095	18.4006	1.78997	22.4674	11.0144	6.29629	0.895781	1.99928	2.30212	8.60375	16.9119	14.0526	11.7226	2.13292	1.66061	0	14.2673	7.51728
AC011897.2	0	0	0	0	0	0	0	0	0	0	0	0	0	0	0	0	0	0	0	0
AC011899.10	0	0	0	0	0	0	0	0	0	0	0	0	0	0	0	0	0	0	0	0
AC011899.9	155.458	137.195	83.636	120.042	127.983	81.6997	130.17	65.0616	94.9528	309.888	120.861	183.547	169.119	127.477	188.539	183.431	158.588	195.366	73.3746	128.868
AC011901.2	0	0	0	0	0	0	0	0	0	0	0	0	0	0	0	0	0	0	0	0
AC011933.1	0	0	0	0	0	0	0	0	0	0	0	0	0	0	0	0	0	0	0	0
AC011933.2	5.01478	5.27673	3.30142	8.76219	10.7398	8.16997	12.0157	13.642	6.27046	1.99928	9.20846	13.3836	4.45051	6.02256	8.79195	15.9969	9.13334	6.97734	8.15274	7.51728
AC011995.1	0	0	0	0	0	0	0	0	0	0	0	0	0	0	0	0	0	0	0	0
AC011995.3	0	0	0	0	0	0	0	0	0	0	0	0	0	0	0	0	0	0	0	0
AC011997.1	1.00296	1.75891	2.20095	1.75244	0.894986	1.02125	0	5.2469	1.79156	0.99964	0	0.955973	0	2.00752	4.88442	1.06646	1.66061	1.74434	1.01909	2.14779
AC011998.1	0	0	0	0	0	0	0	0	0	0	0	0	0	0	0	0	0	0	0	0
AC011998.2	0	0	0	0	0	0	0	0	0	0	0	0	0	0	0	0	0	0	0	0
AC011998.4	0	0	0	0	0	0	0	0	0	0	0	0	0	0	0	0	0	0	0	0
AC011999.1	0	0.879455	1.10047	0	0	0	0	0	0.895781	0	0	0	0	0	0	0	0	0	0	1.0739
AC012005.1	0	0	0	0	0	0	0	0	0	0	0	0	0	0	0	0	0	0	0	0
AC012005.2	0	0	0	0	0	0	0	0	0	0	0	0	0	0	0	0	0	0	0	0
AC012047.1	0	0	0	0	0	0	0	0	0	0	0	0	0	0	0	0	0	0	0	1.0739
AC012050.1	0	0	0	0	0	0	0	0	0	0	0	0	0	0	0	0	0	0	0	0
AC012065.4	0	0	0	0	0	0	0	0	0	0	0	0	0	0	0	0	0	0	0	0
AC012065.5	3.00887	0	1.10047	0	0.894986	1.02125	0	2.09876	0.895781	0	0	0.955973	0.890102	0	0	0	0	2.6165	0	2.14779
AC012065.7	28.0828	11.4329	9.90427	9.63841	20.5847	23.4887	29.0379	43.0246	38.5186	11.9957	35.6828	21.9874	25.813	23.0865	27.3527	17.0634	27.4	40.1197	18.3437	12.8868
AC012066.1	8.02365	6.15618	3.30142	5.25731	8.94986	3.06374	8.01046	6.29629	10.7494	7.99712	4.60423	7.64778	4.45051	8.03008	10.7457	7.46523	5.81213	7.84951	9.17183	9.66507
AC012074.1	1.00296	0	1.10047	4.3811	1.78997	1.02125	3.00392	3.14814	3.58312	1.99928	3.45317	2.86792	1.7802	3.01128	4.88442	1.06646	2.49091	4.36084	4.07637	5.36948
AC012074.2	2.00591	4.39727	3.30142	0.876219	0	2.04249	1.00131	4.19752	3.58312	1.99928	1.15106	1.91195	3.56041	0	0.976884	0	2.49091	3.48867	1.01909	0
AC012075.1	0	0	0	0	0	0	0	0	0	0	0	0	0	0	0	0	0	0	0	0
AC012075.2	0	0	0	0	0	0	0	0	0	0	0	0	0	0	0	0	0	0	0	0
AC012078.2	0	0	0	0	0	0	0	0	0	0	0	0	0	0	0	0	0	0	0	0
AC012087.2	0	0	1.10047	0	0	1.02125	0	2.09876	0.895781	0	2.30212	0	0.890102	0	0	0	1.66061	0	1.01909	0
AC012119.1	0	0	0	0	0	0	0	0	0	0	0	0	0	0	0	0	0	0	0	0
AC012123.1	1.00296	1.75891	2.20095	1.75244	2.68496	0	2.00261	0	0	0.99964	0	0	0	0	0	1.06646	0.830304	0.872168	0	2.14779
AC012146.7	66.1951	51.8878	73.7318	52.5731	48.3293	92.9334	56.0732	98.6418	67.1836	57.9791	62.1571	86.0375	59.6368	59.2218	58.613	45.8578	50.6485	42.7362	49.9355	31.143
AC012150.1	0	0	0	0	0	0	0	0	0	0	0	0	0	0	0	0	0	0	0	0
AC012175.1	0	0	0	0	0	0	0	0	0	0	0	0	0	0	0	0	0	0	0	0
AC012215.1	0	0	0	0	0	0	0	0	0	0	0	0	0	0	0	0	0	0	0	0
AC012305.1	0	0	0	0	0	0	0	0	0	0	0	0	0	0	0	0	0	0	0	0
AC012306.2	0	0	0	0	0	0	0	0	0	0	0	0	0	0	0	0	0	0	0	0
AC012307.2	0	0	0	0	0	0	0	0	0	0	0	0	0	0	0	0	0	0	0	0
AC012307.3	40.1182	33.4193	30.8133	44.6872	45.6443	31.6586	52.068	55.6172	47.4764	51.9813	29.9275	44.9307	41.8348	32.1203	37.1216	39.4591	44.0061	57.5631	34.6491	36.5125
AC012309.5	0	0	0	2.62866	0	0	1.00131	0	0.895781	0	0	0	0	0	0	1.06646	1.66061	0	1.01909	0
AC012313.1	26.0769	36.0576	35.2152	84.9932	41.1694	16.3399	58.0758	11.5432	44.789	54.9802	69.0635	15.2956	44.5051	37.1391	20.5146	17.0634	46.497	59.3074	41.7828	50.4731
AC012314.19	0	0	0	0	0	0	0	0	0	0	0	0	0	0	0	0	0	0	0	1.0739
AC012314.2	14.0414	14.9507	24.2104	14.0195	26.8496	22.4674	15.0196	13.642	11.6451	15.9942	19.568	13.3836	21.3624	28.1053	16.607	5.33231	10.7939	24.4207	16.3055	10.739
AC012314.20	1.00296	0	0	0.876219	0.894986	0	1.00131	0	0.895781	0.99964	0	0.955973	0.890102	1.00376	1.95377	0	0.830304	4.36084	2.03818	1.0739
AC012314.21	0	0	0	0	0	0	0	0	0	0	0	0	0	0	0	0	0	0	0	0
AC012314.6	1.00296	0	0	0.876219	0.894986	1.02125	2.00261	0	1.79156	1.99928	0	0	0	1.00376	0	0	0	1.74434	0	0
AC012314.8	4.01182	7.03564	2.20095	6.13353	4.47493	0	5.00653	6.29629	7.16625	8.99676	4.60423	3.82389	3.56041	1.00376	3.90753	4.26584	1.66061	4.36084	6.11455	5.36948
AC012317.1	2.00591	3.51782	2.20095	3.50488	0.894986	1.02125	4.00523	4.19752	0.895781	1.99928	3.45317	4.77986	1.7802	1.00376	2.93065	0	1.66061	4.36084	1.01909	3.22169
AC012318.1	167.494	191.721	244.305	163.853	174.522	353.351	193.252	203.58	189.01	204.926	155.393	303.043	187.811	320.199	264.735	326.337	198.443	190.133	201.78	183.636
AC012322.1	4.01182	0.879455	1.10047	1.75244	1.78997	3.06374	0	2.09876	2.68734	3.99856	2.30212	2.86792	5.34061	1.00376	2.93065	0	0.830304	0.872168	0	2.14779
AC012354.6	0	0	0	0	0	0	0	0	0	0	0	0	0	0	0	0	0	0	0	0
AC012354.8	57.1685	49.2495	56.1242	35.925	39.3794	84.7634	54.0706	71.3579	42.9975	49.982	55.2508	98.4652	56.0764	68.2557	72.2894	68.2535	45.6667	44.4805	38.7255	40.8081
AC012358.4	16.0473	10.5535	4.4019	8.76219	7.15989	8.16997	9.01176	5.2469	8.06203	12.9953	8.05741	10.5157	8.01092	6.02256	4.88442	2.13292	8.30304	6.97734	11.21	12.8868
AC012358.7	5.01478	1.75891	1.10047	5.25731	0.894986	0	0	0	4.4789	2.99892	2.30212	0	2.67031	1.00376	0.976884	0	1.66061	5.23301	2.03818	1.0739
AC012358.8	3.00887	0	2.20095	0.876219	1.78997	2.04249	0	1.04938	0.895781	0	0	1.91195	0	0	1.95377	1.06646	1.66061	3.48867	1.01909	0
AC012360.4	0	0	4.4019	0.876219	1.78997	0	1.00131	1.04938	0.895781	0.99964	2.30212	0.955973	2.67031	0	2.93065	1.06646	0.830304	0	1.01909	0
AC012360.6	1.00296	0	1.10047	0	1.78997	0	0	2.09876	0	0	0	0	0	1.00376	0.976884	0	0	0	0	1.0739
AC012361.1	0	0	0	0	0	0	0	0	0	0	0	0	0	0	0	0	0	0	0	0
AC012362.3	0	0	0	0	0	0	0	0	0	0	0	0	0	0	0.976884	0	0	0	0	0
AC012363.10	0	0.879455	1.10047	0	0	0	0	0	0	0	0	0	0	0	0	0	0	0.872168	0	1.0739
AC012363.13	0	0.879455	1.10047	2.62866	0.894986	0	1.00131	0	0	0	1.15106	2.86792	0	0	0	2.13292	0	0.872168	4.07637	1.0739
AC012363.4	0	0	0	0	0	0	0	0	0	0	0	0	0	0	0	0	0.830304	0.872168	1.01909	0
AC012363.7	6.01774	3.51782	6.60285	1.75244	4.47493	6.12747	2.00261	6.29629	7.16625	4.9982	2.30212	5.73584	9.79112	4.01504	7.81507	3.19938	4.15152	12.2103	5.09546	10.739
AC012363.8	2.00591	2.63836	1.10047	2.62866	1.78997	0	2.00261	2.09876	1.79156	0.99964	4.60423	2.86792	0.890102	2.00752	0	1.06646	3.32122	1.74434	3.05728	3.22169
AC012365.3	0	0	0	0	0	0	0	0	0	0	0	0	0	0	0	0	0	0	0	0
AC012368.1	2.00591	2.63836	6.60285	10.5146	8.94986	3.06374	8.01046	0	2.68734	2.99892	8.05741	0.955973	8.90102	6.02256	4.88442	2.13292	4.15152	1.74434	2.03818	3.22169
AC012370.2	0	0	0	0	0	0	0	1.04938	0	0	0	0	0.890102	0	0	0	0	0	0	0
AC012370.3	0	0	0	0	0	0	0	0	0	0	0	0	0	0	0	0	0	0	0	0
AC012379.1	0	0	0	0	0	0	0	0	0	0	0	0	0	0	0	0	0	0	0	0
AC012414.1	0	0	0	0	0	0	0	0	0	0	0	0	0	0	0	0	0	0	0	0
AC012442.5	4.01182	2.63836	9.90427	3.50488	3.57995	1.02125	10.0131	1.04938	4.4789	3.99856	8.05741	4.77986	8.90102	6.02256	2.93065	3.19938	3.32122	2.6165	4.07637	2.14779
AC012442.6	8.02365	6.15618	13.2057	3.50488	7.15989	9.19121	5.00653	3.14814	6.27046	2.99892	4.60423	2.86792	5.34061	0	6.83818	3.19938	5.81213	6.10517	12.2291	4.29559
AC012445.1	0	0	0	0	0	0	0	0	0	0	0	0	0	0	0	0	0	0	0	0
AC012451.1	0	0	0	0	0	0	0	0	0	0	0	0	0	0	0	0	0	0	0	0
AC012454.4	14.0414	11.4329	9.90427	3.50488	5.36992	5.10623	14.0183	5.2469	5.37468	3.99856	1.15106	2.86792	5.34061	11.0414	7.81507	13.864	2.49091	5.23301	12.2291	3.22169
AC012456.3	1.00296	0	0	0	0	0	0	0	0	0.99964	0	0.955973	0	0	0	1.06646	0	0.872168	0	0
AC012456.4	0	0.879455	0	0.876219	0	1.02125	1.00131	1.04938	0.895781	0	1.15106	0	0	0	0	0	0	0	0	0
AC012457.2	0	0	0	0.876219	1.78997	0	0	0	0	1.99928	0	0	0.890102	0	0	1.06646	0.830304	0	0	0
AC012462.1	0	0	0	0	0	0	0	0	0	0	0	0	0	0	0	0	0	0	0	0
AC012462.2	0	0	0	0	0	0	0	0	0	0	0	0	0	0	0	0	0	0	0	0
AC012462.3	0	0	0	0	0	0	0	0	0	0	0	0	0	0	0	0	0	0	0	0
AC012467.1	0	0	0	0	0	0	0	0	0	0	0	0	0	0	0	0	0	0	0	0
AC012485.2	0	0	0	0	0	0	0	0	0	0	0	0	0	0	0.976884	0	0	0	0	0
AC012487.2	1.00296	0.879455	1.10047	1.75244	0.894986	1.02125	1.00131	2.09876	0.895781	0	2.30212	3.82389	0.890102	1.00376	0.976884	1.06646	0.830304	1.74434	0	1.0739
AC012493.1	1.00296	0.879455	2.20095	1.75244	2.68496	2.04249	1.00131	1.04938	0.895781	3.99856	0	0	0.890102	1.00376	0.976884	0	1.66061	2.6165	0	0
AC012494.1	0	0	0	0	0	0	0	0	0	0	0	0	0	0	0	0	0	0	0	0
AC012497.2	0	0	0	0	0	0	0	0	0	0	0	0	0	0	0	0	0	0	0	0
AC012499.1	3.00887	0	1.10047	0	1.78997	2.04249	1.00131	1.04938	2.68734	0.99964	0	0	0.890102	5.0188	0.976884	0	0	1.74434	1.01909	0
AC012501.1	0	0	0	0	0	0	0	0	0	0	0	0	0	0	0	0	0	0	0	0
AC012501.2	0	0	0	0	0	0	0	0	0	0	0	0	0	0	0	0	0	0.872168	0	0
AC012501.3	0	0	0	0	0	0	0	0	0	0	0	0	0	0	0	0	0	0	0	0
AC012506.1	0	0	0	0	0	0	0	0	0	0	0	0	0	0	0	0	0	0	0	0
AC012506.2	0	0	0	0	0	0	0	0	0	0	0	0	0	0	0	0	0	0	0	0
AC012506.3	0	0	0	0	0	0	0	0	0	0	0	0	0	0	0	0	0	0	0	0
AC012506.4	0	0	0	0	0	1.02125	1.00131	1.04938	0	0	0	0	0	0	0	0	0	0	0	0
AC012507.3	0	0	1.10047	0.876219	0.894986	1.02125	1.00131	0	0.895781	0.99964	0	0	1.7802	2.00752	0.976884	0	0	0.872168	1.01909	2.14779
AC012507.4	0	0	0	0	0	0	0	0	0	0	0	0	0	0	0	0	0	0	0	0
AC012512.1	1.00296	0	0	0	1.78997	0	0	0	0	0	0	0	0	1.00376	0	0	0	0	0	1.0739
AC012513.4	1.00296	0.879455	0	0.876219	0	0	0	0	1.79156	0	1.15106	0	0	1.00376	0.976884	0	2.49091	0.872168	0	0
AC012513.6	2.00591	0	0	0	0.894986	0	1.00131	0	0	0.99964	0	0.955973	0	1.00376	0	1.06646	0.830304	0.872168	0	0
AC012531.25	0	0	0	0	0	0	0	0	0	0	0	0	0	0	0	0	0	0	0	0
AC012593.1	0	0	0	0	0	0	0	0	0	0	0	0	0	0	0	0	0	0	0	0
AC012594.1	0	0	0	0	0	0	0	0	0	0	0	0	0	0	0	0	0	0.872168	0	0
AC012613.2	0	0	0	0	0	0	0	0	0	0	0	0	0	0	0	0	0	0	0	0
AC012615.1	0	0	0	0	0	0	0	0	0	0	0	0	0	0	0	0	0	0	0	0
AC012667.1	0	0	0	0	0	0	0	0	0	0	0	0	0	0	0	0	0	0	0	0
AC012668.1	1.00296	0	1.10047	0	0	0	0	0	0	0	0	0	0	0	0	0	0	0	0	0
AC012668.2	0	0.879455	0	0.876219	0	0	0	3.14814	1.79156	0.99964	0	0	0	0	0.976884	0	0	0	0	0
AC012668.3	0	0	0	0	0	0	0	0	0	0	0	0	0	0	0	0	0	0	0	0
AC012671.1	0	0	0	0	0	0	0	0	0	0	0	0	0	0	0	0	0	0	0	0
AC012671.2	0	0	0	0	0	0	0	0	0	0	0	0	0	0	0	0	0	0	0	0
AC012671.3	1.00296	0	0	0	0.894986	0	0	0	0.895781	0	0	0	0	0	0.976884	3.19938	0	0.872168	0	1.0739
AC013248.2	0	0	0	0	0	0	0	0	0	0	0	0	0	1.00376	0	0	0	0	0	0
AC013262.1	0	0	0	0	0	0	0	0	0	0	0	0	0	0	0	0	0	0	0	0
AC013264.2	197.582	51.0084	83.636	79.7359	64.439	162.378	103.135	125.926	130.784	101.963	214.097	181.635	155.768	116.436	114.295	201.561	113.752	44.4805	66.241	37.5864
AC013267.1	0	0	0	0	0	0	0	1.04938	0	0	1.15106	0	0	0	0	2.13292	0	0	0	0
AC013268.1	0	0	0	0	0	0	0	0	0	0	0	0	0	0	0	0	0	0	0	0
AC013268.2	0	0.879455	0	0	0	0	0	0	0	0	0	0.955973	0	0	0	0	0	0	0	0
AC013268.3	0	0	0	0	0	1.02125	0	0	0	0.99964	0	0	0	0	0	0	0	0	0	1.0739
AC013268.4	0	0	0	0	0	0	0	0	0	0.99964	0	0	0	0	0	0	0	0	0	0
AC013268.5	6.01774	7.03564	16.5071	14.0195	8.94986	3.06374	15.0196	7.34567	6.27046	10.996	12.6616	5.73584	9.79112	3.01128	3.90753	3.19938	14.1152	11.3382	11.21	4.29559
AC013269.1	0	0	0	0	0	0	0	0	0	0	0	0	0	0	0	0	0	0	0	0
AC013269.3	0	0	0	0	0	0	0	0	0	0	0	0	0	0	0	0	0	0	0	0
AC013269.4	0	0	0	0	0	0	0	0	0.895781	0	0	0	0	0	0.976884	2.13292	0	0	3.05728	0
AC013269.5	0	0.879455	0	0	0.894986	0	1.00131	0	0.895781	0.99964	1.15106	0	0.890102	0	0	1.06646	0	1.74434	1.01909	0
AC013271.3	0	0	0	0	0	0	0	0	0	0	1.15106	0	0	0	0	0	0	0	0	0
AC013275.2	0	0	0	0	0	0	0	0	0	0	0	0	0	0	0	0	0	0	0	0
AC013283.1	2.00591	2.63836	2.20095	5.25731	2.68496	4.08498	6.00784	2.09876	2.68734	3.99856	9.20846	0.955973	4.45051	2.00752	7.81507	2.13292	3.32122	5.23301	3.05728	6.44338
AC013399.3	0	0	0	0	0	0	0	0	0	0	0	0	0	0	0	0	0	0	0	0
AC013400.2	59.1744	56.2851	49.5213	98.1365	50.1192	24.5099	77.1006	49.3209	56.4342	48.9824	64.4592	77.4338	66.7576	24.0902	35.1678	31.9938	31.5515	68.0291	49.9355	50.4731
AC013401.1	0	0	0	0	0	0	0	0	0	0	0	0	0	0	0	0	0	0	0	0
AC013401.2	0	0	0	0	0	0	0	0	0	0	0	0	0	0	0	0	0	0	0	0
AC013401.4	0	0	0	0	0	0	0	0	0	0	0	0	0	0	0	0	0	0	0	0
AC013402.1	0	0	0	0	0	0	0	0	0	0	0	0	0	0	0	0	0	0	0	0
AC013402.2	2.00591	0.879455	3.30142	6.13353	4.47493	1.02125	5.00653	2.09876	2.68734	2.99892	2.30212	1.91195	3.56041	4.01504	1.95377	0	1.66061	2.6165	4.07637	1.0739
AC013402.3	0	0	0	0	0	0	0	0	0	0	0	0	0	0	0	0	0	0	0	0
AC013402.4	0	0	0	0	0	0	0	0	0	0	0	0	0	0	0	0	0	0	0	0
AC013402.5	0	0	0	0	0	0	0	0	0	0	0	0	0	0	0	0	0	0	0	0
AC013403.13	0	0	0	0	0	0	0	0	0	0	0	0	1.7802	0	0	0	0	0.872168	0	0
AC013404.1	0	0	0	0	0	0	1.00131	1.04938	0	0	0	0	0	0	0	0	0	0	0	0
AC013406.1	0	0	0	0	0	0	0	0	0	0	0	0	0	0	0	0	0	0	0	0
AC013409.1	0	0	0	0	0	0	0	0	0	0	0	0	0	0	0	0	0	0	0	0
AC013410.1	0	0	0	0	0	0	0	0	0	0.99964	0	0	0	0	0	0	0	0	0	0
AC013410.2	0	0	0	0	0	0	0	0	0	0	0	0	0	0	0	0	0	0	0	0
AC013429.4	0	0	0	0	0	0	0	0	0	0	0	0	0	0	0	0	0	0	0	0
AC013429.5	0	0	0	0	0	0	0	0	0	0.99964	0	0	0	0	0	0	0	0	0	0
AC013436.6	0	0	0	0	0	0	0	0	0	0	0	0	0	0	0	0	0	0	0	0
AC013437.2	1.00296	0	1.10047	0	1.78997	0	0	1.04938	0.895781	0	0	0	0	1.00376	3.90753	0	0.830304	0.872168	2.03818	1.0739
AC013437.4	0	3.51782	1.10047	1.75244	6.2649	1.02125	1.00131	0	0.895781	1.99928	11.5106	0.955973	0.890102	4.01504	2.93065	0	3.32122	1.74434	3.05728	6.44338
AC013437.6	23.068	14.9507	35.2152	16.6482	37.5894	15.3187	15.0196	4.19752	11.6451	27.9899	56.4018	1.91195	15.1317	31.1165	48.8442	3.19938	27.4	30.5259	38.7255	55.8426
AC013437.7	1.00296	2.63836	4.4019	2.62866	3.57995	1.02125	2.00261	1.04938	0.895781	2.99892	4.60423	0	0	1.00376	0.976884	0	2.49091	2.6165	4.07637	0
AC013439.4	1.00296	0	2.20095	3.50488	1.78997	1.02125	0	0	0	0	0	0	0	2.00752	0	0	0.830304	0.872168	0	0
AC013442.1	0	0	0	0	0	0	0	0	0	0	0	0	0	0	0	0	0	0	0	0
AC013444.1	0	0	1.10047	3.50488	0.894986	1.02125	1.00131	1.04938	0.895781	0	4.60423	0.955973	0.890102	1.00376	0.976884	0	2.49091	0	1.01909	1.0739
AC013444.2	0	0	0	0	0	0	0	0	0	0	0	0	0	0	0	0	0	1.74434	0	0
AC013448.1	5.01478	14.0713	8.80379	4.3811	8.94986	9.19121	17.0222	3.14814	7.16625	13.995	17.2659	4.77986	7.12082	8.03008	9.76884	5.33231	8.30304	6.97734	8.15274	16.1084
AC013448.2	0	0	0	0	0	0	0	1.04938	0	0	0	0	0	0	0	0	0	0	0	0
AC013460.1	6.01774	7.03564	2.20095	0.876219	0.894986	3.06374	8.01046	5.2469	1.79156	1.99928	1.15106	0.955973	10.6812	3.01128	4.88442	4.26584	6.64243	2.6165	10.1909	4.29559
AC013461.1	511.508	497.771	364.257	356.621	480.608	352.33	332.434	480.616	341.292	438.842	489.2	449.307	397.876	567.124	623.252	546.028	616.916	490.158	318.976	480.032
AC013463.2	0	0	0	0	0	0	0	0	0	0	0	0	0	0	0	0	0	0	0	0
AC013467.1	0	0	0	0	0	0	0	0	0	0	0	0	0	0	0	0	0	0	0	0
AC013468.1	0	0	0	0	0	0	0	0	0	0	0	0	0	0	0	0	0	0	0	0
AC013470.6	20.0591	7.91509	12.1052	11.3908	17.0047	25.5311	20.0261	17.8395	12.5409	17.9935	14.9638	19.1195	16.0218	26.0977	18.5608	14.9305	16.6061	14.8268	23.4391	9.66507
AC013470.8	0	0	0	0	0	0	0	0	0	0	0	0	0	0	0	0	0	0	0	0
AC013472.3	3.00887	3.51782	3.30142	2.62866	4.47493	2.04249	1.00131	2.09876	3.58312	2.99892	4.60423	0	6.23071	2.00752	1.95377	5.33231	4.15152	4.36084	2.03818	3.22169
AC013472.4	0	0	0	0	0	0	0	0	0	0	0	0	0	0	0	0	0	0	0	0
AC013474.4	0	0	1.10047	2.62866	0	0	2.00261	0	0.895781	0	0	0.955973	2.67031	1.00376	0	0	0	0.872168	2.03818	0
AC013480.2	0	0	0	0	0	0	0	0	0	0	0	0	0	0	0	0	0	0	0	0
AC013489.1	0	0	0	0	0	0	0	0	0	0	0	0	0	0	0	0	0.830304	0	0	0
AC013717.3	0	0.879455	0	0.876219	0.894986	3.06374	1.00131	1.04938	0.895781	0	0	0.955973	0	1.00376	0	0	0.830304	0	0	0
AC013718.1	0	0	0	0	0	0	0	0	0	0	0	0	0	0	0	0	0	0	0	0
AC013727.1	0	0	0	0	0	0	0	0	0	0	0	0	0	0	0	0	0	0	0	0
AC013727.2	0	0	0	0	0	0	0	0	0	0	0	0	0	0	0	0	0	0	0	0
AC013731.1	0	0	0	0	0	0	0	0	0	0	0	0	0	0	0	0	0	0	1.01909	0
AC013733.3	0	0	0	0	0	0	0	0	0	0	0	0	0	0	0	0	0	0	0	0
AC013733.4	0	0	0	0	0	0	0	0	0	0	0	0	0	0	0	0	0	0	0	0
AC013733.5	0	0.879455	0	0.876219	0	0	0	0	0	0.99964	0	0	0.890102	1.00376	0	0	0	0	0	1.0739
AC013734.2	0	0	0	0	0	0	0	0	0	0	0	0	0	0	0	0	0	0	0	0
AC013751.1	0	0	0	0	0	0	0	0	0	0	0	0	0	0	0	0	0	0	0	0
AC013791.2	0	0.879455	0	0	0	0	0	1.04938	0	0	0	0	0	0	0	0	0	0	0	0
AC015691.13	4.01182	5.27673	0	2.62866	1.78997	0	3.00392	2.09876	0.895781	1.99928	0	0.955973	0	3.01128	4.88442	3.19938	0.830304	0	3.05728	2.14779
AC015691.7	0	0.879455	1.10047	1.75244	0.894986	0	1.00131	0	0	0	1.15106	0.955973	0.890102	0	0	0	0.830304	0	1.01909	0
AC015726.1	0	0	0	0	0	0	0	0	0	0	0	0	0	0	0	0	0	0	0	0
AC015804.1	0	3.51782	1.10047	0.876219	0	0	2.00261	1.04938	0.895781	2.99892	4.60423	0	0	0	0	1.06646	5.81213	6.10517	2.03818	0
AC015815.1	0	0	0	0	0	0	0	0	0	0	0	0	0	0	0	0	0	0	0	0
AC015815.2	0	0.879455	0	0	0	0	1.00131	0	0	0	0	0	0	0	0	0	0	0	0	0
AC015815.3	0	0	0	0	0	0	1.00131	0	0	0	0	0	0	0	0	0	0	0	0	0
AC015815.4	0	0	0	0	0	0	0	0	0	0	0	0	0	0	0	0	0	0	0	0
AC015815.5	0	0	0	0	0.894986	0	0	0	0	0	0	0	0	0	0	0	0	0	0	0
AC015815.6	0	0.879455	0	2.62866	0	0	2.00261	0	0	0.99964	0	0	0	0	0	0	0.830304	0	0	1.0739
AC015815.7	0	0	0	0	0	0	0	0	0	0	0	0	0	0	0	0	0	0	0	0
AC015815.8	0	0	0	0	0	0	0	0	0	0	0	0	0	0	0	0	0	0	0	0
AC015818.3	0	0	1.10047	0	0	0	0	0	0	0	0	0	0	0	0	0	0	0	0	0
AC015842.1	23.068	28.1425	20.909	29.7914	14.3198	26.5524	34.0444	48.2715	50.1637	21.9921	35.6828	31.5471	27.5932	18.0677	41.0291	18.1298	15.7758	22.6764	52.9928	17.1823
AC015849.2	6.01774	2.63836	3.30142	6.13353	4.47493	10.2125	2.00261	5.2469	6.27046	6.99748	8.05741	7.64778	6.23071	7.02632	12.6995	6.39877	3.32122	1.74434	6.11455	4.29559
AC015871.1	0	0	0	0.876219	0	0	0	0	0	0	0	0	0	0	0	0	0	0	0	0
AC015871.2	0	0	0	0	0	0	0	0	0	0	0	0	0	0	0	0	0	0	0	0
AC015922.5	0	0	0	0	0	0	0	0	0	0	1.15106	0	0	0	0	0	0	0	1.01909	0
AC015922.6	0	0	1.10047	0.876219	0	0	0	0	0	0	0	0	0	0	0	0	0	0	0	0
AC015922.7	0	0	0	0	0	0	0	0	0	0	0	0	0	0	0	0	0	0	0	0
AC015923.1	0	0	0	0	0	0	0	0	0	0	0	0	0	0	0	0	0	0	0	0
AC015933.2	0	0	0	0.876219	0	0	0	0	0	0	0	0	0.890102	0	0	0	0	0	0	0
AC015936.3	0	0	0	0	0	0	0	0	0	0	0	0	0	0	0	0	0	0	0	0
AC015969.3	3.00887	2.63836	4.4019	8.76219	5.36992	4.08498	3.00392	1.04938	4.4789	2.99892	8.05741	3.82389	5.34061	4.01504	2.93065	0	5.81213	11.3382	2.03818	5.36948
AC015971.1	0	0	0	0	0	0	0	0	0	0	0	0	0	0	0	0	0	0	0	0
AC015971.2	7.02069	8.79455	7.70332	5.25731	10.7398	7.14872	8.01046	0	9.85359	8.99676	8.05741	2.86792	8.90102	3.01128	0.976884	1.06646	8.30304	20.0599	2.03818	13.9607
AC015977.5	2.00591	0	0	0	0	1.02125	1.00131	1.04938	0	0	0	0.955973	0	0	0	0	0	0	0	0
AC015977.6	0	0	0	0	0	0	0	0	0	0	0	0	0	0	0	0	0	0	0	0
AC015987.1	1.00296	1.75891	3.30142	0.876219	2.68496	0	2.00261	2.09876	0	0	0	0	0.890102	1.00376	0	0	3.32122	0.872168	1.01909	0
AC015987.2	0	0	0	0	0	0	0	0	0	0	0	0	0	0	0	0	0	0	0	0
AC015989.1	0	0	0	0	0	0	0	0	0	0	0	0	0	0	0	0	0	0	0	0
AC016113.1	0	0	0	0	0	0	0	0	0	0	0	0	0	0	0	0	0	0	0	0
AC016194.1	0	0	0	0	0	0	0	0	0	0	0	0	0	0	0	0	0	0	0	0
AC016251.1	0	0	0	0	0	0	0	0	0	0	0	0	0	0	0	0	0	0	0	0
AC016292.1	0	0	0	0	0	0	0	0	0	0	0	0	0	0	0	0	0	0	0	0
AC016292.3	122.361	117.847	119.952	90.2506	92.1836	161.357	100.131	133.271	89.5781	102.963	93.2357	163.471	96.131	156.586	139.694	142.906	121.224	106.404	96.8138	98.7985
AC016405.1	0	1.75891	1.10047	0	0.894986	1.02125	1.00131	0	1.79156	0.99964	1.15106	0	0	1.00376	1.95377	2.13292	0	0	2.03818	1.0739
AC016405.2	0	0	0	0	0	0	0	0	0	0	0	0	0	0	0	0	0	0	0	0
AC016489.1	0	0	0	0	0	0	0	0	0	0	0	0	0	0	0	0	0	0	0	0
AC016543.1	0	0	0	0	0	0	0	0	0	0	0	0	0	0	0	0	0	0	0	0
AC016553.1	0	0	0	0	0	0	0	0	0	0	0	0	0	0	0	0	0	0	0	0
AC016561.1	0	0	0	0	0	0	0	0	0	0	0	0	0	0	0	0	0	0	0	0
AC016575.1	0	0	0	0	0	0	0	0	0	0	0	0	0	0	0	0	0	0	0	0
AC016582.2	0	0	0	0	0	0	0	0	0	0	0	0	0	0	0.976884	0	0	0	0	0
AC016586.1	1.00296	4.39727	5.50237	3.50488	4.47493	6.12747	5.00653	7.34567	7.16625	7.99712	8.05741	2.86792	1.7802	5.0188	3.90753	2.13292	5.81213	6.10517	5.09546	2.14779
AC016597.1	0	0	0	0	0	0	0	0	0	0	0	0	0	0	0.976884	0	0	0	0	0
AC016629.2	425.253	423.897	397.271	375.022	396.479	341.096	387.506	320.061	350.25	401.855	446.61	309.735	419.238	404.515	320.418	380.727	341.255	420.385	345.472	431.706
AC016644.1	0	0	0	0	0	0	0	0	0	0.99964	0	0	0	0	0	0	0	0	0	0
AC016670.1	0	0	0	0	0	0	0	0	0	0	0	0	0	0	0	0	0	0	0	0
AC016682.1	1.00296	1.75891	2.20095	5.25731	2.68496	1.02125	1.00131	0	0	2.99892	1.15106	0	0.890102	2.00752	2.93065	2.13292	0.830304	2.6165	2.03818	4.29559
AC016683.5	3.00887	4.39727	3.30142	4.3811	6.2649	6.12747	2.00261	2.09876	3.58312	3.99856	2.30212	6.69181	6.23071	1.00376	3.90753	5.33231	1.66061	5.23301	8.15274	2.14779
AC016683.6	1024.02	25.5042	478.706	832.408	657.815	352.33	397.519	859.443	1058.81	154.944	467.33	586.011	322.217	446.673	92.8039	1057.93	9.13334	165.712	529.928	15.0346
AC016689.1	0	0.879455	1.10047	0.876219	0	0	0	1.04938	0	0.99964	1.15106	0	0	0	0.976884	0	0.830304	1.74434	0	0
AC016691.2	1.00296	0	0	0	0.894986	1.02125	0	0	0	0	1.15106	1.91195	0	0	0	0	0.830304	0	0	0
AC016694.2	0	0	0	0	0	0	0	0	0	0	0	0	0	0	0	0	0	0	0	0
AC016696.1	0	0	0	0	0	0	0	0	0	0	0	0	0	0	0	0	0	0	0	0
AC016697.1	0	0	0	0	0	0	0	0	0	0	0	0	0	0	0	0	0	0	0	0
AC016697.2	0	0	0	0	0	0	0	0	0	0	1.15106	0	0	0	0	0	0	0	0	0
AC016697.6	0	0	0	0	0	0	0	0	0	0	0	0	0	0	0	0	0	0	0	0
AC016700.2	0	0	0	0	0	1.02125	0	0	0	0	0	0	0	0	0	0	0.830304	0	0	0
AC016700.3	21.0621	26.3836	18.7081	14.8957	14.3198	14.2974	13.017	23.0864	20.603	15.9942	29.9275	12.4276	24.0328	17.0639	11.7226	19.1963	9.96365	24.4207	10.1909	12.8868
AC016700.4	2.00591	1.75891	3.30142	0.876219	0.894986	2.04249	4.00523	3.14814	0.895781	0	1.15106	1.91195	2.67031	5.0188	4.88442	3.19938	2.49091	0.872168	1.01909	2.14779
AC016700.5	2.00591	0	0	0.876219	0.894986	1.02125	1.00131	2.09876	4.4789	2.99892	1.15106	2.86792	0.890102	0	0.976884	1.06646	0.830304	2.6165	3.05728	2.14779
AC016700.6	45.133	21.9864	30.8133	23.6579	25.0596	73.5297	29.0379	68.2098	23.2903	17.9935	20.719	42.0628	25.813	34.1278	53.7286	39.4591	33.2122	22.6764	19.3628	24.6996
AC016706.1	0	0	0	0	0	0	0	0	0	0	0	0	0	0	0	0	0	0	0	0
AC016708.2	211.624	189.083	205.789	184.006	190.632	429.944	204.267	354.691	184.531	157.943	173.81	460.779	292.844	224.842	294.042	273.014	193.461	122.976	313.88	175.045
AC016710.1	0	0	0	0	0	0	0	0	0	0	0	0	0	0	0	0	0	0	0	0
AC016712.1	1.00296	0.879455	1.10047	0.876219	0.894986	0	2.00261	0	0.895781	1.99928	0	0	0	1.00376	0.976884	1.06646	1.66061	1.74434	2.03818	2.14779
AC016712.2	22.065	29.022	35.2152	28.039	26.8496	65.3597	36.047	46.1728	24.1861	22.9917	16.1148	66.9181	15.1317	31.1165	56.6592	36.2597	27.4	20.0599	26.4964	32.2169
AC016716.1	60.1774	58.9235	77.0332	58.7067	70.7039	101.103	70.0915	67.1604	55.5384	55.9799	41.4381	70.742	50.7358	86.3233	61.5437	73.5858	52.3091	41.864	64.2028	54.7687
AC016716.2	0	0	0	0	0	0	0	0	0	0	0	0	0	0	0	0	0	0	0	0
AC016717.1	1.00296	0	0	0	0	0	0	0	0	0	1.15106	0	0	0	0	0	0	0	0	0
AC016722.1	2.00591	1.75891	3.30142	3.50488	3.57995	4.08498	4.00523	5.2469	4.4789	4.9982	4.60423	0	6.23071	3.01128	1.95377	3.19938	0	4.36084	0	2.14779
AC016722.2	7.02069	6.15618	2.20095	7.00975	5.36992	6.12747	3.00392	5.2469	2.68734	2.99892	4.60423	4.77986	3.56041	5.0188	2.93065	4.26584	2.49091	0.872168	4.07637	2.14779
AC016722.3	1.00296	2.63836	0	0	0	1.02125	1.00131	0	1.79156	1.99928	0	0	0	1.00376	0	0	0	0	1.01909	0
AC016722.4	2.00591	0	3.30142	0.876219	2.68496	2.04249	4.00523	2.09876	4.4789	0.99964	3.45317	0	2.67031	0	0.976884	1.06646	1.66061	2.6165	0	2.14779
AC016723.4	0	0	0	0	1.78997	0	0	0	1.79156	0	0	0	0	1.00376	0.976884	0	0.830304	0	0	0
AC016724.6	0	0.879455	1.10047	0	0	0	0	0	0.895781	0	0	0	0	0	0.976884	1.06646	0	0.872168	0	0
AC016724.8	0	0	0	0	0	0	0	0	0	0	0	0	0	0	0	0	0	0	0	0
AC016725.4	30.0887	29.9015	34.1147	29.7914	20.5847	57.1898	24.0314	37.7777	25.9776	20.9924	29.9275	37.2829	29.3734	29.109	40.0522	33.0603	28.2303	22.6764	24.4582	33.2908
AC016727.3	0	0	0	0	0	0	0	0	0	0	0	0	0	0	0	0	0	0	0	1.0739
AC016730.1	0	0	0	0	0	0	0	0	0	0	0	0	0	0	0	0	0	0	0	0
AC016732.2	14.0414	9.674	17.6076	11.3908	12.5298	24.5099	8.01046	11.5432	17.9156	16.9939	10.3595	21.0314	8.01092	21.079	13.6764	21.3292	13.2849	13.0825	17.3246	10.739
AC016734.1	0	0	2.20095	1.75244	0	1.02125	3.00392	0	1.79156	0	1.15106	2.86792	0.890102	1.00376	0	2.13292	1.66061	0.872168	0	3.22169
AC016734.2	304.899	277.908	311.434	259.361	311.455	416.668	226.295	351.543	290.233	269.903	240.571	403.42	256.349	421.579	378.054	473.509	254.903	301.77	297.575	332.908
AC016734.3	0	0	1.10047	0	1.78997	0	1.00131	5.2469	0.895781	0.99964	4.60423	0	0	1.00376	2.93065	0	1.66061	0	1.01909	1.0739
AC016735.1	0	0.879455	0	2.62866	2.68496	2.04249	4.00523	1.04938	2.68734	1.99928	2.30212	1.91195	0.890102	0	0.976884	2.13292	0	3.48867	0	1.0739
AC016735.2	6.01774	13.1918	8.80379	15.7719	8.94986	4.08498	10.0131	4.19752	5.37468	8.99676	9.20846	8.60375	5.34061	6.02256	2.93065	2.13292	7.47273	17.4434	4.07637	8.59117
AC016735.3	0	0	0	0	0	0	0	0	0	0	0	0	0.890102	0	0	0	0	0	1.01909	0
AC016737.1	0	0	0	0	0	0	1.00131	0	0	0	0	0	0	0	0	0	0	0	0	0
AC016738.3	0	0	0	0	0	0	0	0	0	0	0	0	0	0	0	0	0	0	0	0
AC016738.4	0	0	0	0.876219	0.894986	0	0	1.04938	0.895781	0	0	0	0	0	0	0	0	0	0	0
AC016739.1	0	0	0	0	0	0	0	0	0	0	0	0	0	0	0	0	0	0	0	0
AC016739.2	635.874	679.818	817.652	647.526	544.152	1474.68	628.821	943.393	702.292	624.775	871.351	1121.36	565.215	1054.95	934.878	949.15	704.928	511.962	610.436	572.387
AC016745.1	0	0	0	0	0	1.02125	0	0	0	0	2.30212	0	0	0	0	1.06646	0	0	0	0
AC016745.2	1.00296	5.27673	2.20095	4.3811	0	4.08498	2.00261	4.19752	1.79156	0	2.30212	0.955973	0.890102	0	2.93065	1.06646	4.15152	1.74434	4.07637	3.22169
AC016745.3	24.0709	19.348	23.11	26.2866	32.2195	7.14872	14.0183	9.44443	11.6451	13.995	19.568	7.64778	23.1426	8.03008	9.76884	18.1298	30.7212	20.932	8.15274	26.8474
AC016747.3	135.399	102.896	156.267	186.635	127.088	154.208	140.183	200.432	93.1612	155.944	166.903	123.32	98.8013	280.049	117.226	155.703	184.327	106.404	156.94	120.276
AC016751.2	0	0	0	0	0	0	0	0	0	0	0	0	0	0	0	0	0	0	0	0
AC016751.3	0	0	0	0	0	0	0	0	0	0	0	0	0	0	0	0	0	0	0	0
AC016753.7	1.00296	1.75891	5.50237	4.3811	3.57995	3.06374	8.01046	0	1.79156	7.99712	0	2.86792	0.890102	6.02256	3.90753	2.13292	0.830304	10.466	4.07637	3.22169
AC016757.1	0	0	0	0	0	0	0	0	0	0	0	0	0	0	0	0	0	0	0	0
AC016757.3	48.1419	17.5891	58.3251	39.4299	18.7947	38.8073	15.0196	58.7653	66.2878	34.9874	21.8701	24.8553	22.2525	10.0376	33.214	70.3864	13.2849	13.9547	9.17183	9.66507
AC016764.1	0	0	0	0	0	0	0	0	0	0	0	0	0	0	0	0	0	0	0	0
AC016768.1	0	0	0	0	0	0	0	0	0	0	0	0	0	0	0	0	0	0	0	0
AC016772.4	0	0	0	0	0	0	0	0	0	0	0	0	0	0	0	0	0	0	0	0
AC016773.1	33.0976	39.5755	63.8275	68.3451	71.5989	17.3612	78.1019	18.8889	42.1017	78.9716	87.4804	19.1195	44.5051	34.1278	19.5377	18.1298	50.6485	71.5177	16.3055	42.9559
AC016821.1	0	0	1.10047	0.876219	0	0	0	0	0	0.99964	0	0.955973	0.890102	0	1.95377	0	0	1.74434	0	1.0739
AC016831.3	0	1.75891	0	0.876219	0.894986	0	2.00261	0	0.895781	0	0	0.955973	1.7802	0	1.95377	1.06646	0	0.872168	2.03818	0
AC016831.5	0	0.879455	0	0	0	0	0	0	0	0	1.15106	0	1.7802	0	0.976884	2.13292	0.830304	2.6165	0	0
AC016831.6	0	0	0	0.876219	0	0	1.00131	1.04938	0	0.99964	0	0	0	0	0	0	0	0	0	0
AC016831.7	3.00887	3.51782	11.0047	6.13353	4.47493	4.08498	1.00131	1.04938	9.85359	6.99748	8.05741	2.86792	5.34061	3.01128	3.90753	3.19938	7.47273	8.72168	9.17183	5.36948
AC016894.1	0	1.75891	1.10047	0	0	1.02125	0	0	0	0	0	1.91195	0	0	0	0	0	1.74434	1.01909	2.14779
AC016903.1	0	0	0	0	0	0	0	0	0	0	0	0	0	0	0	0	0	0	0	0
AC016903.2	0	0	0	0	0	0	0	0	0	0	0	0	0	0	0	0	0	0	0	0
AC016906.1	1.00296	0	0	0	0	0	0	0	0	0	0	0	0	0	0	0	0	0	0	0
AC016907.1	0	0	0	0	0	0	0	0	0	0	0	0	0	0	0	0	0	0	0	0
AC016907.2	0	0	0	0	0	0	0	0	0	0	0	0	0	0	0	0	0	0	0	0
AC016907.3	10.0296	10.5535	17.6076	22.7817	18.7947	10.2125	19.0248	15.7407	13.4367	17.9935	13.8127	10.5157	13.3515	6.02256	16.607	10.6646	14.1152	22.6764	17.3246	18.2562
AC016908.1	0	0	0	0	0	0	0	0	0	0	0	0	0	0	0	0	0	0	0	0
AC016908.2	0	0	0	0	0	0	0	0	0	0	0	0	0	0	0	0	0	0	0	0
AC016909.1	0	0	0	0	0	1.02125	0	0	0	0	0	0	0	0	0	0	0	0	0	0
AC016909.2	0	0	0	0	0	0	0	0	0	0	0	0	0	0	0	0	0	0	0	0
AC016910.1	1.00296	0.879455	1.10047	0.876219	3.57995	0	3.00392	0	3.58312	0.99964	4.60423	0.955973	4.45051	1.00376	0	0	2.49091	0.872168	2.03818	8.59117
AC016912.3	0	0.879455	0	0	0	0	0	0	0	0	0	0	0	0	0	0	0	0	0	0
AC016994.2	0	0	0	0	0	0	0	0	0	0	0	0	0	0	0	0	0	0	0	0
AC016995.3	0	0	2.20095	0	0	0	0	0	1.79156	1.99928	2.30212	0	0.890102	1.00376	0	0	0.830304	0.872168	1.01909	2.14779
AC016999.2	0	0	0	0.876219	0.894986	1.02125	0	0	0	2.99892	4.60423	0	3.56041	0	0	1.06646	0	0.872168	0	2.14779
AC017002.1	38.1123	35.1782	19.8085	17.5244	33.1145	68.4235	37.0484	40.9259	73.454	48.9824	41.4381	156.78	54.2962	94.3534	56.6592	65.0541	62.2728	39.2475	42.8019	57.9904
AC017002.2	6.01774	10.5535	6.60285	11.3908	13.4248	8.16997	10.0131	6.29629	10.7494	13.995	12.6616	8.60375	22.2525	6.02256	10.7457	5.33231	29.0606	15.699	19.3628	10.739
AC017002.4	0	0	0	0	0	0	0	0	0	0	0	0	0	0	0	0	0	0	0	0
AC017006.2	0	0	0	0.876219	0	0	0	0	0	0	0	0	0	0	0	0	0	0	0	0
AC017006.3	0	0	3.30142	0	0	0	1.00131	1.04938	0	0	1.15106	0	0	0	0.976884	0	0	0	1.01909	0
AC017019.1	0	0	0	0	0	0	0	0	0	0	0	0	0	0	0	0	0	0	0	0
AC017020.1	0	0	0	0	0	0	0	0	0	0	0	0	0	0	0	0	0	0	0	0
AC017028.1	0	0	0	0	0	0	0	0	0	0	0	0	0	0	0	0	0	0	0	0
AC017035.1	1.00296	0.879455	0	1.75244	0	0	2.00261	0	0	0.99964	2.30212	0	1.7802	3.01128	0	0	0	0.872168	1.01909	0
AC017035.2	1.00296	1.75891	0	1.75244	0	0	1.00131	0	2.68734	2.99892	0	2.86792	1.7802	4.01504	3.90753	3.19938	2.49091	1.74434	1.01909	0
AC017040.1	0	0	0	0	0	0	0	0	0	0	0	0	0	0	0	0	0	0	0	0
AC017048.1	0	0	0	0	0	0	0	0	0	0	0	0	0	0	0	0	0	0	0	0
AC017048.2	0	0	0	0	0	0	0	0	0	0	0	0	0	0	0	0	0	0	0	0
AC017048.3	1.00296	0	0	0.876219	0	0	1.00131	0	0.895781	0	2.30212	0.955973	0.890102	1.00376	0.976884	1.06646	0.830304	1.74434	2.03818	0
AC017048.4	0	0	0	0	0	0	0	0	0	0	0	0	0	0	0	0	0	0	0	0
AC017053.1	0	0	0	0	0	0	0	0	0	0	0	0	0	0	0	0	0	0	0	0
AC017060.1	0	0	0	0.876219	0	1.02125	0	0	0	0	0	0	0	1.00376	0	2.13292	0	0	0	0
AC017071.1	2.00591	1.75891	1.10047	4.3811	1.78997	4.08498	3.00392	0	0	0	1.15106	0.955973	0	1.00376	1.95377	0	1.66061	0.872168	3.05728	2.14779
AC017074.1	0	0	0	0	0	0	0	0	0	0	0	0	0	0	0	0	0	0	0	0
AC017074.2	3.00887	11.4329	7.70332	11.3908	1.78997	2.04249	9.01176	3.14814	0.895781	12.9953	5.75529	7.64778	7.12082	8.03008	4.88442	1.06646	8.30304	17.4434	4.07637	5.36948
AC017076.5	11.0325	14.9507	7.70332	46.4396	18.7947	7.14872	16.0209	9.44443	28.665	18.9932	4.60423	9.55973	9.79112	8.03008	8.79195	25.5951	10.7939	37.5032	14.2673	17.1823
AC017078.1	0	0	0	0	0	0	0	0	0	0	0	0	0	0	0	0	0	0	0	0
AC017079.3	0	0	0	0	0	0	0	0	0	0	1.15106	0	0	0	0	0	0	0	0	0
AC017079.4	2.00591	0	0	1.75244	0	1.02125	0	0	0	0	0	1.91195	2.67031	1.00376	0	0	1.66061	0	0	0
AC017080.1	2.00591	0.879455	2.20095	2.62866	2.68496	3.06374	1.00131	5.2469	0.895781	3.99856	0	6.69181	0.890102	2.00752	1.95377	2.13292	0.830304	0.872168	0	0
AC017081.2	0	0.879455	2.20095	0.876219	0	0	0	1.04938	3.58312	0	0	0.955973	0.890102	0	0.976884	1.06646	0.830304	0.872168	0	3.22169
AC017081.3	0	0	0	0	0	0	0	0	0	0	0	0	0	0	0.976884	0	0	0	0	0
AC017083.1	0	0	0	0	0	0	0	0	0	0	0	0.955973	0	0	0	0	0.830304	0	0	0
AC017083.2	0	0	0	0	0	1.02125	0	1.04938	0	0.99964	0	0	0.890102	0	0	1.06646	0	0	0	1.0739
AC017083.3	0	0	0	0	0	0	0	0	0	0	0	0	0	0	0	0	0	0	0	0
AC017084.1	0	0	0	0	0	0	0	0	0	0	0	0	0	0	0	0	0	0.872168	0	1.0739
AC017099.3	19.0562	21.9864	23.11	47.3158	19.6897	13.2762	36.047	30.432	30.4565	21.9921	28.7764	19.1195	31.1536	15.0564	12.6995	12.7975	21.5879	30.5259	25.4773	13.9607
AC017101.10	0	0	0	0	0	0	0	0	0	0	0	0	0	0	0	0	0	0	0	0
AC017104.2	4.01182	7.03564	7.70332	3.50488	1.78997	2.04249	7.00915	2.09876	5.37468	5.99784	4.60423	3.82389	3.56041	13.0489	3.90753	6.39877	5.81213	2.6165	9.17183	8.59117
AC017104.4	0	0.879455	1.10047	0	0	0	0	1.04938	0	0	0	0	0.890102	0	0	0	0	0	1.01909	1.0739
AC017104.6	30.0887	97.6195	81.4351	46.4396	36.6944	92.9334	36.047	46.1728	85.0992	48.9824	35.6828	108.981	40.0546	77.2895	58.613	55.456	21.5879	38.3754	110.062	52.6209
AC017116.11	0	0	0	0	0	0	0	0	0	0	0	0	0	0	0	0	0	0	0	0
AC017116.8	134.396	126.641	180.478	218.179	134.248	51.0623	163.213	83.9505	101.223	148.946	124.314	78.3898	137.966	81.3045	104.527	92.7821	207.576	199.726	117.196	125.646
AC018359.1	1.00296	0	0	0	0	2.04249	1.00131	1.04938	0.895781	0	1.15106	0	0	0	0	1.06646	0	0	0	1.0739
AC018359.3	0	0	0	0	0	0	0	0	0	0	0	0	0	0	0	0	0	0	0	0
AC018442.1	2.00591	1.75891	4.4019	0	1.78997	1.02125	2.00261	2.09876	0.895781	1.99928	1.15106	2.86792	2.67031	2.00752	4.88442	3.19938	1.66061	6.97734	3.05728	5.36948
AC018450.1	0	0	0	0	0	0	0	0	0	0	0	0	0	0	0	0	0	0	0	0
AC018462.2	0	0	2.20095	0	0.894986	0	0	1.04938	0.895781	0.99964	0	0	1.7802	1.00376	0.976884	0	0	0.872168	1.01909	2.14779
AC018462.3	0	0	0	0	0	0	0	0	0	0	0	0	0	0	0	0	0	0	0	0
AC018463.4	51.1508	56.2851	61.6266	35.925	48.3293	89.8696	45.0588	74.506	44.789	32.9881	29.9275	49.7106	35.6041	66.2481	56.6592	58.6554	39.8546	31.398	47.8973	39.7342
AC018463.5	0	0.879455	2.20095	0	0.894986	0	1.00131	0	1.79156	2.99892	2.30212	1.91195	0.890102	0	0.976884	2.13292	0.830304	1.74434	2.03818	2.14779
AC018464.3	4.01182	0.879455	3.30142	0.876219	7.15989	3.06374	1.00131	3.14814	1.79156	0	2.30212	2.86792	4.45051	1.00376	1.95377	2.13292	1.66061	0.872168	8.15274	6.44338
AC018470.3	0	1.75891	3.30142	1.75244	1.78997	1.02125	1.00131	5.2469	0.895781	0	1.15106	3.82389	0.890102	0	3.90753	3.19938	1.66061	0.872168	1.01909	3.22169
AC018470.4	0	1.75891	1.10047	2.62866	0.894986	2.04249	0	0	2.68734	0	0	2.86792	0.890102	0	3.90753	4.26584	0	0.872168	1.01909	2.14779
AC018495.3	0	0	0	0	0	0	0	0	0	0	0	0	0	0	0	0	0	0	0	0
AC018607.1	0	0.879455	0	0.876219	0	1.02125	0	0	0	0	0	0	0	1.00376	0	0	0	0	0	0
AC018628.1	0	0	0	0	0	0	0	0	0	0	0	0	0	0	0	0	0	0	0	0
AC018633.4	8.02365	12.3124	4.4019	9.63841	21.4797	11.2337	10.0131	9.44443	16.1241	6.99748	5.75529	7.64778	9.79112	4.01504	8.79195	10.6646	19.9273	10.466	15.2864	20.404
AC018634.9	0	2.63836	1.10047	6.13353	2.68496	4.08498	0	2.09876	2.68734	2.99892	4.60423	1.91195	2.67031	2.00752	4.88442	1.06646	5.81213	2.6165	1.01909	3.22169
AC018635.1	2.00591	0	0	0.876219	0.894986	0	2.00261	0	0.895781	0	0	0	0.890102	0	0.976884	0	0	0.872168	1.01909	0
AC018638.1	9.02661	12.3124	29.7128	39.4299	25.9546	11.2337	38.0497	3.14814	13.4367	58.9788	44.8913	10.5157	19.5822	11.0414	25.399	7.46523	26.5697	52.3301	19.3628	10.739
AC018641.7	0	0	0	0	0	0	0	0	0	0	0	0	0	0	0	0	0	0	1.01909	0
AC018642.1	51.1508	39.5755	34.1147	32.4201	47.4343	76.5934	51.0667	56.6666	52.8511	39.9856	46.0423	55.4464	37.3843	54.203	54.7055	63.9877	12.4546	40.1197	49.9355	53.6948
AC018643.4	0	0	0	0	0	0	0	0	0	0	0	0	0	0	0	0	0	0	0	0
AC018647.3	1.00296	0.879455	5.50237	0.876219	2.68496	0	1.00131	2.09876	1.79156	1.99928	1.15106	2.86792	0.890102	0	5.8613	2.13292	0.830304	0.872168	3.05728	0
AC018648.5	23.068	21.9864	17.6076	25.4104	33.1145	26.5524	30.0392	19.9382	35.8312	30.9888	23.0212	18.1635	22.2525	29.109	11.7226	21.3292	34.0425	22.6764	16.3055	32.2169
AC018685.1	0	0	0	0	0	0	0	0	0	0	0	0	0	0	0	0	0	0	0	0
AC018685.2	0	0	0	0	0	0	0	0	0	0	0	0	0	0	0	0	0	0	0	0
AC018690.1	0	0	0	0	0	0	0	0	0	0	0	0	0	0	0	0	0	0	0	0
AC018692.1	0	0	0	0	0	0	0	0	0	0	0	0	0	0	0	0	0	0	0	0
AC018692.2	0	0	0	0	0	0	0	0	0	0	0	0	0	0	0	0	0	0	0	0
AC018692.3	0	0	0	0	0	0	0	0	0	0	0	0	0	0	0	0	0	0	0	0
AC018692.4	0	0	0	0	0	0	0	0	0	0	0	0	0	0	0	0	0	0	0	0
AC018693.5	0	0	0	0	0	0	0	0	0	0.99964	0	0	0	0	0	0	0	0	1.01909	0
AC018693.6	1.00296	0.879455	0	0	3.57995	0	1.00131	0	0	0	2.30212	0	0	0	0.976884	0	2.49091	3.48867	0	1.0739
AC018696.1	0	0	0	0	0	0	0	0	0	0	0	0	0	0	0	0	0	0	0	0
AC018696.2	1.00296	0	1.10047	0	0	0	1.00131	2.09876	0	0.99964	0	0.955973	0	0	0.976884	0	0.830304	0	0	0
AC018696.3	3.00887	0.879455	1.10047	3.50488	0.894986	2.04249	0	1.04938	0	0	0	0	0	0	0	1.06646	0	1.74434	0	0
AC018696.4	6.01774	7.91509	12.1052	6.13353	3.57995	15.3187	7.00915	5.2469	9.85359	7.99712	8.05741	15.2956	5.34061	9.03384	8.79195	5.33231	4.15152	4.36084	6.11455	12.8868
AC018696.5	1.00296	1.75891	3.30142	1.75244	0	0	0	3.14814	1.79156	0.99964	0	0	1.7802	1.00376	0	0	0	6.10517	3.05728	0
AC018696.6	0	0	0	1.75244	0	0	3.00392	1.04938	0	0	0	0	0	0	0	0	0	0	0	0
AC018696.7	0	0	0	0	0	0	0	0	0	0	0	0	0	0	0	0	0	0	0	0
AC018705.5	0	0	0	0	0	0	0	0	0	0	0	0	0	0	0	0	0	0	0	0
AC018712.2	0	0	0	0	0	0	0	0	0	0	0	0	0	0	0	0	0	0	0	0
AC018717.1	0	0	0	0	0	0	0	0	0	0	0	0	0	0	0	0	0	0	0	0
AC018717.2	0	0	0	0	0	0	0	0	0	0	0	0	0	0	0	0	0	0	0	0
AC018720.10	10.0296	12.3124	6.60285	18.4006	11.6348	12.2549	10.0131	7.34567	11.6451	15.9942	8.05741	12.4276	8.01092	7.02632	14.6533	10.6646	11.6243	18.3155	12.2291	19.3301
AC018730.1	0	0	0	0	0	0	0	0	0	0	0	0	0	0	0	0	0	0	0	0
AC018730.3	0	0	0	0	0	1.02125	0	0	0	0.99964	0	0	0	0	0	0	0	0	0	0
AC018730.4	0	0	0	0	0	0	0	0	0	0	0	0	0	0	0	0	0	0	0	0
AC018731.3	0	0	0	0	0.894986	0	0	0	0	0	0	0	0	0	0	0	0	0	0	0
AC018735.1	0	0	1.10047	0.876219	0.894986	0	1.00131	1.04938	0	0	0	0.955973	0	0	0	0	0	0.872168	0	1.0739
AC018737.1	208.615	158.302	193.683	155.091	171.837	308.416	155.203	265.493	167.511	155.944	158.846	274.364	147.757	232.872	240.313	253.818	137	115.126	178.341	134.237
AC018737.3	0	0	0	0	0	0	0	2.09876	0	0	0	0	0	0	0.976884	0	0	0	0	0
AC018737.4	1.00296	0	0	0	0.894986	0	0	0	0.895781	0	0	1.91195	0	1.00376	0.976884	0	0.830304	0	1.01909	0
AC018737.6	0	0.879455	0	0	0	0	0	0	0	0	0	0	0	0	0.976884	0	0	0.872168	0	0
AC018738.2	1127.32	1121.3	1446.02	836.789	873.507	2437.71	1124.47	1668.52	1031.04	1024.63	1145.3	1710.24	844.707	1516.68	1476.07	1528.24	1105.96	746.575	851.961	821.531
AC018742.1	0	0	0	0	0	0	0	0	0	0	0	0	0	0	0	0	0	0	0	0
AC018755.10	1.00296	0.879455	0	0	0	2.04249	0	0	0.895781	0	0	0	1.7802	1.00376	1.95377	1.06646	1.66061	0.872168	2.03818	0
AC018755.11	14.0414	14.0713	15.4066	17.5244	11.6348	12.2549	16.0209	13.642	20.603	14.9946	12.6616	10.5157	16.9119	4.01504	13.6764	9.59815	14.9455	18.3155	17.3246	11.8129
AC018755.13	1.00296	0	0	1.75244	0	0	0	1.04938	0	0	1.15106	0	0	0	0	0	0	0	0	0
AC018799.1	0	0	0	0	0	0	0	0	0	0	0	0	0	0	0	0	0	0	0	0
AC018804.3	0	0	0	0	0	0	0	0	0	0	0	0	0	0	0	0	0	0	0	0
AC018804.6	27.0798	19.348	17.6076	15.7719	19.6897	37.7861	11.0144	25.1851	52.8511	37.9863	25.3233	32.5031	16.0218	27.1015	43.9598	28.7945	11.6243	10.466	17.3246	10.739
AC018804.7	13.0384	14.0713	9.90427	18.4006	19.6897	2.04249	8.01046	6.29629	17.9156	13.995	18.4169	6.69181	13.3515	4.01504	8.79195	5.33231	14.9455	20.932	9.17183	10.739
AC018814.1	1.00296	0	0	0.876219	0.894986	1.02125	1.00131	3.14814	0.895781	0	0	0.955973	0	0	1.95377	2.13292	0	0.872168	0	1.0739
AC018816.3	21.0621	9.674	6.60285	7.00975	10.7398	15.3187	9.01176	13.642	19.7072	20.9924	13.8127	22.9433	16.0218	22.0827	19.5377	33.0603	17.4364	18.3155	17.3246	17.1823
AC018816.4	23.068	35.1782	25.3109	14.0195	25.9546	56.1685	19.0248	47.2221	47.4764	37.9863	39.136	47.7986	37.3843	72.2707	42.9829	55.456	39.0243	34.8867	63.1837	25.7735
AC018832.1	0	0	0	0	0	0	0	0	0	0	0	0	0	0	0	0	0	0	0	0
AC018865.11	0	0	0	0	0	0	0	0	0	0	0	0	0	0	0	0	0	0	0	0
AC018865.5	0	0	0	0	0	0	0	0	0	0.99964	0	0	0	0	0	0	0	0.872168	0	0
AC018865.8	9.02661	21.1069	11.0047	8.76219	10.7398	13.2762	14.0183	14.6913	22.3945	10.996	13.8127	5.73584	25.813	16.0602	17.5839	18.1298	24.9091	22.6764	44.8401	8.59117
AC018865.9	0	0	1.10047	0	0	0	0	0	0	0	0	0	0	0	0	0	0	0	0	0
AC018866.1	0	0	0	0.876219	0.894986	0	1.00131	0	0	0.99964	0	0.955973	0	1.00376	0.976884	0	0	1.74434	0	1.0739
AC018867.1	1.00296	0	0	0	0	0	0	0	0	0	0	0.955973	0	1.00376	0	0	0	0	0	0
AC018867.2	0	0	0	0	0	0	0	0	0	0	0	0	0	0	0	0	0.830304	0	0	0
AC018878.3	0	0	0	0	0	0	0	0	0	0	0	0	0	0	0	0	0	0	0	0
AC018880.1	0	0	0	0	0	0	0	0	0	0	0	0	0	0	0	0	0	0	0	0
AC018880.2	0	0	0	0	0	0	0	0	0	0	0	0	0	0	0	0	0	0	0	0
AC018890.4	1.00296	0	0	0	0	0	0	0	0	0	1.15106	0	0	1.00376	0	0	0	0.872168	0	0
AC018890.6	34.1005	46.6111	61.6266	56.078	48.3293	16.3399	41.0536	22.037	44.789	29.9892	52.9487	18.1635	42.7249	26.0977	27.3527	14.9305	35.7031	109.021	30.5728	46.1776
AC018892.3	0	0	0	0	0	0	0	0	0	0	0	0	0	0	0	0	0	0	0	0
AC018892.5	0	1.75891	0	0	0	0	0	0	0	0	0	0.955973	0	0	0	0	0.830304	0	0	0
AC018892.6	0	0	1.10047	0	0	0	0	0	0	0	0	0	0	1.00376	0.976884	0	0	0	0	1.0739
AC018892.7	0	0	0	0	0	0	0	0	0	0	0	0	0	0	0	0	0	0	0	0
AC018892.8	0	0	0	0	0	0	0	0	0	0	0	0	0	0	0	0	0	0	0	0
AC018892.9	2.00591	0.879455	0	3.50488	0	0	0	1.04938	0	0	1.15106	0	0.890102	1.00376	1.95377	0	1.66061	3.48867	0	0
AC019048.1	4.01182	2.63836	4.4019	1.75244	2.68496	1.02125	3.00392	0	1.79156	1.99928	1.15106	0	0	2.00752	2.93065	0	2.49091	1.74434	2.03818	1.0739
AC019050.1	0	0.879455	2.20095	0	0.894986	0	0	0	0.895781	0.99964	1.15106	1.91195	0	1.00376	0.976884	2.13292	0.830304	1.74434	0	2.14779
AC019051.1	0	0	0	0.876219	0	0	0	0	0	0	0	0	0	0	0	0	0	0	0	0
AC019055.1	0	0	0	0	0	0	0	0	0	0	0	0	0	0	0	0	0	0	0	0
AC019064.1	0	0	0	0	0	0	0	0	0	0	0	0	0	0	0	0	0	0	0	0
AC019068.2	0	0	0	0	0	0	0	0	0	0	0	0	0	0	0	0	0	0	0	0
AC019070.1	0	0.879455	0	0	0	0	1.00131	0	0	0	0	0	0	0	0	0	0	0	0	0
AC019080.1	0	0	0	0	0	0	0	0	0	0	1.15106	0	0	0	0	0	0	0	0	0
AC019084.7	0	0	0	0	0	0	0	0	0	0	0	0	0	0	0.976884	0	0	0	0	0
AC019097.7	165.488	153.905	158.468	119.166	152.148	229.78	150.196	151.111	137.054	117.958	125.465	192.151	153.098	193.726	195.377	157.836	147.794	118.615	184.456	143.902
AC019100.3	0	0	0	0	0	0	0	0	0	0	0	0	0	0	0	0	0	0	0	0
AC019100.4	0	0	0	0	0	0	0	0	0	0	0	0	0	0	0	0	0	0	0	0
AC019100.7	0	0	0	0	0	0	0	0	0	0	0	0	0	0	0	0	0	0	0	0
AC019102.1	0	0	0	0	0	0	0	0	0	0	0	0	0	0	0	0	0	0	0	0
AC019109.1	1.00296	3.51782	2.20095	2.62866	1.78997	0	3.00392	3.14814	6.27046	4.9982	4.60423	6.69181	7.12082	2.00752	1.95377	2.13292	2.49091	6.97734	5.09546	4.29559
AC019117.1	0	0	0	0	0	0	0	0	0.895781	0	0	0	0	0	0	1.06646	0	0	0	0
AC019117.2	2.00591	2.63836	1.10047	2.62866	0	0	1.00131	0	0	0.99964	3.45317	0	0	1.00376	0	0	0.830304	2.6165	0	0
AC019118.2	0	0	1.10047	2.62866	0.894986	0	0	0	0.895781	0	0	0	0	0	0	0	2.49091	0	0	0
AC019118.3	0	0	0	0	0.894986	0	0	0	0	0	0	0	0	0	0	0	0	0	0	0
AC019118.4	0	0	0	0.876219	0.894986	0	0	1.04938	0	0.99964	0	0	0	0	0	0	0	0	2.03818	0
AC019129.1	0	0.879455	1.10047	0.876219	0	0	1.00131	1.04938	1.79156	0.99964	2.30212	0.955973	0.890102	0	0.976884	1.06646	1.66061	0	1.01909	1.0739
AC019129.2	1.00296	0.879455	2.20095	0.876219	0	1.02125	1.00131	3.14814	2.68734	0	0	2.86792	1.7802	2.00752	0.976884	2.13292	0.830304	0.872168	2.03818	1.0739
AC019131.1	0	0	0	0	0	0	0	0	0	0	0	0	0	0	0	0	0	0	0	0
AC019171.4	0	0	0	0	0	0	0	0	0	0	1.15106	0	0	0	0	0	0	0	0	0
AC019172.2	0	0	0	0	0	0	0	0	0	0	0	0	0	0	0	0	0	0	0	0
AC019173.1	0	0	0	0	0	0	0	0	0	0	0	0	0	0	0	0	0	0	0	0
AC019173.2	0	0	0	0	0	0	0	0	0	0	0	0	0	0	0	0	0	0	0	0
AC019178.1	2071.1	1925.13	2252.67	1500.09	1995.82	3333.35	1799.35	2069.38	1733.34	1765.36	1679.39	2586.86	1796.23	2730.23	2484.21	2578.7	1759.41	1816.73	1977.04	1666.69
AC019178.2	1.00296	1.75891	0	1.75244	0.894986	2.04249	1.00131	1.04938	0.895781	0	0	0	0.890102	4.01504	0.976884	0	1.66061	0	3.05728	0
AC019178.3	0	0	0	0	0	0	0	0	0	0	0	0	0	0	0	0	0	0	0	0
AC019181.2	2.00591	0.879455	1.10047	3.50488	1.78997	4.08498	0	5.2469	0.895781	1.99928	2.30212	0	0.890102	3.01128	1.95377	3.19938	2.49091	0	3.05728	0
AC019181.3	1.00296	0.879455	0	0	1.78997	1.02125	1.00131	0	0	0	2.30212	0	0.890102	0	0.976884	1.06646	1.66061	0	0	0
AC019185.2	0	0	0	0.876219	0	0	0	0	0	0	0	0	0.890102	0	0	0	0	0	0	0
AC019185.3	0	0	0	0	0	0	0	0	0	0	0	0	0	0	0	0	0	0	0	0
AC019185.4	4.01182	2.63836	0	2.62866	1.78997	1.02125	2.00261	0	0.895781	0.99964	8.05741	0	0.890102	2.00752	2.93065	1.06646	2.49091	3.48867	1.01909	4.29559
AC019186.1	1.00296	2.63836	0	1.75244	1.78997	4.08498	1.00131	4.19752	0.895781	1.99928	1.15106	0	0.890102	3.01128	0.976884	1.06646	3.32122	1.74434	3.05728	1.0739
AC019201.1	0	0	0	0.876219	0	0	0	0	0	0	0	0	0	0	0	0	0	0	0	0
AC019221.4	2.00591	2.63836	5.50237	1.75244	3.57995	8.16997	6.00784	3.14814	7.16625	3.99856	3.45317	3.82389	0.890102	5.0188	4.88442	11.7311	4.15152	2.6165	6.11455	2.14779
AC019294.1	0	0	0	0.876219	0.894986	0	1.00131	0	0.895781	0	0	0	0.890102	0	0	0	0	0	0	0
AC019319.1	0	0	0	0	0	0	0	0	0	0	0	0	0	0	0	0	0	0	0	0
AC019322.1	0	0	0	0	0	0	0	0	0	0	0	0	0	0	0	0	0	0	0	0
AC019330.1	0	0	0	0	0	0	0	0	0	0	0	0	0	0	0	0	0	0	0	0
AC019330.2	0	0	0	0	0	0	0	0	0	0	0	0	0	0	0	0	0	0	0	0
AC019349.2	0	0	1.10047	0	0	0	0	0	0	0	0	0	0	0	0	0	0	0	0	0
AC019349.4	0	0	0	0	0	0	0	0	0	0	0	0	0	0	0	0	0	0	0	0
AC019349.5	0	0	0	0	0	0	0	0	0	0	0	0	0	0	0	0	0	0	0	0
AC020550.7	0	0	1.10047	0.876219	0	1.02125	1.00131	0	0.895781	0	0	0.955973	0.890102	0	0.976884	1.06646	0	0.872168	0	0
AC020571.3	160.473	159.181	192.583	89.3743	90.3936	225.695	107.14	172.098	247.235	170.938	143.882	158.691	162.889	142.534	255.943	200.495	103.788	135.186	82.5465	105.242
AC020581.4	0	0	0	0	0	0	0	0	0	0	0	0	0	0	0	0	0	0	0	0
AC020594.5	1.00296	3.51782	2.20095	1.75244	1.78997	4.08498	2.00261	1.04938	0.895781	2.99892	0	5.73584	0	2.00752	1.95377	1.06646	1.66061	1.74434	0	0
AC020595.1	0	0	1.10047	0	0	1.02125	0	2.09876	0	0	0	0	0	0	0	0	0	0.872168	0	0
AC020601.1	0	0	0	0	0	0	0	0	0	0	0	0	0	0	0	0	0	0	0	0
AC020626.1	0	0	0	0	0	0	0	0	0	0	0	0	0	0	0	0	0	0	0	0
AC020636.1	0	0	0	0	0	0	0	0	0	0	0	0	0	0	0	0	0	0	0	0
AC020663.1	0	0	0	0	0	0	0	0	0	0	0	0	0	0	0	0	0	0	0	0
AC020703.1	0	0	0	0.876219	0.894986	1.02125	2.00261	0	0	0	0	0	0	2.00752	0.976884	0	0	0	2.03818	0
AC020743.2	0	0	0	0.876219	1.78997	0	0	3.14814	0.895781	0	0	0	0	1.00376	0	0	0	0.872168	0	0
[truncated: 45,938 more rows]

## Sheet: Table S4
Table S4. NK1 vs NK2 DEGs in Fig. 1D
	p_val	avg_logFC	pct.1	pct.2	p_val_adj
FCER1G	0	1.20827	0.916	0.204	0
PTGDS	2.30618e-29	1.01146	0.233	0.102	4.08909e-25
MYOM2	2.23523e-96	0.824233	0.615	0.26	3.96328e-92
SPON2	6.80512e-124	0.690573	0.859	0.601	1.20662e-119
CD7	7.75858e-177	0.633352	0.941	0.688	1.37567e-172
KLRC1	2.37484e-134	0.630217	0.386	0.054	4.21082e-130
CLIC3	1.01144e-103	0.579982	0.845	0.603	1.79339e-99
IL2RB	7.89606e-118	0.560203	0.835	0.582	1.40005e-113
KLRB1	2.21944e-120	0.549209	0.972	0.782	3.9353e-116
IGFBP7	1.38202e-97	0.487655	0.555	0.216	2.45045e-93
CEBPD	3.90794e-121	0.470012	0.461	0.116	6.92917e-117
JAK1	4.13751e-101	0.455429	0.936	0.812	7.33623e-97
TMIGD2	3.22012e-170	0.445282	0.341	0.009	5.70959e-166
IRS2	1.90736e-124	0.417993	0.326	0.035	3.38194e-120
MAP3K8	3.75061e-68	0.416973	0.59	0.316	6.65021e-64
CHST2	1.74666e-76	0.363928	0.478	0.192	3.097e-72
PLAC8	2.83301e-69	0.351747	0.951	0.864	5.02322e-65
SNORD3A	2.59729e-26	0.351376	0.586	0.434	4.60526e-22
C1orf162	1.68703e-63	0.342315	0.533	0.252	2.99127e-59
IFITM3	2.10163e-57	0.329286	0.364	0.139	3.72641e-53
XCL2	1.42091e-42	0.328269	0.494	0.279	2.51942e-38
SH2D1B	6.85174e-66	0.32691	0.57	0.285	1.21488e-61
AKR1C3	2.20975e-65	0.325903	0.389	0.138	3.9181e-61
CXXC5	1.76664e-62	0.31949	0.456	0.195	3.13243e-58
TMEM2	3.16983e-31	0.306671	0.686	0.538	5.62042e-27
DDIT4	1.14018e-43	0.305347	0.742	0.523	2.02165e-39
IL18RAP	7.29477e-64	0.289598	0.355	0.118	1.29344e-59
METRNL	1.73078e-31	0.2886	0.716	0.543	3.06885e-27
HSH2D	1.85269e-47	0.285797	0.481	0.254	3.285e-43
TXK	5.5571e-42	0.284517	0.589	0.378	9.8533e-38
CD160	1.53635e-28	0.282952	0.538	0.364	2.7241e-24
SRGN	3.28945e-46	0.26995	0.987	0.956	5.83252e-42
TXNIP	1.58005e-32	0.269083	0.992	0.984	2.80159e-28
TLE1	3.28264e-71	0.266314	0.299	0.071	5.82045e-67
EIF3G	1.54556e-26	0.263282	0.828	0.74	2.74042e-22
IFNGR1	1.61716e-37	0.259453	0.356	0.173	2.86738e-33
MATK	2.03824e-35	0.258075	0.765	0.636	3.614e-31
ZBTB16	2.33735e-76	0.257881	0.258	0.045	4.14435e-72
GSN	2.21981e-93	0.257777	0.235	0.019	3.93595e-89
ZFP36	9.86659e-26	0.25522	0.65	0.497	1.74945e-21
ITGB1	3.63555e-21	-0.254925	0.648	0.727	6.4462e-17
SYNGR1	4.16731e-27	-0.255352	0.322	0.502	7.38905e-23
HLA-DQA2	1.12976e-59	-0.268659	0.035	0.251	2.00318e-55
LGALS1	6.49467e-22	-0.27021	0.698	0.804	1.15157e-17
ANXA2	6.12623e-30	-0.270495	0.416	0.591	1.08624e-25
TIGIT	2.93464e-35	-0.274697	0.271	0.473	5.20341e-31
IFNG	7.23624e-33	-0.281961	0.075	0.237	1.28306e-28
KLF6	2.43083e-26	-0.282232	0.605	0.722	4.3101e-22
CD2	2.44956e-42	-0.31756	0.492	0.712	4.34332e-38
S100A10	1.40678e-47	-0.32392	0.765	0.883	2.49436e-43
CD74	1.50471e-27	-0.342589	0.679	0.777	2.66801e-23
LAG3	1.28302e-88	-0.345907	0.013	0.288	2.27493e-84
SH3BGRL3	4.492e-90	-0.360055	0.958	0.99	7.96476e-86
HLA-DQA1	4.9005e-82	-0.363886	0.03	0.299	8.68907e-78
CRIP1	6.98066e-48	-0.375224	0.684	0.84	1.23774e-43
HLA-DRA	2.37941e-41	-0.381532	0.166	0.37	4.21893e-37
S100A4	8.84226e-75	-0.397434	0.954	0.977	1.56782e-70
CD3G	1.00857e-37	-0.41897	0.056	0.218	1.78829e-33
HLA-DPA1	7.27163e-80	-0.430025	0.415	0.709	1.28933e-75
AC092580.4	1.60728e-76	-0.456459	0.339	0.645	2.84986e-72
CCL5	5.094e-122	-0.481464	0.832	0.994	9.03217e-118
VIM	7.43924e-80	-0.528614	0.592	0.822	1.31905e-75
HLA-DPB1	1.70961e-115	-0.535929	0.491	0.808	3.03131e-111
S100A6	1.33095e-156	-0.56691	0.888	0.978	2.35991e-152
PTMS	5.46999e-132	-0.592911	0.054	0.45	9.69883e-128
CD3D	8.40256e-42	-0.613007	0.063	0.237	1.48986e-37
CD52	5.04391e-120	-0.647149	0.52	0.869	8.94337e-116
GZMH	6.42279e-165	-0.670685	0.782	0.967	1.13883e-160
HLA-DRB1	1.12887e-146	-0.721096	0.313	0.728	2.0016e-142
IL32	8.20453e-137	-0.776143	0.513	0.857	1.45475e-132
KLRC2	1.61183e-211	-1.04464	0.166	0.691	2.85794e-207
CD3E	3.95906e-251	-1.04682	0.196	0.781	7.01981e-247

## Sheet: Table S5
Table S5. GO term in Fig. 1H (NK1 vs NK2 upregulated genes)											Table S5. GO term in Fig. 1H (NK1 vs NK2 downregulated genes)
GroupID	Category	Term	Description	LogP		Log(q-value)	InTerm_InList	Genes	Symbols		GroupID	Category	Term	Description	LogP	Log(q-value)	InTerm_InList	Genes	Symbols
1_Summary	GO Biological Processes	GO:0019221	cytokine-mediated signaling pathway	-7.39572	7.39572	-3.07662	11/796	1052,1326,2207,3459,3560,3716,6846,7294,8660,8807,10410,2934,7538	CEBPD,MAP3K8,FCER1G,IFNGR1,IL2RB,JAK1,XCL2,TXK,IRS2,IL18RAP,IFITM3,GSN,ZFP36		1_Summary	GO Biological Processes	GO:0046649	lymphocyte activation	-14.1982	-9.99953	14/767	914,915,917,972,1316,3113,3115,3123,3458,3688,3902,3956,6352,201633,6281	CD2,CD3D,CD3G,CD74,KLF6,HLA-DPA1,HLA-DPB1,HLA-DRB1,IFNG,ITGB1,LAG3,LGALS1,CCL5,TIGIT,S100A10
1_Member	GO Biological Processes	GO:0019221	cytokine-mediated signaling pathway	-7.39572	7.39572	-3.07662	11/796	1052,1326,2207,3459,3560,3716,6846,7294,8660,8807,10410	CEBPD,MAP3K8,FCER1G,IFNGR1,IL2RB,JAK1,XCL2,TXK,IRS2,IL18RAP,IFITM3		1_Member	GO Biological Processes	GO:0046649	lymphocyte activation	-14.1982	-9.99953	14/767	914,915,917,972,1316,3113,3115,3123,3458,3688,3902,3956,6352,201633	CD2,CD3D,CD3G,CD74,KLF6,HLA-DPA1,HLA-DPB1,HLA-DRB1,IFNG,ITGB1,LAG3,LGALS1,CCL5,TIGIT
1_Member	GO Biological Processes	GO:0034341	response to interferon-gamma	-6.04396	6.04396	-2.20198	6/202	2934,3459,3716,6846,7294,10410	GSN,IFNGR1,JAK1,XCL2,TXK,IFITM3		1_Member	GO Biological Processes	GO:0042110	T cell activation	-13.606	-9.70835	12/484	914,915,917,972,3113,3115,3123,3458,3902,3956,6352,201633	CD2,CD3D,CD3G,CD74,HLA-DPA1,HLA-DPB1,HLA-DRB1,IFNG,LAG3,LGALS1,CCL5,TIGIT
1_Member	GO Biological Processes	GO:0060330	regulation of response to interferon-gamma	-5.03925	5.03925	-1.56524	3/25	3459,3716,7294	IFNGR1,JAK1,TXK		1_Member	GO Biological Processes	GO:0050863	regulation of T cell activation	-12.1031	-8.80748	10/332	914,972,3113,3115,3123,3458,3902,3956,6352,201633	CD2,CD74,HLA-DPA1,HLA-DPB1,HLA-DRB1,IFNG,LAG3,LGALS1,CCL5,TIGIT
1_Member	GO Biological Processes	GO:0060334	regulation of interferon-gamma-mediated signaling pathway	-5.03925	5.03925	-1.56524	3/25	3459,3716,7294	IFNGR1,JAK1,TXK		1_Member	GO Biological Processes	GO:0007159	leukocyte cell-cell adhesion	-11.7068	-8.46239	10/364	972,3113,3115,3123,3458,3688,3902,3956,6352,201633	CD74,HLA-DPA1,HLA-DPB1,HLA-DRB1,IFNG,ITGB1,LAG3,LGALS1,CCL5,TIGIT
1_Member	GO Biological Processes	GO:0071346	cellular response to interferon-gamma	-4.93566	4.93566	-1.51964	5/182	2934,3459,3716,6846,7294	GSN,IFNGR1,JAK1,XCL2,TXK		1_Member	GO Biological Processes	GO:1903037	regulation of leukocyte cell-cell adhesion	-10.5053	-7.5108	9/329	972,3113,3115,3123,3458,3902,3956,6352,201633	CD74,HLA-DPA1,HLA-DPB1,HLA-DRB1,IFNG,LAG3,LGALS1,CCL5,TIGIT
1_Member	Reactome Gene Sets	R-HSA-449147	Signaling by Interleukins	-4.01029	4.01029	-1.16285	6/461	1052,1326,3560,3716,8660,8807	CEBPD,MAP3K8,IL2RB,JAK1,IRS2,IL18RAP		1_Member	GO Biological Processes	GO:0051249	regulation of lymphocyte activation	-10.2247	-7.28136	10/515	914,972,3113,3115,3123,3458,3902,3956,6352,201633	CD2,CD74,HLA-DPA1,HLA-DPB1,HLA-DRB1,IFNG,LAG3,LGALS1,CCL5,TIGIT
1_Member	Canonical Pathways	M122	PID IL2 1PATHWAY	-3.99689	3.99689	-1.16285	3/55	3560,3716,8660	IL2RB,JAK1,IRS2		1_Member	GO Biological Processes	GO:0002694	regulation of leukocyte activation	-9.52323	-6.64679	10/608	914,972,3113,3115,3123,3458,3902,3956,6352,201633	CD2,CD74,HLA-DPA1,HLA-DPB1,HLA-DRB1,IFNG,LAG3,LGALS1,CCL5,TIGIT
1_Member	Canonical Pathways	M100	PID SHP2 PATHWAY	-3.92791	3.92791	-1.15287	3/58	3459,3560,3716	IFNGR1,IL2RB,JAK1		1_Member	GO Biological Processes	GO:0022407	regulation of cell-cell adhesion	-9.3795	-6.52327	9/441	972,3113,3115,3123,3458,3902,3956,6352,201633	CD74,HLA-DPA1,HLA-DPB1,HLA-DRB1,IFNG,LAG3,LGALS1,CCL5,TIGIT
1_Member	GO Biological Processes	GO:0060333	interferon-gamma-mediated signaling pathway	-3.34897	3.34897	-0.793296	3/91	3459,3716,7294	IFNGR1,JAK1,TXK		1_Member	GO Biological Processes	GO:0050865	regulation of cell activation	-9.22317	-6.38624	10/653	914,972,3113,3115,3123,3458,3902,3956,6352,201633	CD2,CD74,HLA-DPA1,HLA-DPB1,HLA-DRB1,IFNG,LAG3,LGALS1,CCL5,TIGIT
1_Member	KEGG Pathway	hsa04658	Th1 and Th2 cell differentiation	-3.33507	3.33507	-0.786814	3/92	3459,3560,3716	IFNGR1,IL2RB,JAK1		1_Member	GO Biological Processes	GO:0030155	regulation of cell adhesion	-8.71148	-5.91077	10/738	972,3113,3115,3123,3458,3902,3956,6281,6352,201633	CD74,HLA-DPA1,HLA-DPB1,HLA-DRB1,IFNG,LAG3,LGALS1,S100A10,CCL5,TIGIT
1_Member	KEGG Pathway	hsa04659	Th17 cell differentiation	-3.14364	3.14364	-0.644076	3/107	3459,3560,3716	IFNGR1,IL2RB,JAK1		1_Member	GO Biological Processes	GO:0050870	positive regulation of T cell activation	-7.11743	-4.36593	6/214	972,3113,3115,3458,3956,6352	CD74,HLA-DPA1,HLA-DPB1,IFNG,LGALS1,CCL5
1_Member	KEGG Pathway	hsa04060	Cytokine-cytokine receptor interaction	-3.01006	3.01006	-0.536053	4/270	3459,3560,6846,8807	IFNGR1,IL2RB,XCL2,IL18RAP		1_Member	GO Biological Processes	GO:1903039	positive regulation of leukocyte cell-cell adhesion	-6.87719	-4.15565	6/235	972,3113,3115,3458,3956,6352	CD74,HLA-DPA1,HLA-DPB1,IFNG,LGALS1,CCL5
1_Member	KEGG Pathway	hsa05162	Measles	-2.86125	2.86125	-0.408044	3/134	3459,3560,3716	IFNGR1,IL2RB,JAK1		1_Member	GO Biological Processes	GO:0002696	positive regulation of leukocyte activation	-6.81841	-4.11111	7/406	914,972,3113,3115,3458,3956,6352	CD2,CD74,HLA-DPA1,HLA-DPB1,IFNG,LGALS1,CCL5
1_Member	KEGG Pathway	hsa04630	Jak-STAT signaling pathway	-2.6726	2.6726	-0.266007	3/156	3459,3560,3716	IFNGR1,IL2RB,JAK1		1_Member	GO Biological Processes	GO:0050867	positive regulation of cell activation	-6.71183	-4.01832	7/421	914,972,3113,3115,3458,3956,6352	CD2,CD74,HLA-DPA1,HLA-DPB1,IFNG,LGALS1,CCL5
1_Member	GO Biological Processes	GO:0001959	regulation of cytokine-mediated signaling pathway	-2.53126	2.53126	-0.151675	3/175	3459,3716,7294	IFNGR1,JAK1,TXK		1_Member	GO Biological Processes	GO:0045785	positive regulation of cell adhesion	-6.66345	-3.99627	7/428	972,3113,3115,3458,3956,6281,6352	CD74,HLA-DPA1,HLA-DPB1,IFNG,LGALS1,S100A10,CCL5
1_Member	KEGG Pathway	hsa05152	Tuberculosis	-2.50361	2.50361	-0.137802	3/179	2207,3459,3716	FCER1G,IFNGR1,JAK1		1_Member	GO Biological Processes	GO:0022409	positive regulation of cell-cell adhesion	-6.43905	-3.82018	6/279	972,3113,3115,3458,3956,6352	CD74,HLA-DPA1,HLA-DPB1,IFNG,LGALS1,CCL5
1_Member	GO Biological Processes	GO:0060759	regulation of response to cytokine stimulus	-2.44375	2.44375	-0.0836867	3/188	3459,3716,7294	IFNGR1,JAK1,TXK		1_Member	GO Biological Processes	GO:0051251	positive regulation of lymphocyte activation	-5.8155	-3.26029	6/357	972,3113,3115,3458,3956,6352	CD74,HLA-DPA1,HLA-DPB1,IFNG,LGALS1,CCL5
1_Member	Reactome Gene Sets	R-HSA-913531	Interferon Signaling	-2.36859	2.36859	-0.0395668	3/200	3459,3716,10410	IFNGR1,JAK1,IFITM3		1_Member	GO Biological Processes	GO:0050670	regulation of lymphocyte proliferation	-5.54477	-3.00887	5/219	972,3113,3115,3123,6352	CD74,HLA-DPA1,HLA-DPB1,HLA-DRB1,CCL5
1_Member	Reactome Gene Sets	R-HSA-5673001	RAF/MAP kinase cascade	-2.11052	2.11052	0	3/248	3560,3716,8660	IL2RB,JAK1,IRS2		1_Member	GO Biological Processes	GO:0032944	regulation of mononuclear cell proliferation	-5.52547	-2.99891	5/221	972,3113,3115,3123,6352	CD74,HLA-DPA1,HLA-DPB1,HLA-DRB1,CCL5
1_Member	Reactome Gene Sets	R-HSA-5684996	MAPK1/MAPK3 signaling	-2.08218	2.08218	0	3/254	3560,3716,8660	IL2RB,JAK1,IRS2		1_Member	GO Biological Processes	GO:0032649	regulation of interferon-gamma production	-5.40074	-2.89227	4/104	914,3113,3115,3123	CD2,HLA-DPA1,HLA-DPB1,HLA-DRB1
1_Member	KEGG Pathway	hsa05166	HTLV-I infection	-2.0729	2.0729	0	3/256	3560,3716,7538	IL2RB,JAK1,ZFP36		1_Member	GO Biological Processes	GO:0070663	regulation of leukocyte proliferation	-5.35071	-2.86806	5/240	972,3113,3115,3123,6352	CD74,HLA-DPA1,HLA-DPB1,HLA-DRB1,CCL5
1_Member	Reactome Gene Sets	R-HSA-9607240	FLT3 Signaling	-2.02766	2.02766	0	3/266	3560,3716,8660	IL2RB,JAK1,IRS2		1_Member	GO Biological Processes	GO:0032609	interferon-gamma production	-5.22704	-2.75266	4/115	914,3113,3115,3123	CD2,HLA-DPA1,HLA-DPB1,HLA-DRB1
2_Summary	GO Biological Processes	GO:0042110	T cell activation	-6.0856	6.0856	-2.20198	8/472	924,1326,2207,2934,7704,11126,84941,126259,8660,3716,23670	CD7,MAP3K8,FCER1G,GSN,ZBTB16,CD160,HSH2D,TMIGD2,IRS2,JAK1,CEMIP2		1_Member	GO Biological Processes	GO:0001819	positive regulation of cytokine production	-5.16645	-2.70816	6/463	914,972,3113,3115,3458,201633	CD2,CD74,HLA-DPA1,HLA-DPB1,IFNG,TIGIT
2_Member	GO Biological Processes	GO:0042110	T cell activation	-6.0856	6.0856	-2.20198	8/472	924,1326,2207,2934,7704,11126,84941,126259	CD7,MAP3K8,FCER1G,GSN,ZBTB16,CD160,HSH2D,TMIGD2		1_Member	GO Biological Processes	GO:0046651	lymphocyte proliferation	-4.99603	-2.5608	5/284	972,3113,3115,3123,6352	CD74,HLA-DPA1,HLA-DPB1,HLA-DRB1,CCL5
2_Member	GO Biological Processes	GO:0046649	lymphocyte activation	-5.57809	5.57809	-1.86104	9/748	924,1326,2207,2934,7704,8660,11126,84941,126259	CD7,MAP3K8,FCER1G,GSN,ZBTB16,IRS2,CD160,HSH2D,TMIGD2		1_Member	GO Biological Processes	GO:0032943	mononuclear cell proliferation	-4.97399	-2.55348	5/287	972,3113,3115,3123,6352	CD74,HLA-DPA1,HLA-DPB1,HLA-DRB1,CCL5
2_Member	GO Biological Processes	GO:0002696	positive regulation of leukocyte activation	-4.40553	4.40553	-1.3417	6/391	1326,2207,7704,8660,11126,126259	MAP3K8,FCER1G,ZBTB16,IRS2,CD160,TMIGD2		1_Member	GO Biological Processes	GO:0050671	positive regulation of lymphocyte proliferation	-4.93863	-2.5336	4/136	972,3113,3115,6352	CD74,HLA-DPA1,HLA-DPB1,CCL5
2_Member	GO Biological Processes	GO:0002694	regulation of leukocyte activation	-4.37297	4.37297	-1.33261	7/588	1326,2207,2934,7704,8660,11126,126259	MAP3K8,FCER1G,GSN,ZBTB16,IRS2,CD160,TMIGD2		1_Member	GO Biological Processes	GO:0032946	positive regulation of mononuclear cell proliferation	-4.92607	-2.5336	4/137	972,3113,3115,6352	CD74,HLA-DPA1,HLA-DPB1,CCL5
2_Member	GO Biological Processes	GO:0050867	positive regulation of cell activation	-4.31463	4.31463	-1.29655	6/406	1326,2207,7704,8660,11126,126259	MAP3K8,FCER1G,ZBTB16,IRS2,CD160,TMIGD2		1_Member	GO Biological Processes	GO:0070661	leukocyte proliferation	-4.78584	-2.42963	5/314	972,3113,3115,3123,6352	CD74,HLA-DPA1,HLA-DPB1,HLA-DRB1,CCL5
2_Member	GO Biological Processes	GO:0050865	regulation of cell activation	-4.17534	4.17534	-1.24637	7/632	1326,2207,2934,7704,8660,11126,126259	MAP3K8,FCER1G,GSN,ZBTB16,IRS2,CD160,TMIGD2		1_Member	GO Biological Processes	GO:0070665	positive regulation of leukocyte proliferation	-4.77095	-2.42963	4/150	972,3113,3115,6352	CD74,HLA-DPA1,HLA-DPB1,CCL5
2_Member	GO Biological Processes	GO:0022409	positive regulation of cell-cell adhesion	-4.12459	4.12459	-1.23685	5/269	1326,3716,7704,11126,126259	MAP3K8,JAK1,ZBTB16,CD160,TMIGD2		1_Member	GO Biological Processes	GO:0042129	regulation of T cell proliferation	-4.58793	-2.2869	4/167	3113,3115,3123,6352	HLA-DPA1,HLA-DPB1,HLA-DRB1,CCL5
2_Member	GO Biological Processes	GO:0031295	T cell costimulation	-3.97347	3.97347	-1.16285	3/56	1326,11126,126259	MAP3K8,CD160,TMIGD2		1_Member	GO Biological Processes	GO:0032729	positive regulation of interferon-gamma production	-4.3787	-2.10946	3/65	914,3113,3115	CD2,HLA-DPA1,HLA-DPB1
2_Member	GO Biological Processes	GO:0031294	lymphocyte costimulation	-3.95048	3.95048	-1.16285	3/57	1326,11126,126259	MAP3K8,CD160,TMIGD2		1_Member	GO Biological Processes	GO:0042098	T cell proliferation	-4.31644	-2.0573	4/196	3113,3115,3123,6352	HLA-DPA1,HLA-DPB1,HLA-DRB1,CCL5
2_Member	GO Biological Processes	GO:0051249	regulation of lymphocyte activation	-3.81317	3.81317	-1.08513	6/501	1326,2934,7704,8660,11126,126259	MAP3K8,GSN,ZBTB16,IRS2,CD160,TMIGD2		1_Member	GO Biological Processes	GO:0042102	positive regulation of T cell proliferation	-3.80806	-1.61372	3/101	3113,3115,6352	HLA-DPA1,HLA-DPB1,CCL5
2_Member	GO Biological Processes	GO:0050863	regulation of T cell activation	-3.76518	3.76518	-1.06485	5/321	1326,2934,7704,11126,126259	MAP3K8,GSN,ZBTB16,CD160,TMIGD2		2_Summary	GO Biological Processes	GO:0019886	antigen processing and presentation of exogenous peptide antigen via MHC class II	-13.1308	-9.45515	8/99	972,3113,3115,3117,3118,3122,3123,3902,3458,6352,7431,915,917	CD74,HLA-DPA1,HLA-DPB1,HLA-DQA1,HLA-DQA2,HLA-DRA,HLA-DRB1,LAG3,IFNG,CCL5,VIM,CD3D,CD3G
2_Member	GO Biological Processes	GO:0051251	positive regulation of lymphocyte activation	-3.61431	3.61431	-0.9673	5/346	1326,7704,8660,11126,126259	MAP3K8,ZBTB16,IRS2,CD160,TMIGD2		2_Member	GO Biological Processes	GO:0019886	antigen processing and presentation of exogenous peptide antigen via MHC class II	-13.1308	-9.45515	8/99	972,3113,3115,3117,3118,3122,3123,3902	CD74,HLA-DPA1,HLA-DPB1,HLA-DQA1,HLA-DQA2,HLA-DRA,HLA-DRB1,LAG3
2_Member	GO Biological Processes	GO:0050870	positive regulation of T cell activation	-3.4504	3.4504	-0.830263	4/206	1326,7704,11126,126259	MAP3K8,ZBTB16,CD160,TMIGD2		2_Member	GO Biological Processes	GO:0002495	antigen processing and presentation of peptide antigen via MHC class II	-12.9893	-9.45515	8/103	972,3113,3115,3117,3118,3122,3123,3902	CD74,HLA-DPA1,HLA-DPB1,HLA-DQA1,HLA-DQA2,HLA-DRA,HLA-DRB1,LAG3
2_Member	GO Biological Processes	GO:1903039	positive regulation of leukocyte cell-cell adhesion	-3.29852	3.29852	-0.757564	4/226	1326,7704,11126,126259	MAP3K8,ZBTB16,CD160,TMIGD2		2_Member	GO Biological Processes	GO:0002504	antigen processing and presentation of peptide or polysaccharide antigen via MHC class II	-12.9548	-9.45515	8/104	972,3113,3115,3117,3118,3122,3123,3902	CD74,HLA-DPA1,HLA-DPB1,HLA-DQA1,HLA-DQA2,HLA-DRA,HLA-DRB1,LAG3
2_Member	GO Biological Processes	GO:0045785	positive regulation of cell adhesion	-3.24842	3.24842	-0.714641	5/416	1326,3716,7704,11126,126259	MAP3K8,JAK1,ZBTB16,CD160,TMIGD2		2_Member	GO Biological Processes	GO:0071346	cellular response to interferon-gamma	-12.8175	-9.39695	9/182	3113,3115,3117,3118,3122,3123,3458,6352,7431	HLA-DPA1,HLA-DPB1,HLA-DQA1,HLA-DQA2,HLA-DRA,HLA-DRB1,IFNG,CCL5,VIM
2_Member	GO Biological Processes	GO:0022407	regulation of cell-cell adhesion	-3.22028	3.22028	-0.69357	5/422	1326,3716,7704,11126,126259	MAP3K8,JAK1,ZBTB16,CD160,TMIGD2		2_Member	GO Biological Processes	GO:0034341	response to interferon-gamma	-12.4068	-9.05323	9/202	3113,3115,3117,3118,3122,3123,3458,6352,7431	HLA-DPA1,HLA-DPB1,HLA-DQA1,HLA-DQA2,HLA-DRA,HLA-DRB1,IFNG,CCL5,VIM
2_Member	GO Biological Processes	GO:0030155	regulation of cell adhesion	-2.99089	2.99089	-0.523046	6/716	1326,2934,3716,7704,11126,126259	MAP3K8,GSN,JAK1,ZBTB16,CD160,TMIGD2		2_Member	GO Biological Processes	GO:0060333	interferon-gamma-mediated signaling pathway	-11.3503	-8.19305	7/91	3113,3115,3117,3118,3122,3123,3458	HLA-DPA1,HLA-DPB1,HLA-DQA1,HLA-DQA2,HLA-DRA,HLA-DRB1,IFNG
2_Member	GO Biological Processes	GO:1903037	regulation of leukocyte cell-cell adhesion	-2.76383	2.76383	-0.331218	4/315	1326,7704,11126,126259	MAP3K8,ZBTB16,CD160,TMIGD2		2_Member	GO Biological Processes	GO:0002478	antigen processing and presentation of exogenous peptide antigen	-11.0784	-7.95891	8/177	972,3113,3115,3117,3118,3122,3123,3902	CD74,HLA-DPA1,HLA-DPB1,HLA-DQA1,HLA-DQA2,HLA-DRA,HLA-DRB1,LAG3
2_Member	GO Biological Processes	GO:0007159	leukocyte cell-cell adhesion	-2.60229	2.60229	-0.207461	4/349	1326,7704,11126,126259	MAP3K8,ZBTB16,CD160,TMIGD2		2_Member	GO Biological Processes	GO:0019884	antigen processing and presentation of exogenous antigen	-10.9241	-7.83936	8/185	972,3113,3115,3117,3118,3122,3123,3902	CD74,HLA-DPA1,HLA-DPB1,HLA-DQA1,HLA-DQA2,HLA-DRA,HLA-DRB1,LAG3
2_Member	GO Biological Processes	GO:0045765	regulation of angiogenesis	-2.42151	2.42151	-0.0675112	4/392	3716,11126,23670,126259	JAK1,CD160,CEMIP2,TMIGD2		2_Member	GO Biological Processes	GO:0048002	antigen processing and presentation of peptide antigen	-10.7585	-7.70599	8/194	972,3113,3115,3117,3118,3122,3123,3902	CD74,HLA-DPA1,HLA-DPB1,HLA-DQA1,HLA-DQA2,HLA-DRA,HLA-DRB1,LAG3
2_Member	GO Biological Processes	GO:1901342	regulation of vasculature development	-2.26542	2.26542	0	4/434	3716,11126,23670,126259	JAK1,CD160,CEMIP2,TMIGD2		2_Member	GO Biological Processes	GO:0050852	T cell receptor signaling pathway	-10.5497	-7.52718	8/206	915,917,3113,3115,3117,3118,3122,3123	CD3D,CD3G,HLA-DPA1,HLA-DPB1,HLA-DQA1,HLA-DQA2,HLA-DRA,HLA-DRB1
3_Summary	GO Biological Processes	GO:0045088	regulation of innate immune response	-5.11311	5.11311	-1.56524	7/451	2207,3459,3716,7294,8807,11126,117157,10417,3820,3821,924,1326,7704	FCER1G,IFNGR1,JAK1,TXK,IL18RAP,CD160,SH2D1B,SPON2,KLRB1,KLRC1,CD7,MAP3K8,ZBTB16		2_Member	GO Biological Processes	GO:0002250	adaptive immune response	-10.2745	-7.30629	11/703	915,917,972,3113,3115,3117,3118,3122,3123,3458,3902	CD3D,CD3G,CD74,HLA-DPA1,HLA-DPB1,HLA-DQA1,HLA-DQA2,HLA-DRA,HLA-DRB1,IFNG,LAG3
3_Member	GO Biological Processes	GO:0045088	regulation of innate immune response	-5.11311	5.11311	-1.56524	7/451	2207,3459,3716,7294,8807,11126,117157	FCER1G,IFNGR1,JAK1,TXK,IL18RAP,CD160,SH2D1B		2_Member	GO Biological Processes	GO:0019882	antigen processing and presentation	-10.1376	-7.21767	8/232	972,3113,3115,3117,3118,3122,3123,3902	CD74,HLA-DPA1,HLA-DPB1,HLA-DQA1,HLA-DQA2,HLA-DRA,HLA-DRB1,LAG3
3_Member	GO Biological Processes	GO:0002717	positive regulation of natural killer cell mediated immunity	-4.84018	4.84018	-1.47532	3/29	8807,11126,117157	IL18RAP,CD160,SH2D1B		2_Member	GO Biological Processes	GO:0050851	antigen receptor-mediated signaling pathway	-8.97825	-6.15981	8/325	915,917,3113,3115,3117,3118,3122,3123	CD3D,CD3G,HLA-DPA1,HLA-DPB1,HLA-DQA1,HLA-DQA2,HLA-DRA,HLA-DRB1
3_Member	GO Biological Processes	GO:0002708	positive regulation of lymphocyte mediated immunity	-4.56565	4.56565	-1.35705	4/106	2207,8807,11126,117157	FCER1G,IL18RAP,CD160,SH2D1B		2_Member	GO Biological Processes	GO:0002429	immune response-activating cell surface receptor signaling pathway	-7.64949	-4.86581	8/481	915,917,3113,3115,3117,3118,3122,3123	CD3D,CD3G,HLA-DPA1,HLA-DPB1,HLA-DQA1,HLA-DQA2,HLA-DRA,HLA-DRB1
3_Member	GO Biological Processes	GO:0002699	positive regulation of immune effector process	-4.53002	4.53002	-1.35705	5/221	2207,8807,10417,11126,117157	FCER1G,IL18RAP,SPON2,CD160,SH2D1B		2_Member	GO Biological Processes	GO:0002768	immune response-regulating cell surface receptor signaling pathway	-7.42698	-4.65969	8/514	915,917,3113,3115,3117,3118,3122,3123	CD3D,CD3G,HLA-DPA1,HLA-DPB1,HLA-DQA1,HLA-DQA2,HLA-DRA,HLA-DRB1
3_Member	GO Biological Processes	GO:0002715	regulation of natural killer cell mediated immunity	-4.28833	4.28833	-1.29144	3/44	8807,11126,117157	IL18RAP,CD160,SH2D1B		2_Member	GO Biological Processes	GO:0002757	immune response-activating signal transduction	-6.61098	-3.95639	8/657	915,917,3113,3115,3117,3118,3122,3123	CD3D,CD3G,HLA-DPA1,HLA-DPB1,HLA-DQA1,HLA-DQA2,HLA-DRA,HLA-DRB1
3_Member	Reactome Gene Sets	R-HSA-198933	Immunoregulatory interactions between a Lymphoid and a non-Lymphoid cell	-4.18019	4.18019	-1.24637	4/133	3820,3821,11126,117157	KLRB1,KLRC1,CD160,SH2D1B		2_Member	GO Biological Processes	GO:0002764	immune response-regulating signaling pathway	-6.44953	-3.82018	8/690	915,917,3113,3115,3117,3118,3122,3123	CD3D,CD3G,HLA-DPA1,HLA-DPB1,HLA-DQA1,HLA-DQA2,HLA-DRA,HLA-DRB1
3_Member	KEGG Pathway	hsa04650	Natural killer cell mediated cytotoxicity	-4.18019	4.18019	-1.24637	4/133	2207,3459,3821,117157	FCER1G,IFNGR1,KLRC1,SH2D1B		2_Member	GO Biological Processes	GO:0002253	activation of immune response	-6.22	-3.63413	8/740	915,917,3113,3115,3117,3118,3122,3123	CD3D,CD3G,HLA-DPA1,HLA-DPB1,HLA-DQA1,HLA-DQA2,HLA-DRA,HLA-DRB1
3_Member	GO Biological Processes	GO:0002705	positive regulation of leukocyte mediated immunity	-4.16754	4.16754	-1.24637	4/134	2207,8807,11126,117157	FCER1G,IL18RAP,CD160,SH2D1B		3_Summary	GO Biological Processes	GO:0002521	leukocyte differentiation	-11.5112	-8.31258	11/539	302,914,915,917,972,1316,3123,3458,3688,3902,3956,6352,9145,7431	ANXA2,CD2,CD3D,CD3G,CD74,KLF6,HLA-DRB1,IFNG,ITGB1,LAG3,LGALS1,CCL5,SYNGR1,VIM
3_Member	GO Biological Processes	GO:0002706	regulation of lymphocyte mediated immunity	-3.95545	3.95545	-1.16285	4/152	2207,8807,11126,117157	FCER1G,IL18RAP,CD160,SH2D1B		3_Member	GO Biological Processes	GO:0002521	leukocyte differentiation	-11.5112	-8.31258	11/539	302,914,915,917,972,1316,3123,3458,3688,3902,3956	ANXA2,CD2,CD3D,CD3G,CD74,KLF6,HLA-DRB1,IFNG,ITGB1,LAG3,LGALS1
3_Member	GO Biological Processes	GO:0002228	natural killer cell mediated immunity	-3.7607	3.7607	-1.06485	3/66	8807,11126,117157	IL18RAP,CD160,SH2D1B		3_Member	GO Biological Processes	GO:0030098	lymphocyte differentiation	-10.0733	-7.17572	9/368	914,915,917,972,1316,3458,3688,3902,3956	CD2,CD3D,CD3G,CD74,KLF6,IFNG,ITGB1,LAG3,LGALS1
3_Member	GO Biological Processes	GO:0002703	regulation of leukocyte mediated immunity	-3.4504	3.4504	-0.830263	4/206	2207,8807,11126,117157	FCER1G,IL18RAP,CD160,SH2D1B		3_Member	GO Biological Processes	GO:0030217	T cell differentiation	-6.6884	-4.00825	6/253	914,915,917,972,3458,3902	CD2,CD3D,CD3G,CD74,IFNG,LAG3
3_Member	GO Biological Processes	GO:0045089	positive regulation of innate immune response	-3.41686	3.41686	-0.820754	5/382	2207,7294,8807,11126,117157	FCER1G,TXK,IL18RAP,CD160,SH2D1B		3_Member	GO Biological Processes	GO:1902105	regulation of leukocyte differentiation	-6.32332	-3.72673	6/292	914,972,3123,3458,3902,3956	CD2,CD74,HLA-DRB1,IFNG,LAG3,LGALS1
3_Member	GO Biological Processes	GO:0032609	interferon-gamma production	-3.07485	3.07485	-0.581816	3/113	7294,8807,11126	TXK,IL18RAP,CD160		3_Member	GO Biological Processes	GO:1903706	regulation of hemopoiesis	-4.97648	-2.55348	6/500	914,972,3123,3458,3902,3956	CD2,CD74,HLA-DRB1,IFNG,LAG3,LGALS1
3_Member	GO Biological Processes	GO:0002250	adaptive immune response	-3.05455	3.05455	-0.567949	6/696	924,2207,7294,8807,11126,117157	CD7,FCER1G,TXK,IL18RAP,CD160,SH2D1B		3_Member	GO Biological Processes	GO:0045580	regulation of T cell differentiation	-4.77095	-2.42963	4/150	914,972,3458,3902	CD2,CD74,IFNG,LAG3
3_Member	GO Biological Processes	GO:0002697	regulation of immune effector process	-3.02676	3.02676	-0.546508	5/466	2207,8807,10417,11126,117157	FCER1G,IL18RAP,SPON2,CD160,SH2D1B		3_Member	GO Biological Processes	GO:0045619	regulation of lymphocyte differentiation	-4.45121	-2.16636	4/181	914,972,3458,3902	CD2,CD74,IFNG,LAG3
3_Member	Reactome Gene Sets	R-HSA-1280218	Adaptive Immune System	-2.85792	2.85792	-0.408044	6/760	1326,3820,3821,7704,11126,117157	MAP3K8,KLRB1,KLRC1,ZBTB16,CD160,SH2D1B		3_Member	GO Biological Processes	GO:0002274	myeloid leukocyte activation	-4.28469	-2.03052	6/664	302,914,972,3458,6352,9145	ANXA2,CD2,CD74,IFNG,CCL5,SYNGR1
3_Member	GO Biological Processes	GO:0031349	positive regulation of defense response	-2.82677	2.82677	-0.386316	5/517	2207,7294,8807,11126,117157	FCER1G,TXK,IL18RAP,CD160,SH2D1B		3_Member	GO Biological Processes	GO:0045596	negative regulation of cell differentiation	-3.92404	-1.72102	6/772	972,3458,3688,3902,3956,7431	CD74,IFNG,ITGB1,LAG3,LGALS1,VIM
3_Member	GO Biological Processes	GO:0002449	lymphocyte mediated immunity	-2.53651	2.53651	-0.151906	4/364	2207,8807,11126,117157	FCER1G,IL18RAP,CD160,SH2D1B		3_Member	GO Biological Processes	GO:0002366	leukocyte activation involved in immune response	-3.10802	-0.962442	5/718	302,972,3458,3956,9145	ANXA2,CD74,IFNG,LGALS1,SYNGR1
4_Summary	GO Biological Processes	GO:1904035	regulation of epithelial cell apoptotic process	-4.7898	4.7898	-1.4707	4/93	2934,7538,8644,11126,7704,10628,54541,8660,3490	GSN,ZFP36,AKR1C3,CD160,ZBTB16,TXNIP,DDIT4,IRS2,IGFBP7		3_Member	GO Biological Processes	GO:0002263	cell activation involved in immune response	-3.09717	-0.95542	5/722	302,972,3458,3956,9145	ANXA2,CD74,IFNG,LGALS1,SYNGR1
4_Member	GO Biological Processes	GO:1904035	regulation of epithelial cell apoptotic process	-4.7898	4.7898	-1.4707	4/93	2934,7538,8644,11126	GSN,ZFP36,AKR1C3,CD160		3_Member	GO Biological Processes	GO:0002285	lymphocyte activation involved in immune response	-3.01876	-0.888292	3/188	972,3458,3956	CD74,IFNG,LGALS1
4_Member	GO Biological Processes	GO:1904037	positive regulation of epithelial cell apoptotic process	-4.48125	4.48125	-1.3417	3/38	2934,8644,11126	GSN,AKR1C3,CD160		3_Member	GO Biological Processes	GO:0002699	positive regulation of immune effector process	-2.80578	-0.707491	3/223	972,3458,3902	CD74,IFNG,LAG3
4_Member	GO Biological Processes	GO:1904019	epithelial cell apoptotic process	-4.42672	4.42672	-1.3417	4/115	2934,7538,8644,11126	GSN,ZFP36,AKR1C3,CD160		4_Summary	GO Biological Processes	GO:0046598	positive regulation of viral entry into host cell	-6.92317	-4.18691	3/10	972,3123,3956,6352,3458,302,3902,201633,3688,6275,7431,914,6281	CD74,HLA-DRB1,LGALS1,CCL5,IFNG,ANXA2,LAG3,TIGIT,ITGB1,S100A4,VIM,CD2,S100A10
4_Member	GO Biological Processes	GO:0010942	positive regulation of cell death	-2.92022	2.92022	-0.458447	6/739	2934,7704,8644,10628,11126,54541	GSN,ZBTB16,AKR1C3,TXNIP,CD160,DDIT4		4_Member	GO Biological Processes	GO:0046598	positive regulation of viral entry into host cell	-6.92317	-4.18691	3/10	972,3123,3956	CD74,HLA-DRB1,LGALS1
4_Member	GO Biological Processes	GO:0048015	phosphatidylinositol-mediated signaling	-2.41813	2.41813	-0.0675112	3/192	2934,8660,11126	GSN,IRS2,CD160		4_Member	GO Biological Processes	GO:1903902	positive regulation of viral life cycle	-6.33242	-3.72673	4/61	972,3123,3956,6352	CD74,HLA-DRB1,LGALS1,CCL5
4_Member	GO Biological Processes	GO:0048017	inositol lipid-mediated signaling	-2.39309	2.39309	-0.051706	3/196	2934,8660,11126	GSN,IRS2,CD160		4_Member	GO Biological Processes	GO:0043902	positive regulation of multi-organism process	-5.82492	-3.26029	5/192	972,3123,3458,3956,6352	CD74,HLA-DRB1,IFNG,LGALS1,CCL5
4_Member	GO Biological Processes	GO:0043065	positive regulation of apoptotic process	-2.31682	2.31682	-0.000578257	5/679	2934,7704,8644,10628,11126	GSN,ZBTB16,AKR1C3,TXNIP,CD160		4_Member	GO Biological Processes	GO:0043903	regulation of symbiosis, encompassing mutualism through parasitism	-5.41336	-2.89594	5/233	302,972,3123,3956,6352	ANXA2,CD74,HLA-DRB1,LGALS1,CCL5
4_Member	GO Biological Processes	GO:0043068	positive regulation of programmed cell death	-2.2928	2.2928	0	5/688	2934,7704,8644,10628,11126	GSN,ZBTB16,AKR1C3,TXNIP,CD160		4_Member	GO Biological Processes	GO:0043900	regulation of multi-organism process	-5.35584	-2.86806	6/429	302,972,3123,3458,3956,6352	ANXA2,CD74,HLA-DRB1,IFNG,LGALS1,CCL5
4_Member	GO Biological Processes	GO:0097305	response to alcohol	-2.15449	2.15449	0	3/239	2934,3490,8644	GSN,IGFBP7,AKR1C3		4_Member	GO Biological Processes	GO:0048524	positive regulation of viral process	-5.35155	-2.86806	4/107	972,3123,3956,6352	CD74,HLA-DRB1,LGALS1,CCL5
5_Summary	GO Biological Processes	GO:0001817	regulation of cytokine production	-4.58898	4.58898	-1.35705	8/755	2207,3459,5552,7294,7538,10417,11126,126259,8807,10410,51316,54541,2934,3560	FCER1G,IFNGR1,SRGN,TXK,ZFP36,SPON2,CD160,TMIGD2,IL18RAP,IFITM3,PLAC8,DDIT4,GSN,IL2RB		4_Member	GO Biological Processes	GO:0050868	negative regulation of T cell activation	-5.18265	-2.71639	4/118	972,3123,3902,201633	CD74,HLA-DRB1,LAG3,TIGIT
5_Member	GO Biological Processes	GO:0001817	regulation of cytokine production	-4.58898	4.58898	-1.35705	8/755	2207,3459,5552,7294,7538,10417,11126,126259	FCER1G,IFNGR1,SRGN,TXK,ZFP36,SPON2,CD160,TMIGD2		4_Member	GO Biological Processes	GO:0046596	regulation of viral entry into host cell	-5.08468	-2.6419	3/38	972,3123,3956	CD74,HLA-DRB1,LGALS1
5_Member	GO Biological Processes	GO:0002367	cytokine production involved in immune response	-4.54961	4.54961	-1.35705	4/107	2207,8807,10417,11126	FCER1G,IL18RAP,SPON2,CD160		4_Member	GO Biological Processes	GO:0046718	viral entry into host cell	-4.95129	-2.53796	4/135	972,3123,3688,3956	CD74,HLA-DRB1,ITGB1,LGALS1
5_Member	GO Biological Processes	GO:0001819	positive regulation of cytokine production	-3.97954	3.97954	-1.16285	6/467	2207,3459,7294,10417,11126,126259	FCER1G,IFNGR1,TXK,SPON2,CD160,TMIGD2		4_Member	GO Biological Processes	GO:1903038	negative regulation of leukocyte cell-cell adhesion	-4.92607	-2.5336	4/137	972,3123,3902,201633	CD74,HLA-DRB1,LAG3,TIGIT
5_Member	GO Biological Processes	GO:0002720	positive regulation of cytokine production involved in immune response	-3.95048	3.95048	-1.16285	3/57	2207,10417,11126	FCER1G,SPON2,CD160		4_Member	GO Biological Processes	GO:0007162	negative regulation of cell adhesion	-4.87421	-2.48847	5/301	972,3123,3902,3956,201633	CD74,HLA-DRB1,LAG3,LGALS1,TIGIT
5_Member	GO Biological Processes	GO:0002440	production of molecular mediator of immune response	-3.86861	3.86861	-1.10581	5/305	2207,8807,10417,11126,126259	FCER1G,IL18RAP,SPON2,CD160,TMIGD2		4_Member	GO Biological Processes	GO:0030260	entry into host cell	-4.79389	-2.42963	4/148	972,3123,3688,3956	CD74,HLA-DRB1,ITGB1,LGALS1
5_Member	GO Biological Processes	GO:0032680	regulation of tumor necrosis factor production	-3.77822	3.77822	-1.06485	4/169	2207,3459,7538,10417	FCER1G,IFNGR1,ZFP36,SPON2		4_Member	GO Biological Processes	GO:0044409	entry into host	-4.79389	-2.42963	4/148	972,3123,3688,3956	CD74,HLA-DRB1,ITGB1,LGALS1
5_Member	GO Biological Processes	GO:1903555	regulation of tumor necrosis factor superfamily cytokine production	-3.74891	3.74891	-1.06361	4/172	2207,3459,7538,10417	FCER1G,IFNGR1,ZFP36,SPON2		4_Member	GO Biological Processes	GO:0051806	entry into cell of other organism involved in symbiotic interaction	-4.79389	-2.42963	4/148	972,3123,3688,3956	CD74,HLA-DRB1,ITGB1,LGALS1
5_Member	GO Biological Processes	GO:0032640	tumor necrosis factor production	-3.73926	3.73926	-1.06361	4/173	2207,3459,7538,10417	FCER1G,IFNGR1,ZFP36,SPON2		4_Member	GO Biological Processes	GO:0051828	entry into other organism involved in symbiotic interaction	-4.78238	-2.42963	4/149	972,3123,3688,3956	CD74,HLA-DRB1,ITGB1,LGALS1
5_Member	GO Biological Processes	GO:0071706	tumor necrosis factor superfamily cytokine production	-3.69189	3.69189	-1.03555	4/178	2207,3459,7538,10417	FCER1G,IFNGR1,ZFP36,SPON2		4_Member	GO Biological Processes	GO:0051250	negative regulation of lymphocyte activation	-4.72602	-2.39659	4/154	972,3123,3902,201633	CD74,HLA-DRB1,LAG3,TIGIT
5_Member	GO Biological Processes	GO:0098542	defense response to other organism	-3.40815	3.40815	-0.820754	6/596	2207,10410,10417,11126,51316,54541	FCER1G,IFITM3,SPON2,CD160,PLAC8,DDIT4		4_Member	GO Biological Processes	GO:1903900	regulation of viral life cycle	-4.6931	-2.37526	4/157	972,3123,3956,6352	CD74,HLA-DRB1,LGALS1,CCL5
5_Member	GO Biological Processes	GO:0002718	regulation of cytokine production involved in immune response	-3.40624	3.40624	-0.820754	3/87	2207,10417,11126	FCER1G,SPON2,CD160		4_Member	GO Biological Processes	GO:1902107	positive regulation of leukocyte differentiation	-4.65022	-2.33805	4/161	972,3123,3458,3956	CD74,HLA-DRB1,IFNG,LGALS1
5_Member	GO Biological Processes	GO:0032760	positive regulation of tumor necrosis factor production	-3.39167	3.39167	-0.820754	3/88	2207,3459,10417	FCER1G,IFNGR1,SPON2		4_Member	GO Biological Processes	GO:0019058	viral life cycle	-4.60793	-2.30137	5/342	972,3123,3688,3956,6352	CD74,HLA-DRB1,ITGB1,LGALS1,CCL5
5_Member	GO Biological Processes	GO:1903557	positive regulation of tumor necrosis factor superfamily cytokine production	-3.36304	3.36304	-0.79981	3/90	2207,3459,10417	FCER1G,IFNGR1,SPON2		4_Member	GO Biological Processes	GO:0002763	positive regulation of myeloid leukocyte differentiation	-4.52753	-2.23735	3/58	972,3123,3458	CD74,HLA-DRB1,IFNG
5_Member	GO Biological Processes	GO:0002702	positive regulation of production of molecular mediator of immune response	-3.20414	3.20414	-0.691211	3/102	2207,10417,11126	FCER1G,SPON2,CD160		4_Member	GO Biological Processes	GO:0002695	negative regulation of leukocyte activation	-4.42334	-2.14376	4/184	972,3123,3902,201633	CD74,HLA-DRB1,LAG3,TIGIT
5_Member	GO Biological Processes	GO:0002700	regulation of production of molecular mediator of immune response	-2.73772	2.73772	-0.316244	3/148	2207,10417,11126	FCER1G,SPON2,CD160		4_Member	GO Biological Processes	GO:0043123	positive regulation of I-kappaB kinase/NF-kappaB signaling	-4.38692	-2.11254	4/188	972,3123,3956,6275	CD74,HLA-DRB1,LGALS1,S100A4
5_Member	GO Biological Processes	GO:0042742	defense response to bacterium	-2.62492	2.62492	-0.22489	4/344	2207,10417,11126,51316	FCER1G,SPON2,CD160,PLAC8		4_Member	GO Biological Processes	GO:0022408	negative regulation of cell-cell adhesion	-4.36013	-2.09597	4/191	972,3123,3902,201633	CD74,HLA-DRB1,LAG3,TIGIT
5_Member	GO Biological Processes	GO:0032635	interleukin-6 production	-2.5668	2.5668	-0.177112	3/170	2207,8807,10417	FCER1G,IL18RAP,SPON2		4_Member	GO Biological Processes	GO:0050866	negative regulation of cell activation	-4.22428	-1.98466	4/207	972,3123,3902,201633	CD74,HLA-DRB1,LAG3,TIGIT
5_Member	GO Biological Processes	GO:0006909	phagocytosis	-2.50267	2.50267	-0.137802	4/372	2207,2934,3560,10417	FCER1G,GSN,IL2RB,SPON2		4_Member	GO Biological Processes	GO:1903708	positive regulation of hemopoiesis	-4.22428	-1.98466	4/207	972,3123,3458,3956	CD74,HLA-DRB1,IFNG,LGALS1
5_Member	GO Biological Processes	GO:0009617	response to bacterium	-2.18798	2.18798	0	5/729	2207,7538,10417,11126,51316	FCER1G,ZFP36,SPON2,CD160,PLAC8		4_Member	GO Biological Processes	GO:0002573	myeloid leukocyte differentiation	-4.19203	-1.95716	4/211	302,972,3123,3458	ANXA2,CD74,HLA-DRB1,IFNG
6_Summary	GO Biological Processes	GO:0045444	fat cell differentiation	-4.44724	4.44724	-1.3417	5/230	1052,7538,7704,51316,284207,2207,11126	CEBPD,ZFP36,ZBTB16,PLAC8,METRNL,FCER1G,CD160		4_Member	GO Biological Processes	GO:0051701	interaction with host	-4.15261	-1.92708	4/216	972,3123,3688,3956	CD74,HLA-DRB1,ITGB1,LGALS1
6_Member	GO Biological Processes	GO:0045444	fat cell differentiation	-4.44724	4.44724	-1.3417	5/230	1052,7538,7704,51316,284207	CEBPD,ZFP36,ZBTB16,PLAC8,METRNL		4_Member	GO Biological Processes	GO:0050792	regulation of viral process	-4.14484	-1.9239	4/217	972,3123,3956,6352	CD74,HLA-DRB1,LGALS1,CCL5
6_Member	GO Biological Processes	GO:0045600	positive regulation of fat cell differentiation	-3.70339	3.70339	-1.03749	3/69	7538,7704,284207	ZFP36,ZBTB16,METRNL		4_Member	GO Biological Processes	GO:0043122	regulation of I-kappaB kinase/NF-kappaB signaling	-3.89425	-1.6956	4/252	972,3123,3956,6275	CD74,HLA-DRB1,LGALS1,S100A4
6_Member	GO Biological Processes	GO:0045598	regulation of fat cell differentiation	-2.82461	2.82461	-0.386316	3/138	7538,7704,284207	ZFP36,ZBTB16,METRNL		4_Member	GO Biological Processes	GO:0045639	positive regulation of myeloid cell differentiation	-3.79539	-1.60534	3/102	972,3123,3458	CD74,HLA-DRB1,IFNG
6_Member	GO Biological Processes	GO:0002683	negative regulation of immune system process	-2.10387	2.10387	0	4/483	2207,7538,7704,11126	FCER1G,ZFP36,ZBTB16,CD160		4_Member	GO Biological Processes	GO:0007249	I-kappaB kinase/NF-kappaB signaling	-3.6837	-1.50623	4/286	972,3123,3956,6275	CD74,HLA-DRB1,LGALS1,S100A4
7_Summary	GO Biological Processes	GO:2000107	negative regulation of leukocyte apoptotic process	-4.14743	4.14743	-1.2433	3/49	2207,8660,84941	FCER1G,IRS2,HSH2D		4_Member	GO Biological Processes	GO:0002761	regulation of myeloid leukocyte differentiation	-3.55561	-1.38226	3/123	972,3123,3458	CD74,HLA-DRB1,IFNG
7_Member	GO Biological Processes	GO:2000107	negative regulation of leukocyte apoptotic process	-4.14743	4.14743	-1.2433	3/49	2207,8660,84941	FCER1G,IRS2,HSH2D		4_Member	GO Biological Processes	GO:0035821	modification of morphology or physiology of other organism	-3.20597	-1.04871	3/162	302,3458,6352	ANXA2,IFNG,CCL5
7_Member	GO Biological Processes	GO:2000106	regulation of leukocyte apoptotic process	-3.43592	3.43592	-0.824384	3/85	2207,8660,84941	FCER1G,IRS2,HSH2D		4_Member	GO Biological Processes	GO:0034250	positive regulation of cellular amide metabolic process	-3.16011	-1.00677	3/168	3458,6352,7431	IFNG,CCL5,VIM
7_Member	GO Biological Processes	GO:0071887	leukocyte apoptotic process	-3.1555	3.1555	-0.649305	3/106	2207,8660,84941	FCER1G,IRS2,HSH2D		4_Member	GO Biological Processes	GO:0050796	regulation of insulin secretion	-3.06636	-0.928401	3/181	3123,3458,6352	HLA-DRB1,IFNG,CCL5
8_Summary	GO Biological Processes	GO:0071384	cellular response to corticosteroid stimulus	-3.8415	3.8415	-1.0992	3/62	7538,8644,54541,3490,10628,8660	ZFP36,AKR1C3,DDIT4,IGFBP7,TXNIP,IRS2		4_Member	GO Biological Processes	GO:0001959	regulation of cytokine-mediated signaling pathway	-3.05257	-0.918367	3/183	972,3458,6352	CD74,IFNG,CCL5
8_Member	GO Biological Processes	GO:0071384	cellular response to corticosteroid stimulus	-3.8415	3.8415	-1.0992	3/62	7538,8644,54541	ZFP36,AKR1C3,DDIT4		4_Member	GO Biological Processes	GO:0030099	myeloid cell differentiation	-3.00571	-0.878936	4/433	302,972,3123,3458	ANXA2,CD74,HLA-DRB1,IFNG
8_Member	GO Biological Processes	GO:0031960	response to corticosteroid	-3.83852	3.83852	-1.0992	4/163	3490,7538,8644,54541	IGFBP7,ZFP36,AKR1C3,DDIT4		4_Member	GO Biological Processes	GO:0002791	regulation of peptide secretion	-3.002	-0.87889	4/434	972,3123,3458,6352	CD74,HLA-DRB1,IFNG,CCL5
8_Member	GO Biological Processes	GO:1901654	response to ketone	-3.51564	3.51564	-0.877772	4/198	3490,8644,10628,54541	IGFBP7,AKR1C3,TXNIP,DDIT4		4_Member	GO Biological Processes	GO:0050731	positive regulation of peptidyl-tyrosine phosphorylation	-2.97299	-0.853517	3/195	972,3458,6352	CD74,IFNG,CCL5
8_Member	GO Biological Processes	GO:0048545	response to steroid hormone	-3.3962	3.3962	-0.820754	5/386	3490,7538,8644,10628,54541	IGFBP7,ZFP36,AKR1C3,TXNIP,DDIT4		4_Member	GO Biological Processes	GO:0060759	regulation of response to cytokine stimulus	-2.9666	-0.850724	3/196	972,3458,6352	CD74,IFNG,CCL5
8_Member	GO Biological Processes	GO:0051384	response to glucocorticoid	-2.75459	2.75459	-0.327579	3/146	3490,7538,54541	IGFBP7,ZFP36,DDIT4		4_Member	GO Biological Processes	GO:0030073	insulin secretion	-2.86282	-0.75758	3/213	3123,3458,6352	HLA-DRB1,IFNG,CCL5
8_Member	GO Biological Processes	GO:0032870	cellular response to hormone stimulus	-2.23056	2.23056	0	5/712	3490,7538,8644,8660,54541	IGFBP7,ZFP36,AKR1C3,IRS2,DDIT4		4_Member	GO Biological Processes	GO:0090276	regulation of peptide hormone secretion	-2.86282	-0.75758	3/213	3123,3458,6352	HLA-DRB1,IFNG,CCL5
8_Member	GO Biological Processes	GO:0071383	cellular response to steroid hormone stimulus	-2.10574	2.10574	0	3/249	7538,8644,54541	ZFP36,AKR1C3,DDIT4		4_Member	GO Biological Processes	GO:0070374	positive regulation of ERK1 and ERK2 cascade	-2.82826	-0.726514	3/219	972,3123,6352	CD74,HLA-DRB1,CCL5
9_Summary	GO Biological Processes	GO:0048525	negative regulation of viral process	-3.20414	3.20414	-0.691211	3/102	2934,7538,10410,8666	GSN,ZFP36,IFITM3,EIF3G		4_Member	GO Biological Processes	GO:0002683	negative regulation of immune system process	-2.80138	-0.706525	4/492	972,3123,3902,201633	CD74,HLA-DRB1,LAG3,TIGIT
9_Member	GO Biological Processes	GO:0048525	negative regulation of viral process	-3.20414	3.20414	-0.691211	3/102	2934,7538,10410	GSN,ZFP36,IFITM3		4_Member	GO Biological Processes	GO:0050900	leukocyte migration	-2.71972	-0.628269	4/518	914,972,3688,6352	CD2,CD74,ITGB1,CCL5
9_Member	GO Biological Processes	GO:0043901	negative regulation of multi-organism process	-2.52429	2.52429	-0.149662	3/176	2934,7538,10410	GSN,ZFP36,IFITM3		4_Member	GO Biological Processes	GO:0030072	peptide hormone secretion	-2.63036	-0.54229	3/257	3123,3458,6352	HLA-DRB1,IFNG,CCL5
9_Member	GO Biological Processes	GO:0019080	viral gene expression	-2.40554	2.40554	-0.0595632	3/194	7538,8666,10410	ZFP36,EIF3G,IFITM3		4_Member	GO Biological Processes	GO:0002790	peptide secretion	-2.60817	-0.52346	4/556	972,3123,3458,6352	CD74,HLA-DRB1,IFNG,CCL5
9_Member	GO Biological Processes	GO:0050792	regulation of viral process	-2.31536	2.31536	-0.000578257	3/209	2934,7538,10410	GSN,ZFP36,IFITM3		4_Member	GO Biological Processes	GO:0050730	regulation of peptidyl-tyrosine phosphorylation	-2.60198	-0.520594	3/263	972,3458,6352	CD74,IFNG,CCL5
9_Member	GO Biological Processes	GO:0043903	regulation of symbiosis, encompassing mutualism through parasitism	-2.22663	2.22663	0	3/225	2934,7538,10410	GSN,ZFP36,IFITM3		4_Member	GO Biological Processes	GO:0045637	regulation of myeloid cell differentiation	-2.59732	-0.519235	3/264	972,3123,3458	CD74,HLA-DRB1,IFNG
10_Summary	GO Biological Processes	GO:0046677	response to antibiotic	-2.68552	2.68552	-0.2695	4/331	2934,3716,8807,10628,8644	GSN,JAK1,IL18RAP,TXNIP,AKR1C3		4_Member	GO Biological Processes	GO:0030335	positive regulation of cell migration	-2.57746	-0.502654	4/567	972,3458,3688,6352	CD74,IFNG,ITGB1,CCL5
10_Member	GO Biological Processes	GO:0046677	response to antibiotic	-2.68552	2.68552	-0.2695	4/331	2934,3716,8807,10628	GSN,JAK1,IL18RAP,TXNIP		4_Member	GO Biological Processes	GO:0046883	regulation of hormone secretion	-2.55171	-0.480155	3/274	3123,3458,6352	HLA-DRB1,IFNG,CCL5
10_Member	GO Biological Processes	GO:0000302	response to reactive oxygen species	-2.16955	2.16955	0	3/236	8644,8807,10628	AKR1C3,IL18RAP,TXNIP		4_Member	GO Biological Processes	GO:0043270	positive regulation of ion transport	-2.50785	-0.442314	3/284	3458,3688,6352	IFNG,ITGB1,CCL5
11_Summary	GO Biological Processes	GO:0009615	response to virus	-2.6713	2.6713	-0.266007	4/334	3459,10410,10417,54541	IFNGR1,IFITM3,SPON2,DDIT4		4_Member	GO Biological Processes	GO:2000147	positive regulation of cell motility	-2.50743	-0.442314	4/593	972,3458,3688,6352	CD74,IFNG,ITGB1,CCL5
11_Member	GO Biological Processes	GO:0009615	response to virus	-2.6713	2.6713	-0.266007	4/334	3459,10410,10417,54541	IFNGR1,IFITM3,SPON2,DDIT4		4_Member	GO Biological Processes	GO:0051272	positive regulation of cellular component movement	-2.46094	-0.398999	4/611	972,3458,3688,6352	CD74,IFNG,ITGB1,CCL5
11_Member	GO Biological Processes	GO:0051607	defense response to virus	-2.11052	2.11052	0	3/248	10410,10417,54541	IFITM3,SPON2,DDIT4		4_Member	GO Biological Processes	GO:0033674	positive regulation of kinase activity	-2.45081	-0.392034	4/615	972,3123,3458,6352	CD74,HLA-DRB1,IFNG,CCL5
12_Summary	GO Biological Processes	GO:0002274	myeloid leukocyte activation	-2.37996	2.37996	-0.0431243	5/656	2207,2934,3459,8807,51316	FCER1G,GSN,IFNGR1,IL18RAP,PLAC8		4_Member	GO Biological Processes	GO:0040017	positive regulation of locomotion	-2.43577	-0.380123	4/621	972,3458,3688,6352	CD74,IFNG,ITGB1,CCL5
12_Member	GO Biological Processes	GO:0002274	myeloid leukocyte activation	-2.37996	2.37996	-0.0431243	5/656	2207,2934,3459,8807,51316	FCER1G,GSN,IFNGR1,IL18RAP,PLAC8		4_Member	GO Biological Processes	GO:0070372	regulation of ERK1 and ERK2 cascade	-2.39335	-0.340819	3/312	972,3123,6352	CD74,HLA-DRB1,CCL5
12_Member	GO Biological Processes	GO:0042119	neutrophil activation	-2.04925	2.04925	0	4/501	2207,2934,8807,51316	FCER1G,GSN,IL18RAP,PLAC8		4_Member	GO Biological Processes	GO:0046879	hormone secretion	-2.35889	-0.309467	3/321	3123,3458,6352	HLA-DRB1,IFNG,CCL5
12_Member	GO Biological Processes	GO:0036230	granulocyte activation	-2.03155	2.03155	0	4/507	2207,2934,8807,51316	FCER1G,GSN,IL18RAP,PLAC8		4_Member	GO Biological Processes	GO:0070371	ERK1 and ERK2 cascade	-2.31816	-0.274839	3/332	972,3123,6352	CD74,HLA-DRB1,CCL5
13_Summary	GO Biological Processes	GO:1903532	positive regulation of secretion by cell	-2.36745	2.36745	-0.0395668	4/406	2207,3459,8660,11126,5552	FCER1G,IFNGR1,IRS2,CD160,SRGN		4_Member	GO Biological Processes	GO:0009914	hormone transport	-2.31453	-0.274236	3/333	3123,3458,6352	HLA-DRB1,IFNG,CCL5
13_Member	GO Biological Processes	GO:1903532	positive regulation of secretion by cell	-2.36745	2.36745	-0.0395668	4/406	2207,3459,8660,11126	FCER1G,IFNGR1,IRS2,CD160		4_Member	GO Biological Processes	GO:0090087	regulation of peptide transport	-2.29827	-0.260979	4/679	972,3123,3458,6352	CD74,HLA-DRB1,IFNG,CCL5
13_Member	GO Biological Processes	GO:0051047	positive regulation of secretion	-2.25842	2.25842	0	4/436	2207,3459,8660,11126	FCER1G,IFNGR1,IRS2,CD160		4_Member	GO Biological Processes	GO:0032103	positive regulation of response to external stimulus	-2.293	-0.258694	3/339	972,3458,6352	CD74,IFNG,CCL5
13_Member	GO Biological Processes	GO:0050707	regulation of cytokine secretion	-2.22663	2.22663	0	3/225	3459,5552,11126	IFNGR1,SRGN,CD160		4_Member	GO Biological Processes	GO:0051347	positive regulation of transferase activity	-2.26048	-0.229144	4/696	972,3123,3458,6352	CD74,HLA-DRB1,IFNG,CCL5
13_Member	GO Biological Processes	GO:0050663	cytokine secretion	-2.07753	2.07753	0	3/255	3459,5552,11126	IFNGR1,SRGN,CD160		4_Member	GO Biological Processes	GO:0002449	lymphocyte mediated immunity	-2.19772	-0.175153	3/367	972,3123,3902	CD74,HLA-DRB1,LAG3
13_Member	GO Biological Processes	GO:0050708	regulation of protein secretion	-2.07627	2.07627	0	4/492	3459,5552,8660,11126	IFNGR1,SRGN,IRS2,CD160		4_Member	GO Biological Processes	GO:0001818	negative regulation of cytokine production	-2.18798	-0.171171	3/370	3123,3458,201633	HLA-DRB1,IFNG,TIGIT
13_Member	GO Biological Processes	GO:1903530	regulation of secretion by cell	-2.07399	2.07399	0	5/777	2207,3459,5552,8660,11126	FCER1G,IFNGR1,SRGN,IRS2,CD160		4_Member	GO Biological Processes	GO:0018108	peptidyl-tyrosine phosphorylation	-2.17195	-0.157985	3/375	972,3458,6352	CD74,IFNG,CCL5
14_Summary	GO Biological Processes	GO:0030278	regulation of ossification	-2.31536	2.31536	-0.000578257	3/209	1052,5552,7704	CEBPD,SRGN,ZBTB16		4_Member	GO Biological Processes	GO:0018212	peptidyl-tyrosine modification	-2.16244	-0.151306	3/378	972,3458,6352	CD74,IFNG,CCL5
14_Member	GO Biological Processes	GO:0030278	regulation of ossification	-2.31536	2.31536	-0.000578257	3/209	1052,5552,7704	CEBPD,SRGN,ZBTB16		4_Member	GO Biological Processes	GO:0051046	regulation of secretion	-2.14112	-0.135583	4/753	972,3123,3458,6352	CD74,HLA-DRB1,IFNG,CCL5
15_Summary	GO Biological Processes	GO:0007169	transmembrane receptor protein tyrosine kinase signaling pathway	-2.16836	2.16836	0	5/737	924,4145,8660,10628,54541	CD7,MATK,IRS2,TXNIP,DDIT4		4_Member	GO Biological Processes	GO:0010959	regulation of metal ion transport	-2.10708	-0.104323	3/396	3458,3688,6352	IFNG,ITGB1,CCL5
15_Member	GO Biological Processes	GO:0007169	transmembrane receptor protein tyrosine kinase signaling pathway	-2.16836	2.16836	0	5/737	924,4145,8660,10628,54541	CD7,MATK,IRS2,TXNIP,DDIT4		4_Member	GO Biological Processes	GO:0051345	positive regulation of hydrolase activity	-2.08241	-0.0831697	4/783	3458,3688,6281,6352	IFNG,ITGB1,S100A10,CCL5
16_Summary	GO Biological Processes	GO:0009266	response to temperature stimulus	-2.12984	2.12984	0	3/244	3490,51316,284207	IGFBP7,PLAC8,METRNL		4_Member	GO Biological Processes	GO:0050708	regulation of protein secretion	-2.08043	-0.0831697	3/405	3123,3458,6352	HLA-DRB1,IFNG,CCL5
16_Member	GO Biological Processes	GO:0009266	response to temperature stimulus	-2.12984	2.12984	0	3/244	3490,51316,284207	IGFBP7,PLAC8,METRNL		4_Member	GO Biological Processes	GO:0043547	positive regulation of GTPase activity	-2.07751	-0.0829717	3/406	3688,6281,6352	ITGB1,S100A10,CCL5
17_Summary	GO Biological Processes	GO:0071216	cellular response to biotic stimulus	-2.10574	2.10574	0	3/249	7538,10417,10628	ZFP36,SPON2,TXNIP		5_Summary	GO Biological Processes	GO:0045059	positive thymic T cell selection	-6.44246	-3.82018	3/14	915,917,972,6352	CD3D,CD3G,CD74,CCL5
17_Member	GO Biological Processes	GO:0071216	cellular response to biotic stimulus	-2.10574	2.10574	0	3/249	7538,10417,10628	ZFP36,SPON2,TXNIP		5_Member	GO Biological Processes	GO:0045059	positive thymic T cell selection	-6.44246	-3.82018	3/14	915,917,972	CD3D,CD3G,CD74
											5_Member	GO Biological Processes	GO:0045061	thymic T cell selection	-5.81846	-3.26029	3/22	915,917,972	CD3D,CD3G,CD74
											5_Member	GO Biological Processes	GO:0043368	positive T cell selection	-5.15652	-2.70605	3/36	915,917,972	CD3D,CD3G,CD74
											5_Member	GO Biological Processes	GO:0045058	T cell selection	-4.74876	-2.41343	3/49	915,917,972	CD3D,CD3G,CD74
											5_Member	GO Biological Processes	GO:0070228	regulation of lymphocyte apoptotic process	-4.57347	-2.2779	3/56	917,972,6352	CD3G,CD74,CCL5
											5_Member	GO Biological Processes	GO:0070227	lymphocyte apoptotic process	-4.22764	-1.98466	3/73	917,972,6352	CD3G,CD74,CCL5
											5_Member	GO Biological Processes	GO:0033077	T cell differentiation in thymus	-4.17535	-1.94518	3/76	915,917,972	CD3D,CD3G,CD74
											5_Member	GO Biological Processes	GO:2000106	regulation of leukocyte apoptotic process	-4.01528	-1.80785	3/86	917,972,6352	CD3G,CD74,CCL5
											5_Member	GO Biological Processes	GO:0071887	leukocyte apoptotic process	-3.72202	-1.5362	3/108	917,972,6352	CD3G,CD74,CCL5
											6_Summary	GO Biological Processes	GO:0031579	membrane raft organization	-5.59221	-3.04677	3/26	302,914,6281,3458,3688,7431,917	ANXA2,CD2,S100A10,IFNG,ITGB1,VIM,CD3G
											6_Member	GO Biological Processes	GO:0031579	membrane raft organization	-5.59221	-3.04677	3/26	302,914,6281	ANXA2,CD2,S100A10
											6_Member	GO Biological Processes	GO:0072659	protein localization to plasma membrane	-3.70119	-1.51956	4/283	302,3458,3688,6281	ANXA2,IFNG,ITGB1,S100A10
											6_Member	GO Biological Processes	GO:1990778	protein localization to cell periphery	-3.42776	-1.26252	4/334	302,3458,3688,6281	ANXA2,IFNG,ITGB1,S100A10
											6_Member	GO Biological Processes	GO:0051099	positive regulation of binding	-3.11593	-0.96649	3/174	302,3458,6281	ANXA2,IFNG,S100A10
											6_Member	GO Biological Processes	GO:0043112	receptor metabolic process	-2.94135	-0.829049	3/200	302,3458,3688	ANXA2,IFNG,ITGB1
											6_Member	GO Biological Processes	GO:0072657	protein localization to membrane	-2.35584	-0.309467	4/654	302,3458,3688,6281	ANXA2,IFNG,ITGB1,S100A10
											6_Member	GO Biological Processes	GO:0097435	supramolecular fiber organization	-2.21101	-0.18554	4/719	302,3688,6281,7431	ANXA2,ITGB1,S100A10,VIM
											6_Member	GO Biological Processes	GO:0051098	regulation of binding	-2.19446	-0.174785	3/368	302,3458,6281	ANXA2,IFNG,S100A10
											6_Member	GO Biological Processes	GO:0006909	phagocytosis	-2.14989	-0.141568	3/382	917,3458,3688	CD3G,IFNG,ITGB1
											7_Summary	GO Biological Processes	GO:0048146	positive regulation of fibroblast proliferation	-4.69616	-2.37526	3/51	302,972,6277	ANXA2,CD74,S100A6
											7_Member	GO Biological Processes	GO:0048146	positive regulation of fibroblast proliferation	-4.69616	-2.37526	3/51	302,972,6277	ANXA2,CD74,S100A6
											7_Member	GO Biological Processes	GO:0048145	regulation of fibroblast proliferation	-4.0612	-1.84481	3/83	302,972,6277	ANXA2,CD74,S100A6
											7_Member	GO Biological Processes	GO:0048144	fibroblast proliferation	-4.04571	-1.83382	3/84	302,972,6277	ANXA2,CD74,S100A6
											8_Summary	GO Biological Processes	GO:0042113	B cell activation	-3.45753	-1.28826	4/328	972,1316,3688,3956,6281	CD74,KLF6,ITGB1,LGALS1,S100A10
											8_Member	GO Biological Processes	GO:0042113	B cell activation	-3.45753	-1.28826	4/328	972,1316,3688,3956	CD74,KLF6,ITGB1,LGALS1
											8_Member	GO Biological Processes	GO:0030183	B cell differentiation	-3.41829	-1.25706	3/137	1316,3688,3956	KLF6,ITGB1,LGALS1
											8_Member	GO Biological Processes	GO:0031589	cell-substrate adhesion	-2.22078	-0.192381	3/360	3688,3956,6281	ITGB1,LGALS1,S100A10

## Sheet: Table S6
Table S6. NK cell subsets marker genes in Fig. 2D
	p_val	avg_logFC	pct.1	pct.2	p_val_adj	cluster	gene
1	0	1.28543	0.64	0.041	0	NK1.1	GZMK
2	0	0.941509	0.39	0.014	0	NK1.1	IL7R
3	0	0.794208	0.697	0.17	0	NK1.1	KLRC1
4	0	0.514229	1	0.999	0	NK1.1	TPT1
5	0	0.468653	0.354	0.019	0	NK1.1	XCL1
6	3.73585e-237	0.506162	0.4	0.075	6.12941e-233	NK1.1	COTL1
7	1.60145e-226	0.369586	0.999	0.998	2.6275e-222	NK1.1	RPS24
8	4.21072e-226	0.3927	1	0.998	6.90853e-222	NK1.1	RPS23
9	5.19333e-212	0.757911	0.646	0.234	8.5207e-208	NK1.1	SELL
10	3.01936e-199	0.470686	0.54	0.157	4.95386e-195	NK1.1	TCF7
11	1.89152e-181	0.382286	1	0.992	3.10342e-177	NK1.1	RPL10A
12	7.73076e-180	0.765747	0.459	0.129	1.26839e-175	NK1.1	LTB
13	1.33558e-177	0.387362	1	1	2.19129e-173	NK1.1	RPLP1
14	1.09112e-131	0.532666	0.773	0.461	1.79019e-127	NK1.1	CD44
15	5.67057e-123	0.441515	0.538	0.214	9.3037e-119	NK1.1	IFITM3
16	1.08171e-119	0.456111	0.965	0.829	1.77477e-115	NK1.1	CD7
17	2.06434e-108	0.600361	0.784	0.487	3.38696e-104	NK1.1	DUSP1
18	3.03748e-106	0.590541	0.611	0.298	4.9836e-102	NK1.1	FOS
19	4.39214e-106	0.371645	0.9	0.48	7.20619e-102	NK1.1	FCER1G
20	1.84325e-102	0.469805	0.665	0.352	3.02422e-98	NK1.1	XCL2
21	1.3105e-91	0.546152	0.881	0.627	2.15013e-87	NK1.1	CXCR4
22	1.83775e-89	0.418954	0.892	0.729	3.01519e-85	NK1.1	IL2RB
23	1.04006e-81	0.459239	0.891	0.714	1.70642e-77	NK1.1	PIK3R1
24	1.67098e-78	0.379298	0.987	0.955	2.74158e-74	NK1.1	ZFP36L2
25	1.70589e-78	0.526937	0.773	0.525	2.79886e-74	NK1.1	NFKBIA
26	1.55737e-77	0.382942	0.731	0.457	2.55517e-73	NK1.1	MAP3K8
27	7.80088e-71	0.426885	0.963	0.903	1.27989e-66	NK1.1	IER2
28	6.06778e-63	0.403759	0.851	0.678	9.9554e-59	NK1.1	DUSP2
29	3.22514e-38	0.364237	0.938	0.863	5.29149e-34	NK1.1	JUNB
30	8.29175e-35	0.439681	0.801	0.674	1.36043e-30	NK1.1	JUN
31	0	0.932703	0.9	0.305	0	NK1.2	FCER1G
32	0	0.789901	0.936	0.668	0	NK1.2	SPON2
33	0	0.62058	0.874	0.624	0	NK1.2	CLIC3
34	0	0.502907	0.62	0.257	0	NK1.2	IGFBP7
35	0	0.479735	0.975	0.827	0	NK1.2	KLRB1
36	0	0.445239	0.949	0.782	0	NK1.2	CD7
37	0	0.381186	0.37	0.048	0	NK1.2	TMIGD2
38	0	0.367445	0.478	0.167	0	NK1.2	CEBPD
39	0	0.358094	0.35	0.078	0	NK1.2	IRS2
40	4.04549e-301	0.370853	0.525	0.218	6.63744e-297	NK1.2	CHST2
41	3.78618e-297	0.412049	0.874	0.671	6.21199e-293	NK1.2	IL2RB
42	1.29441e-290	0.67757	0.638	0.295	2.12373e-286	NK1.2	MYOM2
43	3.64876e-288	0.385232	0.942	0.84	5.98652e-284	NK1.2	JAK1
44	1.18938e-266	0.342273	0.456	0.168	1.95141e-262	NK1.2	AKR1C3
45	1.96986e-222	0.295084	0.99	0.966	3.23194e-218	NK1.2	PRF1
46	4.63772e-205	0.318779	0.562	0.29	7.60911e-201	NK1.2	C1orf162
47	1.31184e-173	0.290183	0.954	0.903	2.15233e-169	NK1.2	PLAC8
48	5.47973e-168	0.284064	0.579	0.346	8.99059e-164	NK1.2	SH2D1B
49	1.66252e-153	1.07632	0.302	0.123	2.72769e-149	NK1.2	PTGDS
50	2.75781e-142	0.255332	0.456	0.248	4.52474e-138	NK1.2	CXXC5
51	9.10186e-137	0.392683	0.864	0.744	1.49334e-132	NK1.2	CCL4
52	7.23643e-132	0.285373	0.749	0.57	1.18728e-127	NK1.2	DDIT4
53	5.80504e-131	0.259979	0.645	0.459	9.52433e-127	NK1.2	PTPN12
54	7.68376e-121	0.297438	0.75	0.602	1.26068e-116	NK1.2	TMEM2
55	7.88754e-121	0.269653	0.331	0.146	1.29411e-116	NK1.2	KLRC1
56	4.46983e-118	0.270933	0.6	0.413	7.33365e-114	NK1.2	MAP3K8
57	3.02835e-116	0.290914	0.563	0.377	4.96861e-112	NK1.2	CD160
58	8.27656e-105	0.271773	0.756	0.616	1.35793e-100	NK1.2	METRNL
59	2.50251e-69	0.245024	0.253	0.132	4.10588e-65	NK1.2	CCL3
60	1.26975e-49	0.278699	0.53	0.418	2.08329e-45	NK1.2	SNORD3A
61	0	0.647869	0.93	0.627	0	NK2.1	IL32
62	0	0.639443	0.634	0.308	0	NK2.1	IFI6
63	0	0.560506	0.739	0.376	0	NK2.1	KLRC2
64	0	0.555617	0.834	0.444	0	NK2.1	CD3E
65	0	0.474103	0.992	0.89	0	NK2.1	GZMH
66	1.26782e-241	0.209908	1	0.999	2.08012e-237	NK2.1	HLA-B
67	6.75423e-238	0.295576	0.992	0.993	1.10817e-233	NK2.1	UBC
68	4.40617e-232	0.569361	0.709	0.495	7.2292e-228	NK2.1	ISG15
69	8.06649e-205	0.324591	0.989	0.944	1.32347e-200	NK2.1	S100A6
70	1.22194e-197	0.482648	0.653	0.359	2.00483e-193	NK2.1	XIST
71	3.1071e-187	0.329356	0.985	0.89	5.09782e-183	NK2.1	FGFBP2
72	5.58386e-175	0.318976	0.987	0.971	9.16144e-171	NK2.1	S100A4
73	4.62242e-155	0.259005	0.219	0.058	7.58401e-151	NK2.1	IFI44L
74	2.62412e-138	0.329012	0.886	0.68	4.3054e-134	NK2.1	CD52
75	2.37999e-136	0.297851	0.632	0.412	3.90485e-132	NK2.1	SYNGR1
76	1.51574e-124	0.215138	0.994	0.986	2.48687e-120	NK2.1	CST7
77	1.98858e-111	0.23336	0.256	0.1	3.26266e-107	NK2.1	MX1
78	8.84207e-103	0.282445	0.852	0.736	1.45072e-98	NK2.1	TLE4
79	3.56249e-102	0.24381	0.318	0.151	5.84498e-98	NK2.1	IFNG
80	1.24314e-101	0.285674	0.789	0.662	2.03962e-97	NK2.1	KLF6
81	1.30094e-101	0.303033	0.545	0.372	2.13444e-97	NK2.1	XAF1
82	6.02957e-88	0.214507	0.969	0.926	9.89272e-84	NK2.1	FUS
83	4.85115e-85	0.243468	0.834	0.724	7.95928e-81	NK2.1	ZEB2
84	6.81274e-81	0.24773	0.702	0.568	1.11777e-76	NK2.1	TGFBR3
85	3.03065e-80	0.331955	0.23	0.1	4.97238e-76	NK2.1	CD3D
86	1.13198e-79	0.225842	0.346	0.198	1.85724e-75	NK2.1	PATL2
87	1.60504e-75	0.475432	0.124	0.036	2.63339e-71	NK2.1	HBA1
88	8.11747e-69	0.229767	0.648	0.515	1.33183e-64	NK2.1	POLR2A
89	2.54907e-64	0.213589	0.843	0.779	4.18225e-60	NK2.1	TUBA1B
90	1.15125e-54	0.221823	0.395	0.276	1.88886e-50	NK2.1	EIF2AK2
91	1.15719e-135	0.442634	0.979	0.944	1.89859e-131	NK2.2	RPS26
92	2.05118e-132	0.514613	0.83	0.511	3.36536e-128	NK2.2	HLA-DRB1
93	3.14796e-131	0.283764	1	0.999	5.16485e-127	NK2.2	RPS18
94	1.04328e-122	0.481776	0.94	0.746	1.71171e-118	NK2.2	CMC1
95	3.63996e-119	0.279761	1	0.999	5.97208e-115	NK2.2	RPS19
96	4.45109e-99	0.209271	1	0.999	7.3029e-95	NK2.2	RPL3
97	7.4628e-95	0.210787	1	0.999	1.22442e-90	NK2.2	RPS2
98	7.74446e-94	0.207823	1	0.998	1.27063e-89	NK2.2	RPS29
99	3.406e-93	0.203591	1	0.998	5.58823e-89	NK2.2	RPS15A
100	3.51247e-93	0.238774	1	1	5.76292e-89	NK2.2	RPLP1
101	4.22584e-93	0.20263	1	0.999	6.93333e-89	NK2.2	RPS3
102	5.75119e-87	0.216301	1	0.999	9.43597e-83	NK2.2	RPS12
103	1.00303e-59	0.353632	0.814	0.629	1.64568e-55	NK2.2	CXCR4
104	7.54544e-55	0.255391	0.86	0.675	1.23798e-50	NK2.2	HLA-DPB1
105	1.21894e-54	0.249899	0.5	0.282	1.99991e-50	NK2.2	PTMS
106	1.19573e-51	0.281044	0.416	0.224	1.96184e-47	NK2.2	HLA-DRA
107	1.01862e-48	0.222875	1	0.933	1.67126e-44	NK2.2	CCL5
108	2.35326e-45	0.209839	0.988	0.963	3.861e-41	NK2.2	RPLP0
109	1.30644e-44	0.240255	0.929	0.829	2.14348e-40	NK2.2	TSC22D3
110	3.23832e-42	0.227714	0.748	0.568	5.31312e-38	NK2.2	HLA-DPA1
111	2.14772e-39	0.23693	0.622	0.439	3.52377e-35	NK2.2	TUBA4A
112	3.97337e-37	0.223297	0.565	0.37	6.51911e-33	NK2.2	LAIR2
113	5.42265e-27	0.247252	0.794	0.68	8.89694e-23	NK2.2	DUSP2
114	4.87346e-26	0.245654	0.819	0.723	7.99588e-22	NK2.2	CD74
115	5.11936e-24	0.207475	0.805	0.72	8.39933e-20	NK2.2	PIK3R1
116	3.45924e-07	0.223144	0.723	0.68	0.00567558	NK2.2	JUN
117	0	0.382736	0.451	0.108	0	NK2.3	HLA-DQA1
118	1.65906e-269	0.472165	0.897	0.425	2.72203e-265	NK2.3	RPS4Y1
119	1.19322e-253	0.535942	0.863	0.487	1.95771e-249	NK2.3	HLA-DRB1
120	1.67314e-235	0.513161	0.89	0.575	2.74513e-231	NK2.3	CD2
121	3.43339e-217	0.285898	0.384	0.103	5.63317e-213	NK2.3	HLA-DQA2
122	7.09442e-210	0.5042	0.96	0.731	1.16398e-205	NK2.3	CMC1
123	1.16503e-197	0.395396	0.6	0.252	1.91147e-193	NK2.3	PTMS
124	2.9041e-186	0.407474	0.908	0.656	4.76476e-182	NK2.3	HLA-DPB1
125	3.54406e-152	0.419456	0.479	0.202	5.81473e-148	NK2.3	HLA-DRA
126	3.32528e-145	0.456781	0.908	0.668	5.45579e-141	NK2.3	IL32
127	1.81157e-141	0.387953	0.812	0.496	2.97225e-137	NK2.3	CD3E
128	8.22584e-141	0.378217	0.762	0.477	1.34961e-136	NK2.3	AC092580.4
129	1.52913e-134	0.237683	0.25	0.068	2.50885e-130	NK2.3	PRSS57
130	2.97833e-131	0.299303	0.205	0.048	4.88655e-127	NK2.3	TKTL1
131	1.78133e-130	0.287148	0.479	0.22	2.92262e-126	NK2.3	GGA1
132	2.82481e-123	0.387965	0.715	0.425	4.63467e-119	NK2.3	KLRC2
133	8.40239e-118	0.401489	0.872	0.708	1.37858e-113	NK2.3	CD74
134	2.63307e-117	0.352514	0.908	0.716	4.32007e-113	NK2.3	VIM
135	7.71649e-111	0.233767	0.345	0.134	1.26604e-106	NK2.3	KIR3DL2
136	4.18686e-107	0.309247	0.785	0.551	6.86938e-103	NK2.3	HLA-DPA1
137	5.36508e-100	0.29	0.602	0.352	8.80249e-96	NK2.3	TIGIT
138	2.14375e-91	0.273361	0.626	0.389	3.51725e-87	NK2.3	ZBTB38
139	7.17396e-90	0.224525	0.999	0.978	1.17703e-85	NK2.3	SH3BGRL3
140	2.4333e-77	0.22837	0.283	0.121	3.99232e-73	NK2.3	CD8A
141	1.43809e-71	0.272227	0.695	0.503	2.35948e-67	NK2.3	GIMAP4
142	2.5706e-71	0.251601	0.804	0.623	4.21758e-67	NK2.3	GIMAP7
143	6.27424e-64	0.225113	0.905	0.804	1.02941e-59	NK2.3	PLEK
144	4.19958e-48	0.217477	0.597	0.42	6.89025e-44	NK2.3	CX3CR1
145	1.7122e-47	0.215188	0.751	0.602	2.8092e-43	NK2.3	DDX17
146	5.01447e-34	0.22319	0.859	0.745	8.22725e-30	NK2.3	LGALS1
147	0	0.908412	0.661	0.091	0	NK2.4	CD3D
148	0	0.800739	0.646	0.091	0	NK2.4	CD3G
149	0	0.324122	0.272	0.016	0	NK2.4	ZNF683
150	9.4321e-211	0.782424	0.977	0.713	1.54753e-206	NK2.4	CD52
151	8.35749e-164	0.240971	0.275	0.045	1.37121e-159	NK2.4	CES1
152	4.17228e-153	0.406848	0.559	0.191	6.84546e-149	NK2.4	COL6A2
153	7.09799e-131	0.382333	0.999	0.976	1.16457e-126	NK2.4	GNLY
154	8.52266e-129	0.291212	0.406	0.119	1.39831e-124	NK2.4	ANXA5
155	4.42039e-114	0.430615	0.903	0.514	7.25253e-110	NK2.4	CD3E
156	8.4737e-114	0.251905	1	0.999	1.39028e-109	NK2.4	RPS3
157	4.13239e-107	0.381766	0.99	0.944	6.78001e-103	NK2.4	RPS26
158	6.21009e-104	0.359898	0.999	0.935	1.01889e-99	NK2.4	CCL5
159	4.24327e-100	0.444895	0.955	0.841	6.96194e-96	NK2.4	S100A10
160	1.30543e-91	0.358229	0.999	0.909	2.14182e-87	NK2.4	GZMH
161	4.20681e-91	0.405795	0.791	0.442	6.90211e-87	NK2.4	KLRC2
162	1.23549e-89	0.422168	0.885	0.683	2.02707e-85	NK2.4	ITGB1
163	2.31414e-89	0.474197	0.929	0.73	3.7968e-85	NK2.4	VIM
164	5.14981e-81	0.292554	0.367	0.136	8.44929e-77	NK2.4	IKZF2
165	8.58212e-80	0.319175	0.998	0.952	1.40807e-75	NK2.4	S100A6
166	1.53704e-78	0.315654	0.588	0.281	2.52182e-74	NK2.4	PTMS
167	1.04761e-77	0.473069	0.92	0.749	1.71881e-73	NK2.4	LGALS1
168	5.18562e-74	0.449346	0.414	0.167	8.50805e-70	NK2.4	PTGDS
169	1.26642e-70	0.306993	0.999	0.973	2.07782e-66	NK2.4	S100A4
170	1.50187e-61	0.26665	0.485	0.246	2.46411e-57	NK2.4	CD320
171	4.28744e-57	0.308178	0.586	0.345	7.03441e-53	NK2.4	AL592183.1
172	1.69046e-56	0.307152	0.71	0.46	2.77355e-52	NK2.4	SPOCK2
173	6.69627e-51	0.334403	0.86	0.687	1.09866e-46	NK2.4	CRIP1
174	3.10919e-40	0.252917	0.936	0.831	5.10125e-36	NK2.4	TSC22D3
175	1.24238e-38	0.255995	0.874	0.764	2.03837e-34	NK2.4	TCF25
176	6.42269e-28	0.233974	0.951	0.876	1.05377e-23	NK2.4	ANXA1

## Sheet: Table S7
Table S7. Gene-sets of CD56bright NK cell signature genes and CD56dim NK cell signature genes
CD56bright NK cell signature genes	CD56dim NK cell signature genes
TBC1D15	LOC101926921///DAB2
TCF4	CX3CR1
SEC14L1	RASSF4
TRAF4	ANXA4
CD55	C2CD2L
CD44	PALLD
LINC01128	MAF
RASGRP3	FAM53B
LSR	S1PR5
RASSF2	B3GAT1
GNAQ	NME8
SOCS5	NAXD
HGS	DBI
GAB1	ENPP4
RGS10	SCARB2
HLA-DMB	AKR1C3
NSUN6	C10orf128
BEX2	HIPK2
RB1CC1	RHOBTB3
IGKC	CASP1
MS4A1	BPGM
IGK	ZNF540
IGKC	C1orf21
HSPA13	ITK
BMP2	CCL5
TMEM14C	CTSC
DAPP1	DOCK11
IGHM	GLRX
ARID1B	JAZF1
NRIP1	AGA
HABP4	CDADC1
IPO7	TM9SF4
ESYT2
STYK1
KLHDC9
TIMP2
MAFG
TNFSF11
PAX5
DLL1
LINC00342
ZNF627
PPP1R9B
CXCR5
EBF1
HOXA7
LOC100129447
XCL1
RRAD
JAM3
SYPL1
XCL1
XCL2
COTL1
EML4
LOC145474
CHD2
ACSL6
TNFRSF11A
ILDR2
KSR1
UBL7-AS1
ELL2
BASP1
SGK1
LTB
DOK4
IL7R
WDFY2
BAZ2B
TMED8
CD83
HOXA9
ZNF740
SCML2
TOX2
ABLIM1
CHPT1
SCML1
CHKA
KIAA0226L
GPR183
BEX3
GZMK

## Sheet: Table S8
Table S8. A total of 1497 age-related DEGs from Peters et al.(Nat. Commun., 2015), top50 age-ralated genes are highlighted in yellow
UniqueID	RANK	sign-DISC	sign-REPL	NEW-Entrez-ID	NEW-Gene-ID	DISC: WB	Weight	Zscore	Direction	P
25716	1	y	y	57124	CD248	------	7257	-32.476	-	2.32e-231
53561	2	y	y	54674	LRRN3	------	7257	-29.119	-	2.03e-186
40285	3	y	y	4753	NELL2	------	7257	-23.65	-	1.18e-123
25872	4	y	y	51176	LEF1	------	7257	-22.178	-	5.57e-109
4817	5	y	y	1236	CCR7	------	7257	-21.138	-	3.59e-99
46463	6	y	y	3983	ABLIM1	------	7257	-22.321	-	2.34e-110
42813	7	y	y	2999	GZMH	++-+++	7257	18.681	+	7.032e-78
26516	8	y	y	4609	MYC	------	7257	-18.964	-	3.36e-80
10875	9	y	y	939	CD27	------	7257	-17.647	-	1.074e-69
53320	10	y	y	399665	FAM102A	------	7257	-19.464	-	2.238e-84
24556	11	y	y	5270	SERPINE2	---?--	6376	-16.077	-	3.708e-58
19209	12	y	y	117247	SLC16A10	------	7257	-20.385	-	2.29e-92
870	13	y	y	8857	FCGBP	------	7257	-15.764	-	5.5e-56
36165	14	y	y	9289	GPR56	++-+++	7257	17.524	+	9.473e-69
19968	15	y	y	60468	BACH2	------	7257	-17.824	-	4.643e-71
10095	16	y	y	23208	SYT11	++-+++	7257	17.225	+	1.72e-66
17155	17	y	y	5152	PDE9A	------	7257	-17.21	-	2.22e-66
42901	18	y	y	9241	NOG	------	7257	-17.006	-	7.411e-65
42391	19	y	y	2317	FLNB	------	7257	-15.78	-	4.264e-56
1683	20	y	y	4907	NT5E	------	7257	-17.453	-	3.285e-68
63678	21	y	y	83888	FGFBP2	++++++	7257	17.449	+	3.506e-68
22336	22	y	y	7049	TGFBR3	++++++	7257	14.997	+	7.733e-51
66070	23	y	y	81618	ITM2C	------	7257	-14.414	-	4.239e-47
37087	24	y	y	80063	ATF7IP2	------	7257	-15.515	-	2.734e-54
34551	25	y	y	1380	CR2	------	7257	-16.293	-	1.104e-59
48770	26	y	y	9214	FAIM3	------	7257	-17.917	-	8.652e-72
45536	27	y	y	26227	PHGDH	------	7257	-13.249	-	4.557e-40
21050	28	y	y	3945	LDHB	------	7257	-15.633	-	4.327e-55
60140	29	y	y	55423	SIRPG	------	7257	-15.636	-	4.157e-55
61240	30	y	y	343413	FCRL6	++++++	7257	13.285	+	2.828e-40
62618	31	y	y	5150	PDE7A	------	7257	-15.584	-	9.399e-55
26051	32	y	y	51070	NOSIP	------	7257	-14.435	-	3.121e-47
7874	33	y	y	10606	PAICS	------	7257	-16.001	-	1.262e-57
43329	34	y	y	28969	BZW2	------	7257	-14.927	-	2.186e-50
53918	35	y	y	92106	OXNAD1	------	7257	-15.586	-	9.088e-55
27356	36	y	y	1524	CX3CR1	+++?++	6376	14.094	+	4.136e-45
31436	37	y	y	6322	SCML1	------	7257	-13.999	-	1.576e-44
48072	38	y	y	6146	RPL22	------	7257	-14.906	-	3.028e-50
6504	39	y	y	26119	LDLRAP1	------	7257	-14.573	-	4.192e-48
17478	40	y	y	389	RHOC	++++++	7257	12.894	+	4.89e-38
17811	41	y	y	4050	LTB	------	7257	-14.895	-	3.553e-50
61667	42	y	y	54463	FAM134B	------	7257	-15.167	-	5.88e-52
38458	43	y	y	81606	LBH	------	7257	-14.176	-	1.29e-45
57114	44	y	y	11098	PRSS23	++++++	7257	14.071	+	5.763e-45
39063	45	y	y	203328	SUSD3	---?--	6376	-14.258	-	4.013e-46
56533	46	y	y	113791	PIK3IP1	------	7257	-14.933	-	2.024e-50
9507	47	y	y	4240	MFGE8	------	7257	-12.46	-	1.234e-35
35729	48	y	y	79814	AGMAT	------	7257	-13.765	-	4.136e-43
26614	49	y	y	4818	NKG7	++-+++	7257	14.434	+	3.172e-47
20610	50	y	y	5521	PPP2R2B	++-+++	7257	13.489	+	1.812e-41
46307	51	y	y	3002	GZMB	++++++	7257	14.19	+	1.057e-45
62221	52	y	y	9057	SLC7A6	------	7257	-15.235	-	2.071e-52
32334	53	y	y	55020	TTC38	++++++	7257	13.878	+	8.635e-44
23999	54	y	y	3615	IMPDH2	------	7257	-14.089	-	4.435e-45
29562	55	y	y	10750	GRAP	------	7257	-14.824	-	1.018e-49
19751	56	y	y	4925	NUCB2	--+---	7257	-12.039	-	2.217e-33
61718	57	y	y	2091	FBL	------	7257	-13.815	-	2.069e-43
45713	58	y	y	79899	PRR5L	++++++	7257	13.69	+	1.164e-42
68080	59	y	y	6304	SATB1	------	7257	-13.046	-	6.657e-39
62353	60	y	y	3575	IL7R	------	7257	-16.737	-	7.066e-63
30997	61	y	y	65982	ZSCAN18	------	7257	-13.576	-	5.555e-42
61231	62	y	y	154	ADRB2	++++++	7257	13.205	+	8.181e-40
44530	63	y	y	3820	KLRB1	------	7257	-13.01	-	1.079e-38
14179	64	y	y	3326	HSP90AB1	------	7257	-14.161	-	1.593e-45
27375	65	y	y	29802	VPREB3	------	7257	-12.905	-	4.22e-38
25961	66	y	y	6932	TCF7	------	7257	-13.33	-	1.552e-40
19586	67	y	y	114879	OSBPL5	++++++	7257	13.939	+	3.692e-44
22579	68	y	y	3512	IGJ	------	7257	-8.883	-	6.519e-19
25893	69	y	y	81563	C1orf21	++++++	7257	11.889	+	1.353e-32
32844	70	y	y	64919	BCL11B	---?--	6376	-13.517	-	1.236e-41
13915	71	y	y	9397	NMT2	------	7257	-14.499	-	1.235e-47
26501	72	y	y	8718	TNFRSF25	------	7257	-13.869	-	9.699e-44
61503	73	y	y	5796	PTPRK	------	7257	-12.737	-	3.692e-37
8657	74	y	y	121551	BTBD11	------	7257	-12.171	-	4.435e-34
25675	75	y	y	10913	EDAR	------	7257	-13.062	-	5.444e-39
34119	76	y	y	6785	ELOVL4	------	7257	-14.909	-	2.901e-50
21384	77	y	y	3956	LGALS1	++++++	7257	13.568	+	6.165e-42
44129	78	y	y	26249	KLHL3	------	7257	-13.185	-	1.068e-39
39754	79	y	y	926	CD8B	------	7257	-11.084	-	1.5e-28
23293	80	y	y	26960	NBEA	------	7257	-10.843	-	2.145e-27
26107	81	y	y	9891	NUAK1	++++++	7257	15.281	+	1.023e-52
24813	82	y	y	220158	GTSCR1	++++++	7257	10.45	+	1.458e-25
48024	83	y	y	80310	PDGFD	++++++	7257	12.147	+	5.985e-34
15878	84	y	y	301	ANXA1	++++++	7257	11.425	+	3.133e-30
18783	85	y	y	164668	APOBEC3H	++-+++	7257	11.567	+	6.04e-31
47389	86	y	y	472	ATM	------	7257	-13.685	-	1.253e-42
66851	87	y	y	3399	ID3	------	7257	-11.836	-	2.552e-32
52164	88	y	y	91523	PCED1B	------	7257	-13.304	-	2.182e-40
33805	89	y	y	22837	COBLL1	------	7257	-12.922	-	3.401e-38
25301	90	y	y	51237	MZB1	---?--	6376	-9.708	-	2.774e-22
19866	91	y	y	2841	GPR18	------	7257	-13.679	-	1.349e-42
30850	92	y	y	95681	CEP41	------	7257	-13.48	-	2.038e-41
48804	93	y	y	2113	ETS1	------	7257	-13.493	-	1.727e-41
48422	94	y	y	150864	FAM117B	------	7257	-12.098	-	1.082e-33
45185	95	y	y	2053	EPHX2	------	7257	-12.692	-	6.523e-37
14527	96	y	y	814	CAMK4	------	7257	-14.466	-	1.98e-47
22104	97	y	y	255231	MCOLN2	++-+++	7257	10.173	+	2.629e-24
48606	98	y	y	1235	CCR6	---?--	6376	-13.806	-	2.341e-43
53254	99	y	y	7294	TXK	------	7257	-11.805	-	3.669e-32
48520	100	y	y	23484	LEPROTL1	------	7257	-12.769	-	2.44e-37
21452	101	y	y	8942	KYNU	++++++	7257	12.767	+	2.501e-37
15322	102	y	y	2149	F2R	++++++	7257	12.787	+	1.931e-37
23159	103	y	y	5551	PRF1	++-+++	7257	11.509	+	1.191e-30
30329	104	y	y	1736	DKC1	------	7257	-13.417	-	4.806e-41
29980	105	y	y	9254	CACNA2D2	++++++	7257	11.259	+	2.082e-29
59712	106	y	y	10252	SPRY1	------	7257	-13.53	-	1.047e-41
56920	107	y	y	493	ATP2B4	++-+++	7257	11.622	+	3.191e-31
37995	108	y	y	2308	FOXO1	------	7257	-12.571	-	3.064e-36
28943	109	y	y	79148	MMP28	------	7257	-14.522	-	8.788e-48
21923	110	y	y	5641	LGMN	------	7257	-11.544	-	7.941e-31
32267	111	y	y	8832	CD84	++-+++	7257	10.26	+	1.063e-24
45653	112	y	y	79961	DENND2D	------	7257	-14.258	-	3.983e-46
27379	113	y	y	23059	CLUAP1	------	7257	-13.254	-	4.265e-40
53443	114	y	y	132299	OCIAD2	------	7257	-13.317	-	1.841e-40
36396	115	y	y	3001	GZMA	++-+++	7257	11.425	+	3.141e-30
55098	116	y	y	973	CD79A	---?--	6376	-10.01	-	1.381e-23
10508	117	y	y	5159	PDGFRB	++++++	7257	13.868	+	9.899e-44
25946	118	y	y	11123	RCAN3	------	7257	-11.93	-	8.225e-33
7780	119	y	y	27075	TSPAN13	------	7257	-12.035	-	2.324e-33
38647	120	y	y	51361	HOOK1	------	7257	-13.054	-	6.061e-39
32044	121	y	y	57189	KIAA1147	------	7257	-14.162	-	1.576e-45
3532	122	y	y	79896	THNSL1	------	7257	-12.087	-	1.236e-33
60174	123	y	y	471	ATIC	------	7257	-11.665	-	1.915e-31
53948	124	y	y	79612	NAA16	--+---	7257	-10.012	-	1.355e-23
59333	125	y	y	3486	IGFBP3	++-+++	7257	8.426	+	3.576e-17
31280	126	y	y	64420	SUSD1	++++++	7257	12.088	+	1.228e-33
32472	127	y	y	940	CD28	------	7257	-14.157	-	1.691e-45
33350	128	y	y	6097	RORC	------	7257	-12.012	-	3.066e-33
56687	129	y	y	25788	RAD54B	------	7257	-10.353	-	4.037e-25
56289	130	y	y	57134	MAN1C1	------	7257	-10.499	-	8.686e-26
30212	131	y	y	55342	STRBP	------	7257	-11.768	-	5.702e-32
21419	132	y	y	6894	TARBP1	------	7257	-10.079	-	6.866e-24
59345	133	y	y	55024	BANK1	------	7257	-12.184	-	3.781e-34
4068	134	y	y	1316	KLF6	++++++	7257	10.661	+	1.55e-26
39756	135	y	y	3824	KLRD1	++++++	7257	12.142	+	6.326e-34
67665	136	y	y	6955	TRA@	---?--	6376	-13.632	-	2.574e-42
23131	137	y	y	348378	FAM159A	------	7257	-12.508	-	6.714e-36
66899	138	y	y	10360	NPM3	-----+	7257	-9.514	-	1.84e-21
28340	139	y	y	9839	ZEB2	++++++	7257	12.459	+	1.248e-35
7980	140	y	y	10791	VAMP5	++++++	7257	12.649	+	1.13e-36
65873	141	y	y	7710	ZNF154	------	7257	-12.344	-	5.26e-35
41280	142	y	y	1606	DGKA	------	7257	-13.564	-	6.532e-42
34218	143	y	y	2648	KAT2A	------	7257	-9.395	-	5.703e-21
8935	144	y	y	5450	POU2AF1	------	7257	-9.201	-	3.542e-20
62617	145	y	y	2041	EPHA1	------	7257	-12.169	-	4.537e-34
63521	146	y	y	7169	TPM2	------	7257	-11.842	-	2.356e-32
38259	147	y	y	708	C1QBP	------	7257	-11.398	-	4.298e-30
47999	148	y	y	4054	LTBP3	------	7257	-9.714	-	2.638e-22
45466	149	y	y	5335	PLCG1	------	7257	-12.335	-	5.856e-35
27057	150	y	y	3490	IGFBP7	++++++	7257	10.413	+	2.153e-25
13799	151	y	y	3655	ITGA6	------	7257	-12.306	-	8.376e-35
32865	152	y	y	2153	F5	++++++	7257	10.786	+	4.01e-27
11524	153	y	y	27087	B3GAT1	++++++	7257	13.818	+	1.982e-43
27661	154	y	y	79652	TMEM204	---?--	6376	-12.162	-	4.966e-34
63731	155	y	y	10225	CD96	------	7257	-12.542	-	4.398e-36
50693	156	y	y	1462	VCAN	++++++	7257	11.482	+	1.63e-30
40233	157	y	y	23212	RRS1	------	7257	-12.237	-	1.96e-34
19773	158	y	y	10808	HSPH1	------	7257	-12.054	-	1.855e-33
50205	159	y	y	27244	SESN1	------	7257	-12.879	-	5.944e-38
9609	160	y	y	1396	CRIP1	++++++	7257	11.165	+	6.061e-29
254	161	y	y	9882	TBC1D4	------	7257	-11.822	-	3.018e-32
2821	162	y	y	389289	ANXA2R	------	7257	-11.242	-	2.527e-29
21203	163	y	y	84868	HAVCR2	++++++	7257	11.273	+	1.789e-29
22833	164	y	y	924	CD7	-----+	7257	-7.863	-	3.747e-15
7399	165	y	y	3925	STMN1	------	7257	-11.178	-	5.216e-29
61382	166	y	y	10578	GNLY	++++++	7257	11.19	+	4.549e-29
62711	167	y	y	328	APEX1	------	7257	-12.078	-	1.383e-33
24257	168	y	y	29851	ICOS	------	7257	-13.193	-	9.626e-40
48610	169	y	y	256356	GK5	++++++	7257	9.334	+	1.024e-20
14243	170	y	y	10055	SAE1	------	7257	-10.785	-	4.074e-27
28979	171	y	y	2323	FLT3LG	------	7257	-10.795	-	3.64e-27
34299	172	y	y	2064	ERBB2	++++++	7257	13.058	+	5.692e-39
27404	173	y	y	149628	PYHIN1	++-+++	7257	10.191	+	2.184e-24
8838	174	y	y	51314	NME8	++++++	7257	9.63	+	5.974e-22
49640	175	y	y	10144	FAM13A	++++++	7257	9.624	+	6.307e-22
2593	176	y	y	56937	PMEPA1	------	7257	-9.558	-	1.204e-21
26063	177	y	y	51735	RAPGEF6	------	7257	-11.177	-	5.262e-29
28469	178	y	y	54680	ZNHIT6	------	7257	-12.79	-	1.864e-37
51527	179	y	y	23178	PASK	------	7257	-10.679	-	1.278e-26
10566	180	y	y	56895	AGPAT4	++++++	7257	13.436	+	3.731e-41
58592	181	y	y	2040	STOM	++++++	7257	9.132	+	6.699e-20
5165	182	y	y	28951	TRIB2	------	7257	-11.93	-	8.214e-33
23124	183	y	y	79026	AHNAK	+++?++	6376	10.872	+	1.567e-27
26019	184	y	y	51202	DDX47	------	7257	-11.061	-	1.937e-28
13352	185	y	y	55536	CDCA7L	---+--	7257	-9.548	-	1.317e-21
23353	186	y	y	6281	S100A10	++++++	7257	11.125	+	9.489e-29
64858	187	y	y	2788	GNG7	------	7257	-10.269	-	9.74e-25
59914	188	y	y	50628	GEMIN4	------	7257	-11.383	-	5.089e-30
33986	189	y	y	7188	TRAF5	------	7257	-12.492	-	8.216e-36
22538	190	y	y	916	CD3E	------	7257	-11.392	-	4.558e-30
32859	191	y	y	125875	CLDND2	++++++	7257	9.991	+	1.665e-23
7116	192	y	y	643	CXCR5	------	7257	-10.913	-	9.98e-28
38506	193	y	y	2199	FBLN2	------	7257	-9.895	-	4.357e-23
2031	194	y	y	9060	PAPSS2	+++?++	6376	10.388	+	2.806e-25
66460	195	y	y	9781	RNF144A	------	7257	-9.547	-	1.331e-21
43213	196	y	y	8462	KLF11	++++++	7257	9.833	+	8.111e-23
363	197	y	y	353345	GPR141	++++++	7257	11.535	+	8.762e-31
51598	198	y	y	933	CD22	------	7257	-10.139	-	3.703e-24
31028	199	y	y	81030	ZBP1	++++++	7257	10.224	+	1.549e-24
5427	200	y	y	1123	CHN1	++++++	7257	10.159	+	3.017e-24
19269	201	y	y	91607	SLFN11	++++++	7257	8.437	+	3.251e-17
64319	202	y	y	51744	CD244	++-+++	7257	9.282	+	1.663e-20
29173	203	y	y	3611	ILK	++++++	7257	10.322	+	5.59e-25
42095	204	y	y	8530	CST7	++++++	7257	11.331	+	9.255e-30
29309	205	y	y	26289	AK5	------	7257	-11.851	-	2.133e-32
17255	206	y	y	5730	PTGDS	++++++	7257	9.913	+	3.643e-23
2348	207	y	y	1968	EIF2S3	------	7257	-10.015	-	1.308e-23
64385	208	y	y	3329	HSPD1	-----+	7257	-9.719	-	2.497e-22
26511	209	y	y	9093	DNAJA3	------	7257	-11.263	-	2.007e-29
20216	210	y	y	81567	TXNDC5	------	7257	-6.899	-	5.247e-12
5669	211	y	y	51348	KLRF1	++++++	7257	8.885	+	6.405e-19
34237	212	y	y	5166	PDK4	++++++	7257	10.557	+	4.708e-26
36657	213	y	y	10316	NMUR1	++++++	7257	10.655	+	1.658e-26
7670	214	y	y	55653	BCAS4	------	7257	-8.601	-	7.925e-18
26585	215	y	y	3376	IARS	------	7257	-11.773	-	5.363e-32
60212	216	y	y	50854	C6orf48	------	7257	-11.093	-	1.352e-28
39553	217	y	y	26156	RSL1D1	------	7257	-11.41	-	3.709e-30
67858	218	y	y	7423	VEGFB	-----+	7257	-8.588	-	8.851e-18
16745	219	y	y	5729	PTGDR	++++++	7257	8.352	+	6.722e-17
33100	220	y	y	55272	IMP3	------	7257	-9.315	-	1.221e-20
41747	221	y	y	23157	SEPT6	------	7257	-12.08	-	1.34e-33
21366	222	y	y	59352	LGR6	++-+++	7257	9.86	+	6.191e-23
51172	223	y	y	9533	POLR1C	------	7257	-9.471	-	2.768e-21
221	224	y	y	5324	PLAG1	------	7257	-10.741	-	6.506e-27
15527	225	y	y	8313	AXIN2	------	7257	-10.783	-	4.132e-27
10869	226	y	y	7267	TTC3	------	7257	-10.461	-	1.304e-25
39404	227	y	y	7694	ZNF135	------	7257	-10.474	-	1.143e-25
48989	228	y	y	199786	FAM129C	------	7257	-8.756	-	2.021e-18
58213	229	y	y	9806	SPOCK2	------	7257	-11.59	-	4.616e-31
37032	230	y	y	1266	CNN3	------	7257	-11.546	-	7.778e-31
37329	231	y	y	90594	ZNF439	------	7257	-10.657	-	1.617e-26
18502	232	y	y	57504	MTA3	------	7257	-8.902	-	5.463e-19
58674	233	y	y	84417	C2orf40	------	7257	-9.381	-	6.522e-21
7195	234	y	y	115362	GBP5	++++++	7257	9.115	+	7.876e-20
13143	235	y	y	114915	EPB41L4A-AS1	------	7257	-10.271	-	9.493e-25
31335	236	y	y	1942	EFNA1	------	7257	-13.187	-	1.039e-39
21941	237	y	y	8553	BHLHE40	++++++	7257	9.512	+	1.878e-21
19004	238	y	y	60489	APOBEC3G	++++++	7257	9.547	+	1.337e-21
13064	239	y	y	10172	ZNF256	------	7257	-11.172	-	5.589e-29
20421	240	y	y	4026	LPP	++++++	7257	9.421	+	4.462e-21
17114	241	y	y	128346	C1orf162	++++++	7257	11.01	+	3.431e-28
26715	242	y	y	57185	NIPAL3	------	7257	-10	-	1.521e-23
4198	243	y	y	5027	P2RX7	++++++	7257	10.197	+	2.046e-24
17572	244	y	y	56915	EXOSC5	------	7257	-9.408	-	5.047e-21
21689	245	y	y	788	SLC25A20	++++++	7257	11.621	+	3.214e-31
5533	246	y	y	139716	GAB3	++++++	7257	8.63	+	6.134e-18
12708	247	y	y	85315	PAQR8	------	7257	-11.875	-	1.594e-32
30643	248	y	y	55556	ENOSF1	------	7257	-9.89	-	4.617e-23
42098	249	y	y	3646	EIF3E	------	7257	-9.556	-	1.224e-21
9250	250	y	y	3543	IGLL1	-----+	7257	-8.157	-	3.421e-16
52690	251	y	y	8320	EOMES	++-+++	7257	9.242	+	2.423e-20
54502	252	y	y	54881	TEX10	------	7257	-9.604	-	7.672e-22
5148	253	y	y	9500	MAGED1	------	7257	-9.253	-	2.189e-20
2286	254	y	y	7071	KLF10	++++++	7257	9.25	+	2.25e-20
24145	255	y	y	53347	UBASH3A	------	7257	-10.841	-	2.207e-27
66141	256	y	y	6711	SPTBN1	------	7257	-11.574	-	5.601e-31
42689	257	y	y	9788	MTSS1	++-+++	7257	7.898	+	2.834e-15
1764	258	y	y	3298	HSF2	------	7257	-9.777	-	1.412e-22
62641	259	y	y	5778	PTPN7	++-+++	7257	7.835	+	4.671e-15
52261	260	y	y	23370	ARHGEF18	------	7257	-9.188	-	4.014e-20
51427	261	y	y	10131	TRAP1	------	7257	-9.275	-	1.781e-20
59888	262	y	y	128553	TSHZ2	+--+++	7257	6.329	+	2.466e-10
40664	263	y	y	8667	EIF3H	------	7257	-10.904	-	1.107e-27
3779	264	y	y	6645	SNTB2	++-+++	7257	8.321	+	8.696e-17
51956	265	y	y	162972	ZNF550	--+---	7257	-9.841	-	7.461e-23
38334	266	y	y	53335	BCL11A	------	7257	-9.285	-	1.618e-20
34224	267	y	y	1495	CTNNA1	++++++	7257	9.504	+	2.017e-21
60478	268	y	y	3111	HLA-DOA	------	7257	-8.359	-	6.338e-17
63583	269	y	y	3587	IL10RA	++-+++	7257	7.809	+	5.748e-15
34018	270	y	y	7184	HSP90B1	------	7257	-9.347	-	9.009e-21
63830	271	y	y	6319	SCD	------	7257	-8.186	-	2.71e-16
37076	272	y	y	64425	POLR1E	------	7257	-10.564	-	4.397e-26
30484	273	y	y	6638	SNRPN	------	7257	-9.249	-	2.268e-20
18628	274	y	y	6272	SORT1	++++++	7257	10.127	+	4.207e-24
6280	275	y	y	158	ADSL	------	7257	-9.306	-	1.322e-20
39659	276	y	y	51520	LARS	------	7257	-9.079	-	1.098e-19
27806	277	y	y	6856	SYPL1	------	7257	-9.875	-	5.346e-23
11246	278	y	y	5732	PTGER2	++++++	7257	9.062	+	1.286e-19
8378	279	y	y	81539	SLC38A1	------	7257	-10.049	-	9.244e-24
3104	280	y	y	84916	CIRH1A	---+--	7257	-10.139	-	3.691e-24
25914	281	y	y	23708	GSPT2	------	7257	-11.113	-	1.081e-28
61285	282	y	y	83464	APH1B	++++++	7257	8.16	+	3.348e-16
28295	283	y	y	1875	E2F5	------	7257	-9.667	-	4.169e-22
61015	284	y	y	256987	SERINC5	------	7257	-10.1	-	5.509e-24
9449	285	y	y	51386	EIF3L	------	7257	-10.134	-	3.894e-24
23345	286	y	y	91782	CHMP7	------	7257	-9.888	-	4.689e-23
10341	287	y	y	64757	MARCH1	+++?++	6376	9.914	+	3.603e-23
25753	288	y	y	1662	DDX10	------	7257	-9.769	-	1.531e-22
37702	289	y	y	8270	LAGE3	------	7257	-8.291	-	1.12e-16
51772	290	y	y	3688	ITGB1	++-?++	6376	7.509	+	5.978e-14
28312	291	y	y	84128	WDR75	------	7257	-10.364	-	3.615e-25
24533	292	y	y	55013	CCDC109B	------	7257	-9.561	-	1.164e-21
34294	293	y	y	5198	PFAS	------	7257	-8.318	-	8.972e-17
65533	294	y	y	84293	FAM213A	------	7257	-9.311	-	1.264e-20
63561	295	y	y	91151	TIGD7	------	7257	-9.438	-	3.789e-21
369	296	y	y	5569	PKIA	---?--	6376	-8.944	-	3.74e-19
7178	297	y	y	970	CD70	++++++	7257	9.914	+	3.625e-23
23863	298	y	y	9743	ARHGAP32	------	7257	-8.356	-	6.488e-17
55167	299	y	y	22891	ZNF365	++-+++	7257	9.664	+	4.285e-22
7765	300	y	y	1938	EEF2	------	7257	-10.416	-	2.103e-25
22702	301	y	y	4489	MT1A	++++++	7257	9.646	+	5.107e-22
2368	302	y	y	57595	PDZD4	++-+++	7257	8.255	+	1.517e-16
52419	303	y	y	51611	DPH5	------	7257	-10.6	-	2.97e-26
64477	304	y	y	84033	OBSCN	------	7257	-8.249	-	1.591e-16
27426	305	y	y	55619	DOCK10	------	7257	-10.659	-	1.59e-26
59417	306	y	y	55226	NAT10	------	7257	-10.799	-	3.471e-27
60326	307	y	y	10970	CKAP4	++++++	7257	9.966	+	2.15e-23
16025	308	y	y	27300	ZNF544	------	7257	-10.202	-	1.947e-24
8417	309	y	y	123036	TC2N	------	7257	-9.248	-	2.284e-20
59592	310	y	y	151888	BTLA	------	7257	-9.919	-	3.443e-23
50214	311	y	y	7089	TLE2	------	7257	-7.861	-	3.821e-15
100	312	y	y	10576	CCT2	---+--	7257	-9.816	-	9.596e-23
39231	313	y	y	56652	C10orf2	------	7257	-8.994	-	2.377e-19
27635	314	y	y	51466	EVL	------	7257	-10.099	-	5.573e-24
66929	315	y	y	356	FASLG	++-+++	7257	8.926	+	4.432e-19
37226	316	y	y	26354	GNL3	------	7257	-9.72	-	2.481e-22
13742	317	y	y	6194	RPS6	------	7257	-9.996	-	1.588e-23
45460	318	y	y	10538	BATF	++-+++	7257	9.018	+	1.924e-19
16221	319	y	y	3394	IRF8	------	7257	-9.254	-	2.153e-20
41081	320	y	y	974	CD79B	------	7257	-8.299	-	1.05e-16
64865	321	y	y	58477	SRPRB	------	7257	-10.121	-	4.452e-24
34877	322	y	y	10223	GPA33	------	7257	-10.56	-	4.571e-26
41740	323	y	y	25926	NOL11	------	7257	-9.217	-	3.065e-20
49796	324	y	y	9840	TESPA1	------	7257	-11.236	-	2.727e-29
32538	325	y	y	7107	GPR137B	++-+++	7257	8.63	+	6.137e-18
31937	326	y	y	11213	IRAK3	++++++	7257	9.088	+	1.007e-19
12810	327	y	y	80324	PUS1	------	7257	-8.866	-	7.6e-19
60098	328	y	y	6418	SET	------	7257	-8.423	-	3.655e-17
37742	329	y	y	430	ASCL2	++++++	7257	10.542	+	5.52e-26
8292	330	y	y	84365	MKI67IP	--+---	7257	-9.288	-	1.571e-20
4766	331	y	y	79888	LPCAT1	++--++	7257	9.62	+	6.563e-22
36478	332	y	y	126410	CYP4F22	++++++	7257	7.785	+	6.958e-15
64740	333	y	y	9935	MAFB	++++++	7257	8.032	+	9.582e-16
5527	334	y	y	3702	ITK	------	7257	-11.487	-	1.538e-30
33972	335	y	y	8204	NRIP1	------	7257	-8.223	-	1.989e-16
9697	336	y	y	80256	FAM214B	++++++	7257	6.945	+	3.785e-12
10941	337	y	y	5140	PDE3B	------	7257	-9.914	-	3.608e-23
14588	338	y	y	112597	LINC00152	++-+++	7257	6.989	+	2.76e-12
35276	339	y	y	134266	GRPEL2	------	7257	-10.395	-	2.623e-25
41354	340	y	y	90871	C9orf123	------	7257	-8.606	-	7.568e-18
20951	341	y	y	1240	CMKLR1	++-+++	7257	8.41	+	4.112e-17
41291	342	y	y	117157	SH2D1B	++++++	7257	7.196	+	6.192e-13
51782	343	y	y	302	ANXA2	++++++	7257	9.998	+	1.552e-23
50957	344	y	y	81929	SEH1L	------	7257	-9.922	-	3.354e-23
43610	345	y	y	608	TNFRSF17	--+---	7257	-7.335	-	2.218e-13
63897	346	y	y	6059	ABCE1	------	7257	-9.484	-	2.444e-21
24000	347	y	y	22880	MORC2	------	7257	-9.916	-	3.538e-23
38303	348	y	y	10758	TRAF3IP2	------	7257	-8.258	-	1.482e-16
31705	349	y	y	79891	ZNF671	------	7257	-9.442	-	3.647e-21
52432	350	y	y	1628	DBP	------	7257	-7.515	-	5.689e-14
13560	351	y	y	56255	TMX4	++++++	7257	8.482	+	2.204e-17
40910	352	y	y	121642	ALKBH2	------	7257	-9.317	-	1.196e-20
34608	353	y	y	155066	ATP6V0E2	------	7257	-8.504	-	1.838e-17
2144	354	y	y	51275	MAPKAPK5-AS1	------	7257	-9.104	-	8.689e-20
34596	355	y	y	4493	MT1E	++++++	7257	8.775	+	1.707e-18
9389	356	y	y	6191	RPS4X	-----+	7257	-8.86	-	8.004e-19
12193	357	y	y	79887	PLBD1	++++++	7257	9.601	+	7.915e-22
42154	358	y	y	5471	PPAT	------	7257	-11.028	-	2.8e-28
15399	359	y	y	23095	KIF1B	+-+-++	7257	8.163	+	3.274e-16
44782	360	y	y	9834	KIAA0125	------	7257	-9.236	-	2.56e-20
18127	361	y	y	221188	GPR114	++-+++	7257	10.117	+	4.658e-24
31692	362	y	y	4684	NCAM1	++++++	7257	7.638	+	2.198e-14
50194	363	y	y	23495	TNFRSF13B	------	7257	-7.783	-	7.089e-15
8234	364	y	y	1317	SLC31A1	++++++	7257	10.101	+	5.445e-24
47216	365	y	y	4063	LY9	------	7257	-10.365	-	3.561e-25
37419	366	y	y	10785	WDR4	-----+	7257	-7.786	-	6.893e-15
53996	367	y	y	29104	N6AMT1	------	7257	-8.22	-	2.029e-16
10449	368	y	y	1021	CDK6	------	7257	-9.79	-	1.243e-22
59671	369	y	y	4217	MAP3K5	++++++	7257	8.793	+	1.457e-18
24175	370	y	y	4118	MAL	------	7257	-9.972	-	2.014e-23
25116	371	y	y	7311	UBA52	------	7257	-8.559	-	1.135e-17
47533	372	y	y	10196	PRMT3	------	7257	-8.707	-	3.108e-18
21304	373	y	y	8409	UXT	------	7257	-8.934	-	4.124e-19
40921	374	y	y	6141	RPL18	------	7257	-9.643	-	5.247e-22
32237	375	y	y	6689	SPIB	------	7257	-6.838	-	8.057e-12
50330	376	y	y	664	BNIP3	------	7257	-9.189	-	3.962e-20
38619	377	y	y	84707	BEX2	------	7257	-9.519	-	1.75e-21
56635	378	y	y	383	ARG1	++++++	7257	9.782	+	1.342e-22
49266	379	y	y	26140	TTLL3	+++?++	6376	8.344	+	7.208e-17
57370	380	y	y	640	BLK	------	7257	-6.504	-	7.817e-11
52989	381	y	y	1374	CPT1A	+-++++	7257	9.351	+	8.696e-21
23000	382	y	y	4000	LMNA	++++++	7257	8.041	+	8.882e-16
49602	383	y	y	2209	FCGR1A	++++++	7257	8.99	+	2.465e-19
42474	384	y	y	55622	TTC27	------	7257	-9.298	-	1.426e-20
51213	385	y	y	55340	GIMAP5	------	7257	-10.453	-	1.414e-25
48712	386	y	y	7850	IL1R2	++++++	7257	8.538	+	1.369e-17
60831	387	y	y	6137	RPL13	------	7257	-7.88	-	3.264e-15
65554	388	y	y	55759	WDR12	------	7257	-8.547	-	1.258e-17
47304	389	y	y	10480	EIF3M	------	7257	-7.541	-	4.65e-14
14843	390	y	y	3800	KIF5C	------	7257	-11.7	-	1.271e-31
29366	391	y	y	10694	CCT8	------	7257	-9.168	-	4.828e-20
28877	392	y	y	1823	DSC1	------	7257	-8.647	-	5.302e-18
38787	393	y	y	10039	PARP3	++-+++	7257	9	+	2.254e-19
20916	394	y	y	433	ASGR2	++++++	7257	10.715	+	8.677e-27
734	395	y	y	824	CAPN2	++-+-+	7257	6.913	+	4.737e-12
42458	396	y	y	6772	STAT1	++++++	7257	8.737	+	2.387e-18
26143	397	y	y	22849	CPEB3	++++++	7257	8.266	+	1.382e-16
47844	398	y	y	27346	TMEM97	------	7257	-8.142	-	3.896e-16
6703	399	y	y	6237	RRAS	++++++	7257	8.783	+	1.59e-18
44904	400	y	y	9209	LRRFIP2	++++++	7257	9.704	+	2.91e-22
26858	401	y	y	89857	KLHL6	------	7257	-8.642	-	5.526e-18
47652	402	y	y	83853	ROPN1L	++++++	7257	10.182	+	2.389e-24
54361	403	y	y	29993	PACSIN1	-----+	7257	-8.399	-	4.517e-17
23239	404	y	y	9933	KIAA0020	------	7257	-9.815	-	9.66e-23
43905	405	y	y	1803	DPP4	------	7257	-10.74	-	6.602e-27
17942	406	y	y	2672	GFI1	++-+++	7257	8.668	+	4.407e-18
34844	407	y	y	5341	PLEK	++++++	7257	8.391	+	4.811e-17
24272	408	y	y	6352	CCL5	++-+++	7257	8.674	+	4.182e-18
8403	409	y	y	57509	MTUS1	---+--	7257	-7.269	-	3.622e-13
52371	410	y	y	9341	VAMP3	++++-+	7257	9.29	+	1.546e-20
26058	411	y	y	152007	GLIPR2	++++++	7257	9.322	+	1.139e-20
32936	412	y	y	8445	DYRK2	------	7257	-8.856	-	8.305e-19
62799	413	y	y	26270	FBXO6	++++++	7257	8.975	+	2.829e-19
45616	414	y	y	6228	RPS23	---?--	6376	-7.492	-	6.775e-14
1432	415	y	y	3423	IDS	++++++	7257	8.051	+	8.193e-16
16012	416	y	y	54865	GPATCH4	------	7257	-9.745	-	1.934e-22
8064	417	y	y	1955	MEGF9	++++++	7257	8.56	+	1.128e-17
5894	418	y	y	10100	TSPAN2	++++++	7257	7.401	+	1.353e-13
33681	419	y	y	55163	PNPO	---+--	7257	-7.203	-	5.887e-13
35643	420	y	y	1802	DPH2	-----+	7257	-6.936	-	4.021e-12
65629	421	y	y	29799	YPEL1	++++++	7257	9.572	+	1.049e-21
13146	422	y	y	8725	URI1	------	7257	-9.121	-	7.44e-20
21678	423	y	y	154141	MBOAT1	++++-+	7257	7.891	+	2.995e-15
30116	424	y	y	10128	LRPPRC	------	7257	-9.398	-	5.544e-21
1823	425	y	y	10231	RCAN2	++++++	7257	10.595	+	3.157e-26
7834	426	y	y	54482	TRMT13	------	7257	-8.255	-	1.513e-16
49249	427	y	y	23082	PPRC1	------	7257	-8.58	-	9.486e-18
7303	428	y	y	84306	PDCD2L	------	7257	-8.02	-	1.058e-15
50976	429	y	y	594	BCKDHB	------	7257	-8.655	-	4.917e-18
25745	430	y	y	3899	AFF3	------	7257	-8.986	-	2.557e-19
12769	431	y	y	142	PARP1	------	7257	-9.33	-	1.063e-20
17817	432	y	y	6132	RPL8	---?--	6376	-7.835	-	4.697e-15
22395	433	y	y	257019	FRMD3	++++++	7257	8.501	+	1.881e-17
18463	434	y	y	930	CD19	------	7257	-6.369	-	1.902e-10
35736	435	y	y	1879	EBF1	------	7257	-8.696	-	3.447e-18
42113	436	y	y	4839	NOP2	------	7257	-9.373	-	7.05e-21
34394	437	y	y	1117	CHI3L2	-+-?--	6376	-6.651	-	2.91e-11
61263	438	y	y	9334	B4GALT5	++++++	7257	8.098	+	5.574e-16
10447	439	y	y	1939	EIF2D	------	7257	-8.665	-	4.519e-18
16004	440	y	y	116369	SLC26A8	++++++	7257	8.705	+	3.185e-18
47328	441	y	y	7453	WARS	++++++	7257	8.844	+	9.247e-19
28153	442	y	y	55356	SLC22A15	++++++	7257	8.537	+	1.374e-17
61403	443	y	y	92935	MARS2	------	7257	-9.638	-	5.521e-22
25385	444	y	y	4830	NME1	------	7257	-7.748	-	9.37e-15
5929	445	y	y	79872	CBLL1	------	7257	-9.175	-	4.511e-20
9370	446	y	y	93979	CPA5	------	7257	-7.64	-	2.166e-14
50744	447	y	y	7923	HSD17B8	------	7257	-8.093	-	5.828e-16
45421	448	y	y	113246	C12orf57	------	7257	-8.09	-	5.963e-16
23725	449	y	y	5464	PPA1	------	7257	-8.126	-	4.422e-16
37214	450	y	y	51225	ABI3	++++++	7257	9.047	+	1.466e-19
67967	451	y	y	6207	RPS13	------	7257	-8.268	-	1.36e-16
38294	452	y	y	118932	ANKRD22	++++++	7257	9.027	+	1.757e-19
45323	453	y	y	6125	RPL5	------	7257	-8.425	-	3.609e-17
45266	454	y	y	84991	RBM17	------	7257	-9.347	-	9.051e-21
4109	455	y	y	26751	SH3YL1	------	7257	-8.183	-	2.769e-16
45244	456	y	y	965	CD58	++++++	7257	7.646	+	2.068e-14
20246	457	y	y	10235	RASGRP2	------	7257	-7.579	-	3.494e-14
52246	458	y	y	6723	SRM	-----+	7257	-6.73	-	1.698e-11
55629	459	y	y	26240	FAM50B	------	7257	-8.66	-	4.719e-18
4816	460	y	y	152137	CCDC50	------	7257	-6.742	-	1.559e-11
62886	461	y	y	6920	TCEA3	------	7257	-9.059	-	1.314e-19
63666	462	y	y	79992	AGPAT4-IT1	++++++	7257	7.811	+	5.661e-15
49446	463	y	y	1573	CYP2J2	------	7257	-9.597	-	8.237e-22
66984	464	y	y	202134	FAM153B	------	7257	-9.844	-	7.241e-23
41653	465	y	y	6036	RNASE2	++++++	7257	10.068	+	7.617e-24
53348	466	y	y	64400	AKTIP	------	7257	-8.915	-	4.893e-19
29996	467	y	y	79053	ALG8	------	7257	-9.204	-	3.462e-20
29160	468	y	y	9315	NREP	--+---	7257	-5.383	-	7.328e-08
1108	469	y	y	4691	NCL	------	7257	-8.051	-	8.192e-16
38171	470	y	y	27079	RPUSD2	------	7257	-7.728	-	1.091e-14
50267	471	y	y	3112	HLA-DOB	------	7257	-7.92	-	2.375e-15
58624	472	y	y	8460	TPST1	-+++++	7257	8.293	+	1.108e-16
43819	473	y	y	201633	TIGIT	++++++	7257	7.926	+	2.269e-15
51745	474	y	y	253782	CERS6	---?--	6376	-6.352	-	2.12e-10
60136	475	y	y	23560	GTPBP4	------	7257	-8.535	-	1.403e-17
7455	476	y	y	4863	NPAT	-+-+--	7257	-7.338	-	2.171e-13
20448	477	y	y	23108	RAP1GAP2	++++++	7257	7.648	+	2.041e-14
42546	478	y	y	6175	RPLP0	------	7257	-7.938	-	2.056e-15
8445	479	y	y	9332	CD163	-+++++	7257	8.649	+	5.217e-18
54318	480	y	y	84311	MRPL45	---+--	7257	-7.782	-	7.131e-15
59274	481	y	y	3033	HADH	------	7257	-8.224	-	1.964e-16
48961	482	y	y	719	C3AR1	++++++	7257	9.917	+	3.52e-23
42667	483	y	y	6732	SRPK1	+++-++	7257	6.577	+	4.791e-11
24349	484	y	y	10184	LHFPL2	++++++	7257	10.162	+	2.935e-24
56590	485	y	y	8672	EIF4G3	++-+++	7257	8.078	+	6.585e-16
9716	486	y	y	3150	HMGN1	------	7257	-7.478	-	7.567e-14
33786	487	y	y	1479	CSTF3	---?--	6376	-6.665	-	2.643e-11
32149	488	y	y	1028	CDKN1C	++-+++	7257	7.527	+	5.211e-14
50125	489	y	y	114836	SLAMF6	++-+++	7257	7.581	+	3.426e-14
455	490	y	y	64231	MS4A6A	++++++	7257	10.094	+	5.892e-24
47756	491	y	y	5898	RALA	---+--	7257	-8.749	-	2.149e-18
67716	492	y	y	57711	ZNF529	------	7257	-8.774	-	1.723e-18
27484	493	y	y	92	ACVR2A	+++?++	6376	5.437	+	5.426e-08
55464	494	y	y	55062	WIPI1	++++++	7257	9.911	+	3.724e-23
9378	495	y	y	23218	NBEAL2	++++++	7257	7.626	+	2.415e-14
42852	496	y	y	7570	ZNF22	------	7257	-8.274	-	1.291e-16
16567	497	y	y	5900	RALGDS	++-+++	7257	7.733	+	1.05e-14
15900	498	y	y	7378	UPP1	++++++	7257	7.531	+	5.019e-14
28196	499	y	y	54433	GAR1	------	7257	-7.761	-	8.445e-15
9997	500	y	y	56985	ADPRM	------	7257	-9.344	-	9.233e-21
1644	501	y	y	57696	DDX55	------	7257	-8.892	-	5.981e-19
63235	502	y	y	9790	BMS1	------	7257	-8.645	-	5.376e-18
47925	503	y	y	51669	TMEM66	--+---	7257	-8.544	-	1.3e-17
41340	504	y	y	57136	APMAP	++++++	7257	8.466	+	2.547e-17
19410	505	y	y	241	ALOX5AP	++++++	7257	9.43	+	4.091e-21
46418	506	y	y	5271	SERPINB8	++++++	7257	8.192	+	2.561e-16
50612	507	y	y	4234	METTL1	------	7257	-6.573	-	4.929e-11
10901	508	y	y	118429	ANTXR2	++++++	7257	6.649	+	2.956e-11
52394	509	y	y	81544	GDPD5	++-+++	7257	7.629	+	2.369e-14
41712	510	y	y	90075	ZNF30	------	7257	-9.575	-	1.017e-21
58392	511	y	y	84946	LTV1	------	7257	-7.283	-	3.254e-13
21714	512	y	y	137797	LYPD2	++-+++	7257	6.259	+	3.876e-10
25737	513	y	y	1318	SLC31A2	++++++	7257	8.343	+	7.245e-17
31827	514	y	y	2593	GAMT	------	7257	-8.046	-	8.554e-16
42970	515	y	y	11326	VSIG4	++++++	7257	8.887	+	6.281e-19
5695	516	y	y	23710	GABARAPL1	++++++	7257	7.763	+	8.306e-15
49765	517	y	y	57122	NUP107	------	7257	-7.703	-	1.331e-14
23281	518	y	y	7203	CCT3	------	7257	-7.646	-	2.078e-14
58118	519	y	y	1019	CDK4	------	7257	-6.47	-	9.772e-11
63689	520	y	y	147184	TMEM99	------	7257	-8.203	-	2.34e-16
1897	521	y	y	84824	FCRLA	------	7257	-7.099	-	1.252e-12
26978	522	y	y	6919	TCEA2	------	7257	-6.203	-	5.541e-10
47904	523	y	y	967	CD63	++++++	7257	9.247	+	2.313e-20
1922	524	y	y	9678	PHF14	----+-	7257	-6.92	-	4.508e-12
10534	525	y	y	158295	MGC24103	++++++	7257	7.693	+	1.433e-14
27775	526	y	y	16	AARS	------	7257	-8.002	-	1.222e-15
42202	527	y	y	79731	NARS2	------	7257	-8.208	-	2.252e-16
32036	528	y	y	11186	RASSF1	++-+++	7257	8.596	+	8.239e-18
61335	529	y	y	55900	ZNF302	------	7257	-8.365	-	5.993e-17
426	530	y	y	1776	DNASE1L3	------	7257	-8.102	-	5.39e-16
67791	531	y	y	1975	EIF4B	------	7257	-8.539	-	1.35e-17
64509	532	y	y	116447	TOP1MT	------	7257	-7.552	-	4.298e-14
5852	533	y	y	10591	C6orf108	------	7257	-7.98	-	1.463e-15
39064	534	y	y	64062	RBM26	------	7257	-7.986	-	1.399e-15
49562	535	y	y	353189	SLCO4C1	++++-+	7257	9.776	+	1.427e-22
58921	536	y	y	6431	SRSF6	------	7257	-8.212	-	2.177e-16
66838	537	y	y	5269	SERPINB6	++-+++	7257	7.029	+	2.075e-12
10638	538	y	y	953	ENTPD1	++++++	7257	7.772	+	7.746e-15
42673	539	y	y	639	PRDM1	++++++	7257	7.2	+	6.029e-13
4853	540	y	y	1824	DSC2	++++++	7257	7.526	+	5.227e-14
62670	541	y	y	22887	FOXJ3	------	7257	-8.548	-	1.254e-17
61065	542	y	y	55506	H2AFY2	------	7257	-7.654	-	1.955e-14
16054	543	y	y	1870	E2F2	++-++-	7257	5.197	+	2.024e-07
31661	544	y	y	7486	WRN	------	7257	-8.204	-	2.324e-16
11560	545	y	y	54517	PUS7	------	7257	-9.375	-	6.901e-21
58631	546	y	y	90488	C12orf23	------	7257	-8.251	-	1.565e-16
64778	547	y	y	10418	SPON1	------	7257	-9.021	-	1.862e-19
1950	548	y	y	5934	RBL2	------	7257	-8.266	-	1.386e-16
64139	549	y	y	79180	EFHD2	++++++	7257	8.422	+	3.7e-17
5653	550	y	y	55846	ITFG2	------	7257	-7.303	-	2.807e-13
32866	551	y	y	9710	KIAA0355	------	7257	-9.817	-	9.485e-23
20682	552	y	y	55701	ARHGEF40	++++++	7257	7.736	+	1.028e-14
20744	553	y	y	29997	GLTSCR2	------	7257	-8.626	-	6.379e-18
62631	554	y	y	9540	TP53I3	++++++	7257	8.996	+	2.337e-19
50269	555	y	y	25923	ATL3	+-++++	7257	6.477	+	9.352e-11
53171	556	y	y	400916	CHCHD10	------	7257	-7.693	-	1.439e-14
65149	557	y	y	5911	RAP2A	++++++	7257	7.637	+	2.221e-14
18756	558	y	y	57819	LSM2	------	7257	-6.333	-	2.405e-10
63039	559	y	y	9166	EBAG9	------	7257	-8.321	-	8.725e-17
9621	560	y	y	1521	CTSW	++-+++	7257	8.435	+	3.32e-17
30132	561	y	y	283	ANG	++++++	7257	9.575	+	1.018e-21
47890	562	y	y	8644	AKR1C3	++-+++	7257	7.032	+	2.035e-12
62447	563	y	y	11000	SLC27A3	++++++	7257	8.379	+	5.339e-17
25296	564	y	y	23318	ZCCHC11	------	7257	-7.152	-	8.529e-13
63269	565	y	y	132	ADK	------	7257	-8.634	-	5.908e-18
32065	566	y	y	80746	TSEN2	---?--	6376	-9.203	-	3.491e-20
3467	567	y	y	2882	GPX7	------	7257	-8.1	-	5.507e-16
64885	568	y	y	10575	CCT4	------	7257	-7.897	-	2.865e-15
2282	569	y	y	84273	NOA1	-----+	7257	-7.625	-	2.449e-14
3055	570	y	y	6310	ATXN1	+-+-++	7257	7.18	+	6.987e-13
47855	571	y	y	51602	NOP58	------	7257	-7.055	-	1.726e-12
1677	572	y	y	23304	UBR2	++++++	7257	5.373	+	7.728e-08
43041	573	y	y	6720	SREBF1	--+--+	7257	-5.137	-	2.795e-07
6728	574	y	y	1974	EIF4A2	------	7257	-8.599	-	8.049e-18
50905	575	y	y	83939	EIF2A	------	7257	-7.89	-	3.023e-15
35693	576	y	y	23022	PALLD	++++++	7257	8.495	+	1.975e-17
61696	577	y	y	4242	MFNG	------	7257	-7.435	-	1.046e-13
11007	578	y	y	10577	NPC2	++++++	7257	9.297	+	1.451e-20
23973	579	y	y	7124	TNF	++-+++	7257	4.987	+	6.135e-07
46301	580	y	y	146857	SLFN13	++++++	7257	6.358	+	2.04e-10
15195	581	y	y	4967	OGDH	++-+++	7257	6.712	+	1.916e-11
42265	582	y	y	80008	TMEM156	------	7257	-7.328	-	2.332e-13
43425	583	y	y	321	APBA2	------	7257	-8.634	-	5.939e-18
10509	584	y	y	8676	STX11	++++++	7257	8.843	+	9.328e-19
17745	585	y	y	26056	RAB11FIP5	++-+++	7257	8.53	+	1.46e-17
30113	586	y	y	1514	CTSL1	++-+++	7257	6.128	+	8.905e-10
23133	587	y	y	26135	SERBP1	---?--	6376	-8.272	-	1.313e-16
53045	588	y	y	7597	ZBTB25	------	7257	-9.157	-	5.331e-20
10594	589	y	y	84441	MAML2	------	7257	-9.08	-	1.081e-19
28342	590	y	y	191	AHCY	---+-+	7257	-5.862	-	4.584e-09
62229	591	y	y	4259	MGST3	++++++	7257	8.851	+	8.66e-19
15111	592	y	y	28984	RGCC	------	7257	-9.199	-	3.6e-20
18693	593	y	y	199675	C19orf59	++++++	7257	8.406	+	4.239e-17
22070	594	y	y	51018	RRP15	------	7257	-8.141	-	3.922e-16
56210	595	y	y	88455	ANKRD13A	++++++	7257	7.824	+	5.106e-15
62881	596	y	y	388524	RPSAP58	------	7257	-7.797	-	6.342e-15
57182	597	y	y	2581	GALC	++++++	7257	6.13	+	8.809e-10
67717	598	y	y	23279	NUP160	------	7257	-9.029	-	1.727e-19
1670	599	y	y	10099	TSPAN3	------	7257	-8.369	-	5.803e-17
56658	600	y	y	3340	NDST1	++++++	7257	7.752	+	9.017e-15
20844	601	y	y	1786	DNMT1	------	7257	-8.654	-	4.982e-18
55298	602	y	y	114884	OSBPL10	------	7257	-7.185	-	6.726e-13
41942	603	y	y	83857	TMTC1	++++++	7257	6.425	+	1.32e-10
55194	604	y	y	23580	CDC42EP4	++++++	7257	7.161	+	7.985e-13
34130	605	y	y	64755	C16orf58	------	7257	-6.999	-	2.576e-12
68115	606	y	y	6594	SMARCA1	----+-	7257	-6.165	-	7.03e-10
64743	607	y	y	51338	MS4A4A	+-++++	7257	9.032	+	1.686e-19
43301	608	y	y	151258	SLC38A11	------	7257	-7.329	-	2.314e-13
40373	609	y	y	79668	PARP8	++++++	7257	6.948	+	3.701e-12
19552	610	y	y	6187	RPS2	------	7257	-6.475	-	9.511e-11
56003	611	y	y	23028	KDM1A	---+--	7257	-6.88	-	5.994e-12
48908	612	y	y	55803	ADAP2	++++++	7257	8.149	+	3.664e-16
45909	613	y	y	10906	TRAFD1	++++++	7257	6.755	+	1.427e-11
23198	614	y	y	4864	NPC1	++-+++	7257	8.274	+	1.294e-16
32696	615	y	y	283345	RPL13P5	------	7257	-5.402	-	6.594e-08
55301	616	y	y	9242	MSC	++++++	7257	8.901	+	5.547e-19
33055	617	y	y	3101	HK3	++++++	7257	9.226	+	2.813e-20
53780	618	y	y	83716	CRISPLD2	++++++	7257	7.907	+	2.634e-15
43292	619	y	y	6472	SHMT2	------	7257	-6.029	-	1.653e-09
61890	620	y	y	5176	SERPINF1	--+---	7257	-5.652	-	1.583e-08
47603	621	y	y	10859	LILRB1	++++++	7257	6.743	+	1.554e-11
25166	622	y	y	9987	HNRPDL	------	7257	-7.103	-	1.219e-12
5878	623	y	y	64318	NOC3L	------	7257	-7.444	-	9.779e-14
53063	624	y	y	79726	WDR59	------	7257	-8.309	-	9.634e-17
28615	625	y	y	219738	C10orf35	------	7257	-8.664	-	4.537e-18
38878	626	y	y	25976	TIPARP	++++++	7257	6.471	+	9.725e-11
49663	627	y	y	152189	CMTM8	---?--	6376	-7.113	-	1.137e-12
55622	628	y	y	55035	NOL8	------	7257	-7.899	-	2.812e-15
14891	629	y	y	158038	LINGO2	++-+++	7257	6.554	+	5.594e-11
52888	630	y	y	29090	TIMM21	------	7257	-7.245	-	4.331e-13
42247	631	y	y	285636	C5orf51	------	7257	-7.19	-	6.464e-13
14696	632	y	y	220002	CYBASC3	-----+	7257	-6.234	-	4.534e-10
61807	633	y	y	51114	ZDHHC9	------	7257	-7.582	-	3.4e-14
65926	634	y	y	6929	TCF3	------	7257	-5.847	-	5.009e-09
19149	635	y	y	9792	SERTAD2	------	7257	-7.705	-	1.308e-14
68307	636	y	y	915	CD3D	---?--	6376	-7.574	-	3.61e-14
3345	637	y	y	168537	GIMAP7	------	7257	-8.769	-	1.806e-18
2072	638	y	y	9221	NOLC1	------	7257	-8.078	-	6.563e-16
8050	639	y	y	79680	C22orf29	------	7257	-6.041	-	1.532e-09
49930	640	y	y	8666	EIF3G	------	7257	-7.055	-	1.73e-12
34287	641	y	y	23107	MRPS27	------	7257	-7.326	-	2.375e-13
4576	642	y	y	2633	GBP1	++++++	7257	7.651	+	1.988e-14
35327	643	y	y	27292	DIMT1	------	7257	-8.395	-	4.651e-17
28311	644	y	y	219743	TYSND1	-----+	7257	-5.096	-	3.464e-07
53538	645	y	y	6441	SFTPD	++-+++	7257	5.644	+	1.662e-08
58154	646	y	y	26207	PITPNC1	------	7257	-6.571	-	5.01e-11
2474	647	y	y	27242	TNFRSF21	--+---	7257	-5.995	-	2.041e-09
67352	648	y	y	94039	ZNF101	------	7257	-8.139	-	3.992e-16
42780	649	y	y	64682	ANAPC1	------	7257	-8.227	-	1.912e-16
1206	650	y	y	147657	ZNF480	---?--	6376	-7.051	-	1.776e-12
53825	651	y	y	3458	IFNG	++++++	7257	7.162	+	7.935e-13
32700	652	y	y	55299	BRIX1	------	7257	-7.588	-	3.244e-14
66441	653	y	y	23224	SYNE2	++-+++	7257	4.628	+	3.696e-06
49554	654	y	y	55603	FAM46A	++++++	7257	6.904	+	5.074e-12
18970	655	y	y	10171	RCL1	------	7257	-8.594	-	8.413e-18
8647	656	y	y	122060	SLAIN1	---?--	6376	-7.344	-	2.072e-13
49500	657	y	y	5876	RABGGTB	------	7257	-7.069	-	1.566e-12
38645	658	y	y	55711	FAR2	+++?++	6376	6.739	+	1.589e-11
32826	659	y	y	59	ACTA2	++++++	7257	6.2	+	5.645e-10
12448	660	y	y	51754	TMEM8B	---?--	6376	-5.92	-	3.215e-09
13455	661	y	y	93594	WDR67	------	7257	-7.159	-	8.141e-13
17364	662	y	y	5578	PRKCA	------	7257	-9.57	-	1.072e-21
51448	663	y	y	23344	ESYT1	------	7257	-7.55	-	4.344e-14
24918	664	y	y	79673	ZNF329	------	7257	-7.873	-	3.454e-15
37749	665	y	y	6604	SMARCD3	++++++	7257	7.922	+	2.34e-15
38978	666	y	y	222161	DKFZP586I1420	++++++	7257	5.886	+	3.947e-09
1521	667	y	y	3162	HMOX1	++++++	7257	6.492	+	8.468e-11
54114	668	y	y	26009	ZZZ3	------	7257	-7.904	-	2.694e-15
3839	669	y	y	9823	ARMCX2	---?--	6376	-7.506	-	6.103e-14
57739	670	y	y	22990	PCNX	+++-++	7257	4.803	+	1.56e-06
18435	671	y	y	51504	TRMT112	------	7257	-5.82	-	5.898e-09
11238	672	y	y	8886	DDX18	------	7257	-7.008	-	2.425e-12
11822	673	y	y	3084	NRG1	++++++	7257	7.561	+	4.01e-14
10499	674	y	y	91746	YTHDC1	------	7257	-7.205	-	5.822e-13
66533	675	y	y	10807	SDCCAG3	------	7257	-6.882	-	5.888e-12
21501	676	y	y	1534	CYB561	++-+++	7257	6.222	+	4.924e-10
56566	677	y	y	3959	LGALS3BP	------	7257	-6.68	-	2.385e-11
21931	678	y	y	738	VPS51	------	7257	-6.693	-	2.192e-11
64977	679	y	y	80129	CCDC170	-++-++	7257	6.586	+	4.529e-11
15588	680	y	y	9056	SLC7A7	-+++++	7257	8.232	+	1.844e-16
12570	681	y	y	257101	ZNF683	++-+++	7257	8.641	+	5.588e-18
50623	682	y	y	7130	TNFAIP6	++++++	7257	7.412	+	1.248e-13
58135	683	y	y	23312	DMXL2	+-++++	7257	7.133	+	9.839e-13
20700	684	y	y	942	CD86	++++++	7257	7.801	+	6.143e-15
30028	685	y	y	10533	ATG7	++++++	7257	8.406	+	4.246e-17
60036	686	y	y	23303	KIF13B	++-+++	7257	7.024	+	2.163e-12
3017	687	y	y	7431	VIM	++++++	7257	7.919	+	2.385e-15
9412	688	y	y	826	CAPNS1	++-+++	7257	7.657	+	1.896e-14
46627	689	y	y	114908	TMEM123	------	7257	-7.111	-	1.156e-12
7856	690	y	y	79690	GAL3ST4	--+-+-	7257	-4.673	-	2.969e-06
37377	691	y	y	157567	ANKRD46	------	7257	-8.011	-	1.142e-15
26846	692	y	y	10954	PDIA5	------	7257	-5.702	-	1.186e-08
65026	693	y	y	3140	MR1	++++++	7257	7.8	+	6.179e-15
3843	694	y	y	3066	HDAC2	--+---	7257	-5.869	-	4.382e-09
33853	695	y	y	56978	PRDM8	+-+-++	7257	5.257	+	1.465e-07
13162	696	y	y	6480	ST6GAL1	------	7257	-6.767	-	1.316e-11
16198	697	y	y	11145	PLA2G16	++-+++	7257	5.842	+	5.168e-09
21509	698	y	y	9644	SH3PXD2A	------	7257	-6.64	-	3.146e-11
54226	699	y	y	2799	GNS	++++++	7257	7.656	+	1.912e-14
63986	700	y	y	84186	ZCCHC7	------	7257	-7.342	-	2.112e-13
28734	701	y	y	3755	KCNG1	------	7257	-6.899	-	5.246e-12
37284	702	y	y	10155	TRIM28	-----+	7257	-7.012	-	2.349e-12
50483	703	y	y	55350	VNN3	++++++	7257	5.579	+	2.422e-08
55317	704	y	y	6143	RPL19	-----+	7257	-7.975	-	1.525e-15
56295	705	y	y	84705	GTPBP3	-----+	7257	-6.042	-	1.519e-09
39327	706	y	y	4318	MMP9	++++++	7257	7.903	+	2.715e-15
12209	707	y	y	84329	HVCN1	---?--	6376	-5.502	-	3.76e-08
37891	708	y	y	3516	RBPJ	++++++	7257	8.218	+	2.072e-16
14077	709	y	y	4216	MAP3K4	------	7257	-9.101	-	8.979e-20
53753	710	y	y	28232	SLCO3A1	++++++	7257	7.528	+	5.172e-14
46193	711	y	y	10799	RPP40	---+--	7257	-6.388	-	1.681e-10
45166	712	y	y	5627	PROS1	+++++-	7257	6.603	+	4.019e-11
55076	713	y	y	27250	PDCD4	------	7257	-7.827	-	4.997e-15
33975	714	y	y	23092	ARHGAP26	++++++	7257	6.367	+	1.933e-10
7658	715	y	y	4049	LTA	------	7257	-7.762	-	8.387e-15
2279	716	y	y	2058	EPRS	------	7257	-8.045	-	8.622e-16
4798	717	y	y	55824	PAG1	------	7257	-9.42	-	4.512e-21
61456	718	y	y	284207	METRNL	++++++	7257	8.973	+	2.879e-19
7762	719	y	y	1432	MAPK14	++++++	7257	7.273	+	3.506e-13
40439	720	y	y	158219	TTC39B	+-----	7257	-6.527	-	6.692e-11
38897	721	y	y	84245	MRI1	------	7257	-6.818	-	9.24e-12
66147	722	y	y	5351	PLOD1	++++++	7257	8.048	+	8.441e-16
24315	723	y	y	64776	C11orf1	------	7257	-7.246	-	4.305e-13
39364	724	y	y	29094	LGALSL	++++++	7257	5.997	+	2.006e-09
30996	725	y	y	51280	GOLM1	++++++	7257	8.614	+	7.046e-18
14227	726	y	y	23076	RRP1B	------	7257	-7.543	-	4.584e-14
41018	727	y	y	2629	GBA	++++++	7257	7.015	+	2.305e-12
54493	728	y	y	3674	ITGA2B	++++++	7257	7.35	+	1.983e-13
28612	729	y	y	7705	ZNF146	------	7257	-7.026	-	2.119e-12
34217	730	y	y	6217	RPS16	---?--	6376	-5.305	-	1.125e-07
48798	731	y	y	57019	CIAPIN1	---+--	7257	-6.051	-	1.441e-09
39910	732	y	y	3184	HNRNPD	------	7257	-7.027	-	2.111e-12
13	733	y	y	64224	HERPUD2	++++++	7257	8.104	+	5.328e-16
51744	734	y	y	7155	TOP2B	------	7257	-7.865	-	3.703e-15
36381	735	y	y	4809	NHP2L1	------	7257	-6.919	-	4.556e-12
25048	736	y	y	1511	CTSG	++++++	7257	7.385	+	1.522e-13
60032	737	y	y	150290	DUSP18	++++++	7257	7.392	+	1.449e-13
25918	738	y	y	51181	DCXR	---?--	6376	-5.436	-	5.463e-08
47086	739	y	y	3148	HMGB2	+++?++	6376	7.883	+	3.207e-15
50495	740	y	y	81571	MIR600HG	------	7257	-6.825	-	8.781e-12
39981	741	y	y	4353	MPO	++++++	7257	8.274	+	1.3e-16
47092	742	y	y	11168	PSIP1	--+---	7257	-7.208	-	5.682e-13
62502	743	y	y	64127	NOD2	++++++	7257	6.063	+	1.335e-09
3760	744	y	y	79158	GNPTAB	++-+++	7257	6.062	+	1.343e-09
5566	745	y	y	5287	PIK3C2B	------	7257	-8.696	-	3.448e-18
3372	746	y	y	6948	TCN2	++++++	7257	6.914	+	4.717e-12
30522	747	y	y	56941	C3orf37	------	7257	-7.074	-	1.508e-12
39957	748	y	y	4282	MIF	------	7257	-6.097	-	1.078e-09
30474	749	y	y	1912	PHC2	++++++	7257	6.867	+	6.534e-12
37947	750	y	y	9960	USP3	++++++	7257	6.19	+	6.034e-10
26694	751	y	y	9446	GSTO1	++++++	7257	8.361	+	6.2e-17
13912	752	y	y	2268	FGR	++++++	7257	7.112	+	1.145e-12
59911	753	y	y	23658	LSM5	------	7257	-7.772	-	7.715e-15
54471	754	y	y	6925	TCF4	-+----	7257	-5.1	-	3.393e-07
37270	755	y	y	55250	ELP2	------	7257	-8.818	-	1.161e-18
48180	756	y	y	5050	PAFAH1B3	-----+	7257	-5.321	-	1.035e-07
61156	757	y	y	10161	LPAR6	+++++-	7257	4.993	+	5.937e-07
57488	758	y	y	4841	NONO	------	7257	-5.811	-	6.223e-09
44621	759	y	y	2802	GOLGA3	------	7257	-7.342	-	2.11e-13
45386	760	y	y	27040	LAT	------	7257	-7.167	-	7.686e-13
48698	761	y	y	2306	FOXD2	++++++	7257	8.042	+	8.847e-16
27340	762	y	y	57820	CCNB1IP1	------	7257	-7.934	-	2.121e-15
67416	763	y	y	8237	USP11	------	7257	-6.645	-	3.041e-11
13306	764	y	y	79931	TNIP3	+++-++	7257	6.977	+	3.009e-12
26087	765	y	y	30844	EHD4	++-+++	7257	7.063	+	1.624e-12
46903	766	y	y	197370	NSMCE1	------	7257	-5.151	-	2.584e-07
14589	767	y	y	124221	PRSS30P	++++++	7257	7.82	+	5.278e-15
46089	768	y	y	51379	CRLF3	--+---	7257	-7.622	-	2.505e-14
45609	769	y	y	8671	SLC4A4	++++++	7257	5.498	+	3.832e-08
19603	770	y	y	84154	RPF2	------	7257	-6.879	-	6.014e-12
52521	771	y	y	29914	UBIAD1	------	7257	-5.049	-	4.436e-07
22540	772	y	y	7414	VCL	++-+++	7257	7.32	+	2.477e-13
7043	773	y	y	5527	PPP2R5C	++++++	7257	7.259	+	3.904e-13
34722	774	y	y	54940	OCIAD1	--+---	7257	-6.419	-	1.375e-10
8881	775	y	y	147694	ZNF548	------	7257	-7.926	-	2.271e-15
64427	776	y	y	3594	IL12RB1	++-+++	7257	6.798	+	1.063e-11
7104	777	y	y	4092	SMAD7	++-+++	7257	9.165	+	4.944e-20
20613	778	y	y	51134	CCDC41	------	7257	-7.778	-	7.348e-15
31227	779	y	y	26262	TSPAN17	++-+++	7257	7.816	+	5.455e-15
3620	780	y	y	231	AKR1B1	-----+	7257	-5.879	-	4.132e-09
22120	781	y	y	1465	CSRP1	++-+++	7257	6.838	+	8.043e-12
5015	782	y	y	307	ANXA4	+++?++	6376	7.764	+	8.207e-15
17818	783	y	y	9961	MVP	++++++	7257	6.022	+	1.723e-09
36592	784	y	y	1050	CEBPA	++++++	7257	5.925	+	3.114e-09
316	785	y	y	9836	LCMT2	------	7257	-7.127	-	1.023e-12
32157	786	y	y	25902	MTHFD1L	------	7257	-5.977	-	2.269e-09
33239	787	y	y	10227	MFSD10	++-+++	7257	8.255	+	1.519e-16
2899	788	y	y	80727	TTYH3	++++++	7257	7.064	+	1.613e-12
5195	789	y	y	5208	PFKFB2	++++++	7257	6.758	+	1.396e-11
13231	790	y	y	9046	DOK2	++++++	7257	7.256	+	3.978e-13
48839	791	y	y	6124	RPL4	------	7257	-8.06	-	7.633e-16
5426	792	y	y	9746	CLSTN3	++-+++	7257	5.359	+	8.357e-08
36098	793	y	y	57823	SLAMF7	++-+-+	7257	6.371	+	1.879e-10
44427	794	y	y	11222	MRPL3	---?--	6376	-7.395	-	1.413e-13
48791	795	y	y	6947	TCN1	++++++	7257	8.567	+	1.066e-17
23624	796	y	y	10449	ACAA2	++++-+	7257	7.294	+	3.002e-13
14294	797	y	y	5026	P2RX5	----+-	7257	-8.195	-	2.51e-16
35139	798	y	y	25780	RASGRP3	-+----	7257	-6.88	-	5.966e-12
17226	799	y	y	5636	PRPSAP2	------	7257	-7.482	-	7.298e-14
17055	800	y	y	145864	HAPLN3	------	7257	-7.003	-	2.511e-12
57771	801	y	y	1845	DUSP3	++++++	7257	8.734	+	2.448e-18
11610	802	y	y	4670	HNRNPM	------	7257	-6.736	-	1.633e-11
20217	803	y	y	8664	EIF3D	-----+	7257	-6.714	-	1.893e-11
15462	804	y	y	152789	JAKMIP1	+-++++	7257	5.442	+	5.263e-08
7476	805	y	y	11031	RAB31	++++++	7257	6.723	+	1.786e-11
11886	806	y	y	50852	TRAT1	----+-	7257	-7.556	-	4.172e-14
41939	807	y	y	84319	CMSS1	---+--	7257	-8.436	-	3.298e-17
22588	808	y	y	55692	LUC7L	------	7257	-7.133	-	9.802e-13
28986	809	y	y	9188	DDX21	------	7257	-6.972	-	3.131e-12
23811	810	y	y	1788	DNMT3A	------	7257	-6.91	-	4.836e-12
48013	811	y	y	79752	ZFAND1	------	7257	-7.815	-	5.515e-15
15325	812	y	y	84230	LRRC8C	------	7257	-6.712	-	1.921e-11
39444	813	y	y	51316	PLAC8	---+--	7257	-5.914	-	3.342e-09
24604	814	y	y	977	CD151	++++++	7257	7.361	+	1.828e-13
20721	815	y	y	5243	ABCB1	------	7257	-6.485	-	8.868e-11
61814	816	y	y	6512	SLC1A7	++++++	7257	8.353	+	6.682e-17
10485	817	y	y	831	CAST	++++++	7257	7.623	+	2.473e-14
14343	818	y	y	8879	SGPL1	++++++	7257	6.962	+	3.347e-12
32940	819	y	y	326624	RAB37	++++++	7257	8.448	+	2.957e-17
36113	820	y	y	79590	MRPL24	------	7257	-6.528	-	6.652e-11
60474	821	y	y	3398	ID2	++-+++	7257	8.866	+	7.584e-19
54141	822	y	y	91937	TIMD4	------	7257	-6.563	-	5.288e-11
31706	823	y	y	10875	FGL2	++++++	7257	8.052	+	8.12e-16
32401	824	y	y	79037	PVRIG	------	7257	-7.282	-	3.281e-13
21023	825	y	y	23127	GLT25D2	++++++	7257	6.026	+	1.676e-09
60717	826	y	y	23569	PADI4	-+++-+	7257	8.128	+	4.378e-16
7166	827	y	y	29107	NXT1	-----+	7257	-6.172	-	6.724e-10
89	828	y	y	79161	C7orf23	------	7257	-8.212	-	2.17e-16
38642	829	y	y	26509	MYOF	++-+++	7257	6.392	+	1.633e-10
33737	830	y	y	8837	CFLAR	++++++	7257	6.318	+	2.644e-10
20746	831	y	y	1847	DUSP5	++-+++	7257	8.078	+	6.596e-16
35333	832	y	y	51337	THEM6	-----+	7257	-5.324	-	1.016e-07
26712	833	y	y	53637	S1PR5	++-++-	7257	7.961	+	1.703e-15
67920	834	y	y	976	CD97	++++++	7257	6.842	+	7.829e-12
21505	835	y	y	2162	F13A1	++++++	7257	8.169	+	3.109e-16
67511	836	y	y	54955	C1orf109	------	7257	-5.212	-	1.869e-07
20436	837	y	y	124222	PAQR4	++++++	7257	7.466	+	8.257e-14
34083	838	y	y	138151	NACC2	++++++	7257	7.728	+	1.09e-14
52271	839	y	y	58473	PLEKHB1	------	7257	-6.307	-	2.852e-10
13521	840	y	y	64949	MRPS26	------	7257	-4.92	-	8.64e-07
42381	841	y	y	1933	EEF1B2	------	7257	-7.726	-	1.113e-14
27749	842	y	y	55133	SRBD1	++++++	7257	6.849	+	7.436e-12
19718	843	y	y	57007	CXCR7	------	7257	-6.601	-	4.073e-11
30550	844	y	y	3932	LCK	---?--	6376	-8.404	-	4.318e-17
31886	845	y	y	22929	SEPHS1	------	7257	-6.746	-	1.516e-11
53317	846	y	y	29121	CLEC2D	------	7257	-8.079	-	6.524e-16
34255	847	y	y	7174	TPP2	------	7257	-6.946	-	3.753e-12
16381	848	y	y	353	APRT	------	7257	-6.179	-	6.454e-10
52340	849	y	y	1992	SERPINB1	+-++++	7257	6.931	+	4.183e-12
1297	850	y	y	169714	QSOX2	------	7257	-6.09	-	1.13e-09
42372	851	y	y	91404	SESTD1	+++?++	6376	6.215	+	5.125e-10
60804	852	y	y	1729	DIAPH1	++-+++	7257	5.933	+	2.978e-09
17417	853	y	y	5873	RAB27A	++++++	7257	7.669	+	1.74e-14
45634	854	y	y	55031	USP47	------	7257	-6.849	-	7.431e-12
62985	855	y	y	9984	THOC1	------	7257	-5.829	-	5.574e-09
35238	856	y	y	79871	RPAP2	------	7257	-7.505	-	6.141e-14
36538	857	y	y	439921	MXRA7	++++++	7257	7.275	+	3.476e-13
24611	858	y	y	79090	TRAPPC6A	------	7257	-5.705	-	1.16e-08
35007	859	y	y	27436	EML4	+-----	7257	-8.66	-	4.736e-18
59124	860	y	y	126231	ZNF573	------	7257	-7.909	-	2.6e-15
16485	861	y	y	6596	HLTF	------	7257	-6.525	-	6.82e-11
47882	862	y	y	152485	ZNF827	-+----	7257	-5.204	-	1.946e-07
63490	863	y	y	64764	CREB3L2	++-+++	7257	5.642	+	1.681e-08
1355	864	y	y	5329	PLAUR	++++++	7257	7.335	+	2.211e-13
47088	865	y	y	24141	LAMP5	--+---	7257	-5.535	-	3.119e-08
6683	866	y	y	10240	MRPS31	------	7257	-7.068	-	1.573e-12
3437	867	y	y	25816	TNFAIP8	------	7257	-7.133	-	9.809e-13
5599	868	y	y	3683	ITGAL	++-+++	7257	5.652	+	1.589e-08
58853	869	y	y	353514	LILRA5	++++++	7257	8.642	+	5.527e-18
33973	870	y	y	2288	FKBP4	------	7257	-5.966	-	2.429e-09
29964	871	y	y	6916	TBXAS1	++++++	7257	5.577	+	2.442e-08
53465	872	y	y	84986	ARHGAP19	++++++	7257	6.884	+	5.804e-12
51666	873	y	y	57128	LYRM4	------	7257	-6.565	-	5.195e-11
23129	874	y	y	23191	CYFIP1	++++++	7257	8.5	+	1.897e-17
17631	875	y	y	84925	DIRC2	+-++++	7257	8.12	+	4.665e-16
50859	876	y	y	8714	ABCC3	++--++	7257	7.146	+	8.955e-13
52381	877	y	y	28387	IGHV5-78	------	7257	-6.832	-	8.402e-12
62049	878	y	y	274	BIN1	------	7257	-7.083	-	1.408e-12
34481	879	y	y	27350	APOBEC3C	++-+++	7257	5.153	+	2.563e-07
42260	880	y	y	26053	AUTS2	------	7257	-5.971	-	2.358e-09
58636	881	y	y	10632	ATP5L	--+---	7257	-5.849	-	4.945e-09
48641	882	y	y	80762	NDFIP1	--+---	7257	-6.496	-	8.257e-11
24452	883	y	y	3684	ITGAM	++++-+	7257	7.881	+	3.251e-15
25113	884	y	y	2992	GYG1	++++++	7257	8.082	+	6.385e-16
23264	885	y	y	1731	SEPT1	------	7257	-7.481	-	7.372e-14
34914	886	y	y	1808	DPYSL2	+-++++	7257	7.462	+	8.539e-14
17484	887	y	y	25873	RPL36	-----+	7257	-6.622	-	3.55e-11
13574	888	y	y	6297	SALL2	-----+	7257	-6.278	-	3.423e-10
39281	889	y	y	921	CD5	------	7257	-7.764	-	8.201e-15
31495	890	y	y	128178	EDARADD	++--++	7257	6.241	+	4.339e-10
64849	891	y	y	6868	ADAM17	+++--+	7257	6.997	+	2.616e-12
35254	892	y	y	8187	ZNF239	---+--	7257	-6.638	-	3.174e-11
62279	893	y	y	5001	ORC5	------	7257	-7.179	-	7.031e-13
35886	894	y	y	28973	MRPS18B	------	7257	-5.338	-	9.414e-08
393	895	y	y	10574	CCT7	-----+	7257	-6.24	-	4.373e-10
67597	896	y	y	91574	C12orf65	------	7257	-7.001	-	2.533e-12
1389	897	y	y	2956	MSH6	------	7257	-6.642	-	3.087e-11
14914	898	y	y	8731	RNMT	------	7257	-6.743	-	1.557e-11
63497	899	y	y	9452	ITM2A	------	7257	-6.903	-	5.075e-12
37733	900	y	y	90673	PPP1R3E	-----+	7257	-6.628	-	3.406e-11
21330	901	y	y	64061	TSPYL2	------	7257	-7.764	-	8.231e-15
3805	902	y	y	10276	NET1	------	7257	-5.491	-	3.99e-08
56251	903	y	y	492311	IGIP	------	7257	-7.441	-	9.956e-14
11696	904	y	y	58191	CXCL16	++++++	7257	7.114	+	1.13e-12
57596	905	y	y	56342	PPAN	------	7257	-5.177	-	2.258e-07
9125	906	y	y	79156	PLEKHF1	++-+++	7257	6.04	+	1.541e-09
50399	907	y	y	9804	TOMM20	------	7257	-6.476	-	9.45e-11
49133	908	y	y	5955	RCN2	------	7257	-6.132	-	8.69e-10
35366	909	y	y	140739	UBE2F	+++++-	7257	5.787	+	7.149e-09
66008	910	y	y	6224	RPS20	------	7257	-6.763	-	1.35e-11
2006	911	y	y	5411	PNN	------	7257	-6.648	-	2.961e-11
26766	912	y	y	387882	C12orf75	++-+++	7257	5.684	+	1.316e-08
14172	913	y	y	115	ADCY9	++-+-+	7257	5.287	+	1.243e-07
25180	914	y	y	4927	NUP88	------	7257	-7.789	-	6.748e-15
2308	915	y	y	285172	FAM126B	++++++	7257	5.959	+	2.541e-09
62688	916	y	y	3978	LIG1	------	7257	-6.34	-	2.293e-10
61042	917	y	y	8876	VNN1	++++++	7257	6.594	+	4.267e-11
68156	918	y	y	1368	CPM	+++-++	7257	6.028	+	1.662e-09
58584	919	y	y	54507	ADAMTSL4	++++++	7257	6.275	+	3.486e-10
437	920	y	y	137872	ADHFE1	++-+++	7257	5.251	+	1.516e-07
18477	921	y	y	115825	WDFY2	+++-++	7257	5.89	+	3.861e-09
54341	922	y	y	91689	C22orf32	------	7257	-7.499	-	6.438e-14
14582	923	y	y	3267	AGFG1	-+++++	7257	5.55	+	2.859e-08
55243	924	y	y	57570	TRMT5	--++--	7257	-5.784	-	7.3e-09
44276	925	y	y	65983	GRAMD3	---+--	7257	-5.708	-	1.145e-08
53256	926	y	y	51747	LUC7L3	--+---	7257	-6.367	-	1.933e-10
64802	927	y	y	9314	KLF4	+-++++	7257	8.013	+	1.115e-15
28861	928	y	y	6636	SNRPF	------	7257	-6.134	-	8.573e-10
64381	929	y	y	84695	LOXL3	++++++	7257	6.74	+	1.581e-11
8192	930	y	y	25849	PARM1	------	7257	-5.594	-	2.218e-08
61614	931	y	y	55833	UBAP2	---?--	6376	-6.383	-	1.739e-10
38489	932	y	y	84898	PLXDC2	+-++-+	7257	7.161	+	7.981e-13
33741	933	y	y	1669	DEFA4	++++++	7257	8.09	+	5.958e-16
16957	934	y	y	1545	CYP1B1	+-++++	7257	6.571	+	4.999e-11
15691	935	y	y	5092	PCBD1	++++++	7257	5.951	+	2.663e-09
15385	936	y	y	5226	PGD	++++++	7257	7.073	+	1.521e-12
48585	937	y	y	54663	WDR74	------	7257	-5.934	-	2.957e-09
67434	938	y	y	3189	HNRNPH3	--+---	7257	-5.555	-	2.781e-08
68229	939	y	y	84513	PPAPDC1B	------	7257	-5.879	-	4.134e-09
28586	940	y	y	4790	NFKB1	---?--	6376	-8.12	-	4.663e-16
49659	941	y	y	54432	YIPF1	+++-++	7257	5.496	+	3.879e-08
3466	942	y	y	221078	NSUN6	--+-+-	7257	-5.471	-	4.488e-08
13388	943	y	y	10871	CD300C	++++++	7257	5.922	+	3.186e-09
60365	944	y	y	57552	NCEH1	+-++++	7257	5.918	+	3.268e-09
40835	945	y	y	10663	CXCR6	------	7257	-6.183	-	6.288e-10
3975	946	y	y	6279	S100A8	++++++	7257	6.857	+	7.042e-12
39477	947	y	y	56911	C21orf7	--+?+-	6376	-5.474	-	4.394e-08
54292	948	y	y	79664	NARG2	------	7257	-6.451	-	1.113e-10
60613	949	y	y	5037	PEBP1	---?--	6376	-4.706	-	2.521e-06
8977	950	y	y	115123	MARCH3	------	7257	-5.848	-	4.982e-09
61365	951	y	y	55922	NKRF	------	7257	-7.186	-	6.655e-13
63491	952	y	y	755	C21orf2	------	7257	-5.722	-	1.051e-08
59773	953	y	y	6767	ST13	--+---	7257	-7.503	-	6.234e-14
21469	954	y	y	84719	LINC00260	++++++	7257	5.45	+	5.038e-08
44306	955	y	y	4673	NAP1L1	------	7257	-7.298	-	2.91e-13
16624	956	y	y	81793	TLR10	------	7257	-6.695	-	2.158e-11
25560	957	y	y	10949	HNRNPA0	------	7257	-6.606	-	3.944e-11
31859	958	y	y	8707	B3GALT2	------	7257	-5.655	-	1.562e-08
16069	959	y	y	84881	RPUSD4	-----+	7257	-5.809	-	6.295e-09
19709	960	y	y	27440	CECR5	-----+	7257	-6.3	-	2.977e-10
17150	961	y	y	64794	DDX31	------	7257	-7.16	-	8.061e-13
60519	962	y	y	51765	MST4	--+---	7257	-6.872	-	6.347e-12
59569	963	y	y	705	BYSL	-----+	7257	-4.707	-	2.516e-06
199	964	y	y	117289	TAGAP	++++++	7257	6.637	+	3.206e-11
59738	965	y	y	26520	TIMM9	------	7257	-4.984	-	6.241e-07
331	966	y	y	55170	PRMT6	------	7257	-6.269	-	3.637e-10
55381	967	y	y	2043	EPHA4	------	7257	-7.993	-	1.316e-15
2177	968	y	y	4215	MAP3K3	++++-+	7257	5.532	+	3.17e-08
31155	969	y	y	2012	EMP1	++++++	7257	6.38	+	1.771e-10
23768	970	y	y	57665	RDH14	------	7257	-6.683	-	2.336e-11
9539	971	y	y	29883	CNOT7	--+---	7257	-6.538	-	6.235e-11
34879	972	y	y	706	TSPO	++++++	7257	7.856	+	3.972e-15
52719	973	y	y	6208	RPS14	------	7257	-7.257	-	3.954e-13
66966	974	y	y	6988	TCTA	++++++	7257	6.188	+	6.075e-10
43682	975	y	y	9638	FEZ1	++++++	7257	7.247	+	4.273e-13
51191	976	y	y	284029	LINC00324	++++++	7257	5.275	+	1.327e-07
38525	977	y	y	64852	TUT1	------	7257	-5.838	-	5.287e-09
57138	978	y	y	54838	WBP1L	++++++	7257	7.095	+	1.289e-12
1686	979	y	y	9451	EIF2AK3	--+---	7257	-6.189	-	6.041e-10
59937	980	y	y	2531	KDSR	------	7257	-7.228	-	4.889e-13
55113	981	y	y	118980	SFXN2	------	7257	-6.375	-	1.833e-10
47324	982	y	y	10056	FARSB	----+-	7257	-6.354	-	2.104e-10
64850	983	y	y	55568	GALNT10	++++++	7257	7.121	+	1.071e-12
53819	984	y	y	23556	PIGN	------	7257	-6.654	-	2.857e-11
36659	985	y	y	517	ATP5G2	------	7257	-5.707	-	1.15e-08
49204	986	y	y	4094	MAF	++-++-	7257	5.482	+	4.197e-08
10098	987	y	y	308	ANXA5	++++++	7257	7.511	+	5.878e-14
25370	988	y	y	388566	ZNF470	------	7257	-6.487	-	8.76e-11
44196	989	y	y	8115	TCL1A	---?--	6376	-6.797	-	1.065e-11
48938	990	y	y	7019	TFAM	------	7257	-6.354	-	2.103e-10
46998	991	y	y	10451	VAV3	+++-++	7257	4.958	+	7.139e-07
15116	992	y	y	116225	ZMYND19	------	7257	-6.51	-	7.523e-11
67238	993	y	y	3904	LAIR2	++-+++	7257	5.228	+	1.712e-07
58568	994	y	y	7433	VIPR1	------	7257	-5.554	-	2.794e-08
34647	995	y	y	9580	SOX13	+++?-+	6376	5.174	+	2.286e-07
45475	996	y	y	285195	SLC9A9	++++++	7257	7.604	+	2.882e-14
8761	997	y	y	112840	WDR89	--+---	7257	-5.634	-	1.76e-08
39373	998	y	y	25983	NGDN	------	7257	-6.177	-	6.554e-10
13424	999	y	y	56474	CTPS2	------	7257	-6.085	-	1.167e-09
4122	1000	y	y	171568	POLR3H	---?--	6376	-5.727	-	1.021e-08
44200	1001	y	y	58486	ZBED5	---?--	6376	-7.425	-	1.128e-13
34229	1002	y	y	7322	UBE2D2	------	7257	-6.551	-	5.715e-11
41058	1003	y	y	57171	DOLPP1	-----+	7257	-5.018	-	5.234e-07
18452	1004	y	y	55720	TSR1	---+--	7257	-6.958	-	3.456e-12
56379	1005	y	y	10228	STX6	-+++++	7257	6.506	+	7.705e-11
33764	1006	y	y	56922	MCCC1	------	7257	-7.759	-	8.592e-15
37125	1007	y	y	23231	SEL1L3	------	7257	-7.495	-	6.624e-14
10629	1008	y	y	131616	TMEM42	------	7257	-6.867	-	6.537e-12
11236	1009	y	y	26253	CLEC4E	-+++++	7257	6.827	+	8.689e-12
46819	1010	y	y	30815	ST6GALNAC6	++-+++	7257	5.049	+	4.439e-07
14945	1011	y	y	83666	PARP9	++++++	7257	6.907	+	4.947e-12
23416	1012	y	y	7076	TIMP1	++-+++	7257	5.626	+	1.842e-08
55739	1013	y	y	257240	KLHL34	---+--	7257	-5.739	-	9.515e-09
6942	1014	y	y	158248	TTC16	++++++	7257	5.983	+	2.189e-09
34921	1015	y	y	6452	SH3BP2	++++++	7257	6.605	+	3.98e-11
5106	1016	y	y	1192	CLIC1	++++++	7257	6.916	+	4.648e-12
21201	1017	y	y	7443	VRK1	--+---	7257	-5.169	-	2.35e-07
9996	1018	y	y	6283	S100A12	++++++	7257	7.187	+	6.644e-13
29684	1019	y	y	54331	GNG2	++++++	7257	6.658	+	2.767e-11
38282	1020	y	y	9679	FAM53B	++-+++	7257	6.873	+	6.289e-12
23566	1021	y	y	25797	QPCT	++++++	7257	7.521	+	5.452e-14
297	1022	y	y	7818	DAP3	-----+	7257	-5.923	-	3.164e-09
66668	1023	y	y	642	BLMH	---?--	6376	-5.591	-	2.257e-08
68460	1024	y	y	8357	HIST1H3H	-+----	7257	-5.663	-	1.491e-08
14726	1025	y	y	51650	MRPS33	------	7257	-7.04	-	1.927e-12
40691	1026	y	y	83442	SH3BGRL3	++-+++	7257	6.54	+	6.161e-11
39673	1027	y	y	79932	KIAA0319L	-+++++	7257	7.248	+	4.219e-13
18429	1028	y	y	27065	NSG1	------	7257	-7.218	-	5.266e-13
23834	1029	y	y	54796	BNC2	+-++++	7257	6.484	+	8.932e-11
6196	1030	y	y	91662	NLRP12	++++-+	7257	5.858	+	4.692e-09
52421	1031	y	y	5294	PIK3CG	++++++	7257	6.956	+	3.501e-12
67269	1032	y	y	375341	C3orf62	++++++	7257	5.656	+	1.548e-08
12442	1033	y	y	7057	THBS1	+++++-	7257	6.628	+	3.399e-11
63245	1034	y	y	55178	RNMTL1	---+--	7257	-4.901	-	9.536e-07
49965	1035	y	y	2530	FUT8	------	7257	-6.68	-	2.394e-11
14570	1036	y	y	1608	DGKG	++++-+	7257	5.162	+	2.445e-07
34213	1037	y	y	80018	NAA25	------	7257	-7.566	-	3.84e-14
64337	1038	y	y	6583	SLC22A4	++++++	7257	5.5	+	3.807e-08
25164	1039	y	y	163486	DENND1B	+++++-	7257	5.206	+	1.932e-07
48785	1040	y	y	607	BCL9	------	7257	-6.361	-	2.01e-10
49700	1041	y	y	334	APLP2	++++++	7257	6.366	+	1.942e-10
4209	1042	y	y	55640	FLVCR2	++++++	7257	6.874	+	6.24e-12
5098	1043	y	y	81552	VOPP1	++++++	7257	7.492	+	6.764e-14
9714	1044	y	y	51495	PTPLAD1	------	7257	-6.426	-	1.313e-10
7148	1045	y	y	8291	DYSF	++++++	7257	6.383	+	1.731e-10
4792	1046	y	y	8192	CLPP	------	7257	-4.784	-	1.719e-06
20977	1047	y	y	83937	RASSF4	++++++	7257	6.241	+	4.351e-10
26689	1048	y	y	8555	CDC14B	++-++-	7257	6.733	+	1.665e-11
24154	1049	y	y	25946	ZNF385A	++++++	7257	7.488	+	7.013e-14
52027	1050	y	y	375748	ERCC6L2	------	7257	-6.397	-	1.586e-10
56843	1051	y	y	388335	TMEM220	------	7257	-6.815	-	9.421e-12
40494	1052	y	y	51596	CUTA	-----+	7257	-6.272	-	3.566e-10
2502	1053	y	y	8685	MARCO	++++++	7257	6.646	+	3.016e-11
50284	1054	y	y	22839	DLGAP4	++++++	7257	5.52	+	3.387e-08
19192	1055	y	y	10813	UTP14A	---?--	6376	-7.186	-	6.658e-13
45769	1056	y	y	55122	AKIRIN2	++++++	7257	6.75	+	1.483e-11
547	1057	y	y	10528	NOP56	-----+	7257	-7.224	-	5.043e-13
52193	1058	y	y	140691	TRIM69	++++++	7257	5.446	+	5.148e-08
1867	1059	y	y	23404	EXOSC2	------	7257	-6.67	-	2.563e-11
57199	1060	y	y	11214	AKAP13	++++++	7257	5.579	+	2.425e-08
7022	1061	y	y	1436	CSF1R	++-+++	7257	5.655	+	1.554e-08
63977	1062	y	y	6935	ZEB1	--+?--	6376	-5.338	-	9.415e-08
60152	1063	y	y	10745	PHTF1	+-++-+	7257	5.742	+	9.348e-09
46995	1064	y	y	10068	IL18BP	++-+++	7257	5.679	+	1.359e-08
42735	1065	y	y	11119	BTN3A1	++++++	7257	5.908	+	3.464e-09
5699	1066	y	y	931	MS4A1	------	7257	-5.332	-	9.694e-08
9908	1067	y	y	10199	MPHOSPH10	------	7257	-6.808	-	9.881e-12
36913	1068	y	y	65083	NOL6	-----+	7257	-6.472	-	9.679e-11
27994	1069	y	y	253018	HCG27	++++-+	7257	5.261	+	1.434e-07
32613	1070	y	y	26234	FBXL5	++++++	7257	6.442	+	1.178e-10
4260	1071	y	y	645683	RPL13AP3	------	7257	-6.491	-	8.503e-11
23536	1072	y	y	9537	TP53I11	++++++	7257	7.006	+	2.455e-12
34131	1073	y	y	135	ADORA2A	------	7257	-6.457	-	1.066e-10
4838	1074	y	y	29	ABR	++-+++	7257	6.194	+	5.857e-10
27716	1075	y	y	55211	DPPA4	---+--	7257	-6.247	-	4.177e-10
39025	1076	y	y	126299	ZNF428	---+--	7257	-5.179	-	2.236e-07
15176	1077	y	y	6430	SRSF5	+-----	7257	-5.63	-	1.806e-08
3844	1078	y	y	10673	TNFSF13B	++++++	7257	7.497	+	6.506e-14
22388	1079	y	y	2650	GCNT1	++++++	7257	5.891	+	3.837e-09
29161	1080	y	y	374946	DRAXIN	++++++	7257	6.706	+	1.999e-11
15356	1081	y	y	83732	RIOK1	---?--	6376	-6.36	-	2.013e-10
42204	1082	y	y	23500	DAAM2	-+++++	7257	5.906	+	3.509e-09
60002	1083	y	y	91603	ZNF830	--+---	7257	-5.745	-	9.218e-09
40354	1084	y	y	604	BCL6	+++-++	7257	4.869	+	1.121e-06
14758	1085	y	y	80024	SLC24A6	------	7257	-5.095	-	3.486e-07
6105	1086	y	y	8087	FXR1	------	7257	-5.219	-	1.803e-07
68202	1087	y	y	10939	AFG3L2	------	7257	-6.278	-	3.421e-10
61881	1088	y	y	51154	MRTO4	------	7257	-7.425	-	1.127e-13
32261	1089	y	y	27334	P2RY10	------	7257	-6.256	-	3.955e-10
42751	1090	y	y	23240	KIAA0922	------	7257	-6.413	-	1.428e-10
23823	1091	y	y	1509	CTSD	++++++	7257	7.381	+	1.575e-13
5820	1092	y	y	11278	KLF12	------	7257	-7.001	-	2.539e-12
11748	1093	y	y	10541	ANP32B	------	7257	-6.874	-	6.227e-12
45292	1094	y	y	5368	PNOC	------	7257	-5.353	-	8.653e-08
28832	1095	y	y	10555	AGPAT2	++++++	7257	6.696	+	2.145e-11
18950	1096	y	y	84549	MAK16	------	7257	-5.218	-	1.812e-07
61938	1097	y	y	55617	TASP1	------	7257	-6.618	-	3.643e-11
45816	1098	y	y	6158	RPL28	-----+	7257	-4.976	-	6.48e-07
63322	1099	y	y	29968	PSAT1	------	7257	-4.958	-	7.119e-07
21755	1100	y	y	3600	IL15	++++++	7257	5.778	+	7.563e-09
32219	1101	y	y	54915	YTHDF1	------	7257	-6.387	-	1.687e-10
7240	1102	y	y	79003	MIS12	------	7257	-6.327	-	2.507e-10
40607	1103	y	y	23460	ABCA6	++++++	7257	6.198	+	5.725e-10
30048	1104	y	y	80303	EFHD1	------	7257	-6.571	-	4.985e-11
61343	1105	y	y	8522	GAS7	++++++	7257	6.571	+	4.982e-11
63873	1106	y	y	53917	RAB24	++++++	7257	7.163	+	7.888e-13
37473	1107	y	y	5594	MAPK1	++++++	7257	5.838	+	5.296e-09
11441	1108	y	y	5023	P2RX1	++++++	7257	5.368	+	7.959e-08
18316	1109	y	y	79031	PDCL3	------	7257	-5.31	-	1.096e-07
37659	1110	y	y	9926	LPGAT1	+-++-+	7257	6.323	+	2.562e-10
39500	1111	y	y	53343	NUDT9	------	7257	-6.409	-	1.468e-10
39818	1112	y	y	55245	UQCC	------	7257	-5.525	-	3.304e-08
39614	1113	y	y	9466	IL27RA	------	7257	-6.224	-	4.86e-10
29970	1114	y	y	4637	MYL6	+++++-	7257	5.76	+	8.403e-09
62996	1115	y	y	55003	PAK1IP1	------	7257	-6.519	-	7.069e-11
2033	1116	y	y	6993	DYNLT1	++++++	7257	6.751	+	1.466e-11
52007	1117	y	y	3636	INPPL1	++-+++	7257	6.1	+	1.062e-09
17530	1118	y	y	7867	MAPKAPK3	++++++	7257	5.932	+	2.984e-09
11949	1119	y	y	9775	EIF4A3	-----+	7257	-5.613	-	1.993e-08
51294	1120	y	y	2254	FGF9	+-----	7257	-6.027	-	1.669e-09
14290	1121	y	y	54841	BIVM	------	7257	-6.538	-	6.227e-11
42278	1122	y	y	516	ATP5G1	---+--	7257	-5.398	-	6.75e-08
55456	1123	y	y	54065	FAM165B	------	7257	-7.284	-	3.242e-13
54540	1124	y	y	199746	U2AF1L4	------	7257	-6.46	-	1.046e-10
27419	1125	y	y	483	ATP1B3	++-+++	7257	6.156	+	7.447e-10
59778	1126	y	y	55132	LARP1B	------	7257	-6.239	-	4.407e-10
2937	1127	y	y	8562	DENR	------	7257	-6.491	-	8.509e-11
22151	1128	y	y	64965	MRPS9	------	7257	-5.285	-	1.259e-07
2105	1129	y	y	280636	C11orf31	------	7257	-5.571	-	2.527e-08
66623	1130	y	y	1571	CYP2E1	------	7257	-6.539	-	6.198e-11
3999	1131	y	y	26034	IPCEF1	--+?--	6376	-5.131	-	2.876e-07
34136	1132	y	y	9437	NCR1	+-++++	7257	5.905	+	3.537e-09
5582	1133	y	y	730092	RRN3P1	------	7257	-6.623	-	3.513e-11
63841	1134	y	y	1633	DCK	---?--	6376	-6.87	-	6.41e-12
64988	1135	y	y	6426	SRSF1	------	7257	-5.905	-	3.522e-09
32326	1136	y	y	23483	TGDS	--+---	7257	-5.357	-	8.48e-08
24559	1137	y	y	3336	HSPE1	------	7257	-6.097	-	1.08e-09
9123	1138	y	y	4666	NACA	------	7257	-5.916	-	3.298e-09
7519	1139	y	y	51523	CXXC5	-----+	7257	-5.174	-	2.29e-07
4856	1140	y	y	2887	GRB10	++++-+	7257	5.324	+	1.016e-07
22527	1141	y	y	51645	PPIL1	------	7257	-5.476	-	4.352e-08
49276	1142	y	y	9662	CEP135	--+---	7257	-5.269	-	1.368e-07
39036	1143	y	y	51227	PIGP	---?--	6376	-5.686	-	1.3e-08
49624	1144	y	y	3240	HP	++++++	7257	6.771	+	1.281e-11
37223	1145	y	y	23398	PPWD1	--+---	7257	-5.701	-	1.194e-08
7563	1146	y	y	54888	NSUN2	------	7257	-6.703	-	2.036e-11
53548	1147	y	y	51573	GDE1	+++++-	7257	4.98	+	6.345e-07
15057	1148	y	y	22916	NCBP2	------	7257	-6.157	-	7.394e-10
26502	1149	y	y	65095	KRI1	------	7257	-5.809	-	6.289e-09
6209	1150	y	y	84101	USP44	----+-	7257	-5.034	-	4.802e-07
15637	1151	y	y	51199	NIN	--+---	7257	-4.738	-	2.16e-06
55459	1152	y	y	7728	ZNF175	---+--	7257	-5.981	-	2.213e-09
148	1153	y	y	127703	C1orf216	++-+++	7257	5.182	+	2.198e-07
47838	1154	y	y	6737	TRIM21	++++++	7257	6.079	+	1.211e-09
63902	1155	y	y	83743	GRWD1	-----+	7257	-6.137	-	8.394e-10
15776	1156	y	y	338799	LOC338799	------	7257	-4.897	-	9.747e-07
45903	1157	y	y	57215	THAP11	------	7257	-6.65	-	2.934e-11
12041	1158	y	y	113251	LARP4	--+---	7257	-5.077	-	3.844e-07
57181	1159	y	y	6235	RPS29	---+--	7257	-6.508	-	7.596e-11
35124	1160	y	y	10312	TCIRG1	+++?++	6376	5.912	+	3.381e-09
39997	1161	y	y	55775	TDP1	------	7257	-6.697	-	2.129e-11
37102	1162	y	y	7407	VARS	-----+	7257	-4.803	-	1.565e-06
42597	1163	y	y	54205	CYCS	-----+	7257	-5.15	-	2.612e-07
10464	1164	y	y	80173	IFT74	--+---	7257	-6.891	-	5.559e-12
55257	1165	y	y	22986	SORCS3	+-++++	7257	5.018	+	5.225e-07
12066	1166	y	y	3187	HNRNPH1	------	7257	-5.609	-	2.029e-08
45497	1167	y	y	6139	RPL17	------	7257	-6.654	-	2.851e-11
58376	1168	y	y	9531	BAG3	------	7257	-6.927	-	4.306e-12
17138	1169	y	y	375387	LRRC33	++-+++	7257	5.041	+	4.624e-07
59398	1170	y	y	6478	SIAH2	++++++	7257	5.335	+	9.558e-08
9320	1171	y	y	79137	FAM134A	++-+++	7257	5.059	+	4.225e-07
6155	1172	y	y	57222	ERGIC1	++++++	7257	5.856	+	4.73e-09
7351	1173	y	y	9868	TOMM70A	------	7257	-6.965	-	3.289e-12
32058	1174	y	y	37	ACADVL	++-+++	7257	5.156	+	2.517e-07
22361	1175	y	y	9927	MFN2	+++-++	7257	5.311	+	1.088e-07
55865	1176	y	y	23384	SPECC1L	------	7257	-5.661	-	1.509e-08
55643	1177	y	y	79056	PRRG4	++++-+	7257	5.202	+	1.97e-07
49202	1178	y	y	3313	HSPA9	------	7257	-6.544	-	5.995e-11
19917	1179	y	y	84067	FAM160A2	++-+++	7257	6.114	+	9.739e-10
31818	1180	y	y	10379	IRF9	++++-+	7257	6.867	+	6.551e-12
27234	1181	y	y	51614	ERGIC3	------	7257	-5.082	-	3.73e-07
53742	1182	y	y	78987	CRELD1	-----+	7257	-5.999	-	1.98e-09
67015	1183	y	y	9238	TBRG4	-----+	7257	-5.345	-	9.066e-08
37701	1184	y	y	10801	SEPT9	------	7257	-6.01	-	1.855e-09
43841	1185	y	y	123169	LEO1	------	7257	-6.126	-	8.984e-10
56390	1186	y	y	2519	FUCA2	++++++	7257	6.107	+	1.014e-09
57060	1187	y	y	11112	HIBADH	------	7257	-6.267	-	3.692e-10
56603	1188	y	y	51001	MTERFD1	---?--	6376	-5.874	-	4.248e-09
60097	1189	y	y	10170	DHRS9	++++++	7257	6.234	+	4.542e-10
15896	1190	y	y	119504	ANAPC16	--+---	7257	-6.078	-	1.217e-09
55973	1191	y	y	6876	TAGLN	++-+++	7257	5.83	+	5.533e-09
1685	1192	y	y	10598	AHSA1	------	7257	-6.122	-	9.222e-10
45378	1193	y	y	10908	PNPLA6	++-+++	7257	6.69	+	2.224e-11
14263	1194	y	y	7593	MZF1	------	7257	-4.856	-	1.201e-06
36162	1195	y	y	10166	SLC25A15	------	7257	-5.483	-	4.193e-08
65486	1196	y	y	10437	IFI30	++++++	7257	5.701	+	1.194e-08
30709	1197	y	y	2876	GPX1	++-+++	7257	4.951	+	7.388e-07
46377	1198	y	y	23	ABCF1	------	7257	-5.912	-	3.389e-09
34424	1199	y	y	9185	REPS2	++++++	7257	5.194	+	2.058e-07
33847	1200	y	y	81890	QTRT1	------	7257	-5.239	-	1.612e-07
51626	1201	y	y	3075	CFH	++++++	7257	5.798	+	6.707e-09
64058	1202	y	y	8934	RAB7L1	++-+++	7257	4.716	+	2.404e-06
68543	1203	y	y	23409	SIRT4	---?--	6376	-6.671	-	2.54e-11
46157	1204	y	y	8073	PTP4A2	++-+++	7257	4.722	+	2.33e-06
37746	1205	y	y	10399	GNB2L1	------	7257	-4.648	-	3.357e-06
48338	1206	y	y	25776	CBY1	------	7257	-5.747	-	9.094e-09
28573	1207	y	y	729230	CCR2	++++++	7257	5.725	+	1.036e-08
59992	1208	y	y	2996	GYPE	---+--	7257	-6.599	-	4.15e-11
44492	1209	y	y	1503	CTPS1	------	7257	-5.991	-	2.085e-09
7512	1210	y	y	10417	SPON2	++++++	7257	5.672	+	1.415e-08
58301	1211	y	y	64328	XPO4	---?--	6376	-6.878	-	6.078e-12
63464	1212	y	y	79711	IPO4	-----+	7257	-5.808	-	6.331e-09
52885	1213	y	y	2647	BLOC1S1	+++?++	6376	6.276	+	3.465e-10
47600	1214	y	y	9191	DEDD	++-+++	7257	6.172	+	6.748e-10
51246	1215	y	y	22859	LPHN1	------	7257	-4.955	-	7.218e-07
58285	1216	y	y	10158	PDZK1IP1	++-++-	7257	4.826	+	1.396e-06
50583	1217	y	y	123	PLIN2	++++++	7257	6.135	+	8.529e-10
15044	1218	y	y	27101	CACYBP	----+-	7257	-5.576	-	2.462e-08
29169	1219	y	y	6774	STAT3	++++++	7257	5.544	+	2.95e-08
37361	1220	y	y	8464	SUPT3H	------	7257	-6.321	-	2.6e-10
20364	1221	y	y	3176	HNMT	+-++++	7257	5.645	+	1.651e-08
19561	1222	y	y	144402	CPNE8	++++++	7257	6.242	+	4.327e-10
33112	1223	y	y	23596	OPN3	--+---	7257	-4.721	-	2.35e-06
9938	1224	y	y	10404	CPQ	++++-+	7257	4.689	+	2.743e-06
13565	1225	y	y	51303	FKBP11	------	7257	-6.649	-	2.949e-11
53537	1226	y	y	4548	MTR	------	7257	-6.564	-	5.223e-11
49413	1227	y	y	170960	ZNF721	------	7257	-5.945	-	2.757e-09
24489	1228	y	y	3659	IRF1	++++++	7257	5.526	+	3.272e-08
67444	1229	y	y	339324	ZNF260	------	7257	-6.781	-	1.197e-11
64203	1230	y	y	2717	GLA	++++++	7257	6.18	+	6.413e-10
417	1231	y	y	9465	AKAP7	----+-	7257	-6.621	-	3.562e-11
8816	1232	y	y	3608	ILF2	---+-+	7257	-4.949	-	7.441e-07
57230	1233	y	y	7343	UBTF	------	7257	-6.12	-	9.365e-10
52212	1234	y	y	28987	NOB1	---?--	6376	-5.235	-	1.648e-07
41919	1235	y	y	10474	TADA3	+++?++	6376	6.497	+	8.175e-11
63773	1236	y	y	671	BPI	++++++	7257	5.845	+	5.079e-09
62484	1237	y	y	5698	PSMB9	+++?++	6376	6.715	+	1.875e-11
54527	1238	y	y	57706	DENND1A	++++++	7257	6.731	+	1.68e-11
5784	1239	y	y	10198	MPHOSPH9	------	7257	-6.55	-	5.762e-11
58759	1240	y	y	8638	OASL	++++++	7257	6.579	+	4.735e-11
8340	1241	y	y	1075	CTSC	++++++	7257	6.41	+	1.458e-10
37323	1242	y	y	55353	LAPTM4B	------	7257	-5.954	-	2.617e-09
35593	1243	y	y	57724	EPG5	++++-+	7257	4.992	+	5.966e-07
49125	1244	y	y	4615	MYD88	++++-+	7257	6.274	+	3.526e-10
16615	1245	y	y	91272	BOD1	------	7257	-6.377	-	1.804e-10
6152	1246	y	y	23597	ACOT9	++++++	7257	6.25	+	4.106e-10
26282	1247	y	y	56894	AGPAT3	++++++	7257	6.262	+	3.796e-10
45830	1248	y	y	5218	CDK14	++++-+	7257	5.695	+	1.233e-08
9338	1249	y	y	4222	MEOX1	++++++	7257	6.17	+	6.849e-10
4749	1250	y	y	57658	CALCOCO1	++++-+	7257	5.834	+	5.414e-09
4669	1251	y	y	55843	ARHGAP15	------	7257	-5.916	-	3.301e-09
2140	1252	y	y	5066	PAM	++-+++	7257	4.787	+	1.693e-06
45273	1253	y	y	10432	RBM14	------	7257	-5.772	-	7.824e-09
26695	1254	y	y	3707	ITPKB	------	7257	-5.388	-	7.105e-08
14935	1255	y	y	3921	RPSA	------	7257	-5.783	-	7.347e-09
47060	1256	y	y	2130	EWSR1	------	7257	-6.519	-	7.093e-11
18988	1257	y	y	6198	RPS6KB1	------	7257	-6.321	-	2.595e-10
52348	1258	y	y	56647	BCCIP	------	7257	-5.791	-	6.989e-09
30134	1259	y	y	64216	TFB2M	------	7257	-5.895	-	3.745e-09
1997	1260	y	y	8111	GPR68	++-+++	7257	5.464	+	4.646e-08
64942	1261	y	y	1665	DHX15	------	7257	-6.207	-	5.396e-10
34162	1262	y	y	114904	C1QTNF6	------	7257	-5.085	-	3.684e-07
19141	1263	y	y	26003	GORASP2	------	7257	-5.817	-	5.974e-09
44361	1264	y	y	131583	FAM43A	-----+	7257	-5.129	-	2.912e-07
7145	1265	y	y	9047	SH2D2A	++++++	7257	4.751	+	2.024e-06
64119	1266	y	y	8575	PRKRA	------	7257	-5.884	-	4.011e-09
9448	1267	y	y	8720	MBTPS1	---?--	6376	-5.925	-	3.129e-09
29922	1268	y	y	401884	MGC57346	------	7257	-5.59	-	2.275e-08
4618	1269	y	y	8607	RUVBL1	----+-	7257	-4.945	-	7.633e-07
43044	1270	y	y	10963	STIP1	------	7257	-5.584	-	2.357e-08
51593	1271	y	y	951	CD37	------	7257	-4.643	-	3.431e-06
40687	1272	y	y	54107	POLE3	------	7257	-5.38	-	7.466e-08
42868	1273	y	y	84792	FAM220A	------	7257	-5.712	-	1.117e-08
66991	1274	y	y	119559	SFXN4	------	7257	-6.013	-	1.818e-09
68466	1275	y	y	79897	RPP21	------	7257	-5.022	-	5.106e-07
37766	1276	y	y	5567	PRKACB	------	7257	-6.083	-	1.179e-09
10583	1277	y	y	10475	TRIM38	++-?++	6376	4.659	+	3.183e-06
58646	1278	y	y	253558	LCLAT1	+-----	7257	-5.186	-	2.151e-07
32957	1279	y	y	103	ADAR	++-+++	7257	4.676	+	2.922e-06
64691	1280	y	y	4147	MATN2	------	7257	-5.955	-	2.603e-09
49293	1281	y	y	64219	PJA1	------	7257	-5.799	-	6.678e-09
39556	1282	y	y	116987	AGAP1	++++++	7257	6.435	+	1.233e-10
25994	1283	y	y	84896	ATAD1	------	7257	-5.665	-	1.472e-08
10100	1284	y	y	284001	CCDC57	------	7257	-5.942	-	2.822e-09
68410	1285	y	y	7920	ABHD16A	++++++	7257	5.736	+	9.68e-09
46882	1286	y	y	5442	POLRMT	-+----	7257	-5.441	-	5.293e-08
33005	1287	y	y	10915	TCERG1	------	7257	-4.798	-	1.605e-06
64331	1288	y	y	9948	WDR1	++++++	7257	6.259	+	3.879e-10
33453	1289	y	y	50512	PODXL2	-----+	7257	-5.732	-	9.954e-09
44738	1290	y	y	84223	IQCG	++++++	7257	5.169	+	2.356e-07
30234	1291	y	y	2185	PTK2B	++++++	7257	5.277	+	1.315e-07
7764	1292	y	y	84888	SPPL2A	++++++	7257	6.216	+	5.103e-10
3836	1293	y	y	2793	GNGT2	++-+++	7257	4.619	+	3.857e-06
55683	1294	y	y	3417	IDH1	++++-+	7257	6.177	+	6.536e-10
17314	1295	y	y	26094	DCAF4	------	7257	-5.627	-	1.836e-08
47709	1296	y	y	79863	RBFA	------	7257	-6.122	-	9.232e-10
52901	1297	y	y	79868	ALG13	------	7257	-5.459	-	4.776e-08
18593	1298	y	y	4739	NEDD9	+-++++	7257	6.034	+	1.595e-09
7020	1299	y	y	26973	CHORDC1	--+---	7257	-6.17	-	6.812e-10
10441	1300	y	y	10422	UBAC1	++-+++	7257	5.693	+	1.249e-08
55324	1301	y	y	3276	PRMT1	------	7257	-6.37	-	1.896e-10
53485	1302	y	y	10329	TMEM5	------	7257	-5.458	-	4.807e-08
48699	1303	y	y	6135	RPL11	------	7257	-5.691	-	1.266e-08
60442	1304	y	y	10221	TRIB1	+++?++	6376	6.342	+	2.265e-10
44851	1305	y	y	27173	SLC39A1	++++++	7257	4.979	+	6.396e-07
38234	1306	y	y	7094	TLN1	++-+++	7257	5.081	+	3.752e-07
67743	1307	y	y	51545	ZNF581	------	7257	-4.738	-	2.163e-06
15597	1308	y	y	9666	DZIP3	---+--	7257	-5.938	-	2.878e-09
672	1309	y	y	1207	CLNS1A	---+--	7257	-6.121	-	9.279e-10
12904	1310	y	y	81	ACTN4	++++++	7257	5.324	+	1.016e-07
31488	1311	y	y	6838	SURF6	------	7257	-5.034	-	4.812e-07
28276	1312	y	y	222487	GPR97	++++++	7257	4.989	+	6.059e-07
15831	1313	y	y	55326	AGPAT5	------	7257	-5.664	-	1.479e-08
60659	1314	y	y	65082	VPS33A	++-+++	7257	5.139	+	2.769e-07
27052	1315	y	y	660	BMX	++++++	7257	5.813	+	6.145e-09
2840	1316	y	y	84268	RPAIN	----+-	7257	-5.789	-	7.077e-09
2036	1317	y	y	64097	EPB41L4A	++++++	7257	6.092	+	1.116e-09
21156	1318	y	y	5783	PTPN13	+-----	7257	-5.747	-	9.081e-09
12693	1319	y	y	8985	PLOD3	++-+++	7257	5.035	+	4.767e-07
5634	1320	y	y	27339	PRPF19	------	7257	-5.6	-	2.138e-08
41697	1321	y	y	84650	EBPL	------	7257	-4.684	-	2.808e-06
40486	1322	y	y	6574	SLC20A1	++-+++	7257	4.946	+	7.575e-07
35138	1323	y	y	79600	TCTN1	-+----	7257	-6.243	-	4.284e-10
11186	1324	y	y	6599	SMARCC1	------	7257	-5.743	-	9.307e-09
16128	1325	y	y	3437	IFIT3	++++++	7257	4.96	+	7.055e-07
5748	1326	y	y	7133	TNFRSF1B	+++-++	7257	5.399	+	6.702e-08
34184	1327	y	y	51569	UFM1	---?--	6376	-4.868	-	1.126e-06
29540	1328	y	y	22875	ENPP4	+-++++	7257	4.918	+	8.761e-07
39838	1329	y	y	201456	FBXO15	------	7257	-5.134	-	2.843e-07
31346	1330	y	y	408	ARRB1	++++++	7257	4.96	+	7.046e-07
10088	1331	y	y	54434	SSH1	++-+++	7257	5.905	+	3.518e-09
52856	1332	y	y	11340	EXOSC8	------	7257	-4.637	-	3.537e-06
53321	1333	y	y	29058	TMEM230	---?--	6376	-5.079	-	3.792e-07
12039	1334	y	y	7675	ZNF121	--+---	7257	-4.97	-	6.685e-07
1517	1335	y	y	114548	NLRP3	++++++	7257	5.982	+	2.203e-09
30463	1336	y	y	64855	FAM129B	++++++	7257	5.818	+	5.967e-09
62769	1337	y	y	84190	METTL25	--++--	7257	-4.902	-	9.477e-07
11427	1338	y	y	6157	RPL27A	------	7257	-5.508	-	3.622e-08
14318	1339	y	y	10780	ZNF234	------	7257	-6.006	-	1.902e-09
57820	1340	y	y	7327	UBE2G2	------	7257	-6.134	-	8.549e-10
17189	1341	y	y	55695	NSUN5	-----+	7257	-4.856	-	1.198e-06
39244	1342	y	y	1528	CYB5A	------	7257	-5.738	-	9.578e-09
19369	1343	y	y	9786	KIAA0586	+-----	7257	-5.4	-	6.665e-08
22467	1344	y	y	26040	SETBP1	++-+++	7257	6.169	+	6.869e-10
24439	1345	y	y	8975	USP13	------	7257	-5.333	-	9.645e-08
20265	1346	y	y	9760	TOX	++++++	7257	5.167	+	2.376e-07
60995	1347	y	y	10803	CCR9	------	7257	-5.972	-	2.339e-09
33343	1348	y	y	3312	HSPA8	-----+	7257	-5.237	-	1.636e-07
36715	1349	y	y	10125	RASGRP1	--+---	7257	-5.995	-	2.037e-09
68225	1350	y	y	30812	SOX8	------	7257	-6.026	-	1.678e-09
2369	1351	y	y	11146	GLMN	------	7257	-5.738	-	9.56e-09
54836	1352	y	y	10988	METAP2	------	7257	-5.68	-	1.348e-08
61622	1353	y	y	91860	CALML4	++++++	7257	5.912	+	3.376e-09
42829	1354	y	y	5330	PLCB2	++++-+	7257	5.303	+	1.139e-07
6260	1355	y	y	1725	DHPS	------	7257	-5.599	-	2.153e-08
32657	1356	y	y	1990	CELA1	-----+	7257	-4.987	-	6.139e-07
43789	1357	y	y	53938	PPIL3	------	7257	-5.89	-	3.86e-09
63978	1358	y	y	7048	TGFBR2	--+---	7257	-5.394	-	6.904e-08
42773	1359	y	y	10250	SRRM1	-----+	7257	-5.731	-	9.957e-09
56115	1360	y	y	79071	ELOVL6	++++++	7257	5.382	+	7.347e-08
41594	1361	y	y	6874	TAF4	------	7257	-5.893	-	3.786e-09
53029	1362	y	y	1536	CYBB	++++-+	7257	5.833	+	5.459e-09
56546	1363	y	y	3588	IL10RB	++++++	7257	5.745	+	9.189e-09
46119	1364	y	y	10390	CEPT1	--+---	7257	-5.145	-	2.673e-07
61071	1365	y	y	201895	C4orf34	--++++	7257	5.572	+	2.522e-08
50455	1366	y	y	171586	ABHD3	+-++-+	7257	5.034	+	4.8e-07
36548	1367	y	y	9617	MTRF1	------	7257	-4.912	-	9.036e-07
39247	1368	y	y	6773	STAT2	++++++	7257	5.298	+	1.168e-07
65473	1369	y	y	2971	GTF3A	---+--	7257	-5.139	-	2.756e-07
11102	1370	y	y	313	AOAH	-+++-+	7257	5.02	+	5.168e-07
59602	1371	y	y	3386	ICAM4	++-+++	7257	4.929	+	8.271e-07
43930	1372	y	y	4668	NAGA	++++++	7257	5.802	+	6.538e-09
15238	1373	y	y	4436	MSH2	--+---	7257	-5.206	-	1.935e-07
18257	1374	y	y	54765	TRIM44	------	7257	-5.291	-	1.219e-07
40179	1375	y	y	219285	SAMD9L	++++++	7257	5.538	+	3.064e-08
18355	1376	y	y	5920	RARRES3	++-+++	7257	5.882	+	4.047e-09
11421	1377	y	y	85453	TSPYL5	---+--	7257	-5.792	-	6.946e-09
68408	1378	y	y	83930	STARD3NL	++++++	7257	5.794	+	6.863e-09
38474	1379	y	y	54934	KANSL2	------	7257	-5.331	-	9.764e-08
21586	1380	y	y	3635	INPP5D	+++--+	7257	5.028	+	4.969e-07
60384	1381	y	y	5125	PCSK5	--++--	7257	-4.638	-	3.513e-06
28216	1382	y	y	139065	SLITRK4	++++-+	7257	5.041	+	4.622e-07
32112	1383	y	y	23053	KIAA0913	++++++	7257	4.93	+	8.209e-07
60941	1384	y	y	83478	ARHGAP24	++++++	7257	5.103	+	3.348e-07
2608	1385	y	y	55781	RIOK2	--+---	7257	-5.457	-	4.84e-08
61347	1386	y	y	377	ARF3	++++++	7257	5.893	+	3.79e-09
21122	1387	y	y	1026	CDKN1A	++-++-	7257	5.616	+	1.956e-08
12982	1388	y	y	467	ATF3	++++++	7257	5.159	+	2.484e-07
56971	1389	y	y	2213	FCGR2B	+-++++	7257	5.077	+	3.843e-07
47181	1390	y	y	170463	SSBP4	++-+++	7257	5.071	+	3.953e-07
34075	1391	y	y	56935	C11orf75	++++-+	7257	5.297	+	1.176e-07
42906	1392	y	y	84928	TMEM209	------	7257	-5.473	-	4.43e-08
60990	1393	y	y	1155	TBCB	++-+++	7257	5.508	+	3.622e-08
1230	1394	y	y	11035	RIPK3	+++?-+	6376	5.206	+	1.931e-07
47125	1395	y	y	10459	MAD2L2	++-+++	7257	5.326	+	1.007e-07
38625	1396	y	y	1459	CSNK2A2	-----+	7257	-4.716	-	2.409e-06
18819	1397	y	y	34	ACADM	---?--	6376	-5.147	-	2.646e-07
668	1398	y	y	55026	FAM70A	++--++	7257	4.616	+	3.908e-06
60879	1399	y	y	1653	DDX1	------	7257	-5.143	-	2.7e-07
47922	1400	y	y	11343	MGLL	+++-+-	7257	5.577	+	2.441e-08
23906	1401	y	y	85450	ITPRIP	++++-+	7257	5.101	+	3.387e-07
16252	1402	y	y	7957	EPM2A	------	7257	-5.045	-	4.541e-07
65723	1403	y	y	10424	PGRMC2	------	7257	-5.727	-	1.021e-08
58212	1404	y	y	6156	RPL30	---+--	7257	-5.696	-	1.229e-08
67815	1405	y	y	80705	TSGA10	-+----	7257	-4.984	-	6.213e-07
7273	1406	y	y	2000	ELF4	++-?++	6376	5.775	+	7.713e-09
18981	1407	y	y	51123	ZNF706	---?--	6376	-4.801	-	1.581e-06
35734	1408	y	y	56916	SMARCAD1	------	7257	-4.874	-	1.095e-06
66130	1409	y	y	7556	ZNF10	------	7257	-5.149	-	2.613e-07
38356	1410	y	y	864	RUNX3	++-+++	7257	5.525	+	3.288e-08
50861	1411	y	y	4938	OAS1	-+++++	7257	5.202	+	1.976e-07
67174	1412	y	y	55768	NGLY1	--+---	7257	-5.015	-	5.316e-07
65095	1413	y	y	11224	RPL35	------	7257	-5.143	-	2.703e-07
23591	1414	y	y	192670	EIF2C4	+++?-+	6376	5.084	+	3.69e-07
18019	1415	y	y	6434	TRA2B	------	7257	-4.681	-	2.848e-06
60947	1416	y	y	5768	QSOX1	++++-+	7257	5.21	+	1.887e-07
36705	1417	y	y	9538	EI24	-----+	7257	-4.997	-	5.833e-07
33962	1418	y	y	84418	CYSTM1	+-++++	7257	4.635	+	3.562e-06
217	1419	y	y	8972	MGAM	+++--+	7257	5.708	+	1.142e-08
65270	1420	y	y	2120	ETV6	++++++	7257	5.277	+	1.316e-07
62239	1421	y	y	221143	N6AMT2	---+--	7257	-5.123	-	3.005e-07
971	1422	y	y	168850	ZNF800	------	7257	-5.456	-	4.875e-08
36765	1423	y	y	284756	C20orf197	+-++++	7257	5.116	+	3.124e-07
46715	1424	y	y	10682	EBP	++++++	7257	4.864	+	1.148e-06
47272	1425	y	y	971	CD72	-+--+-	7257	-4.647	-	3.36e-06
47484	1426	y	y	7743	ZNF189	------	7257	-5.105	-	3.314e-07
23971	1427	y	y	80851	SH3BP5L	++++++	7257	5.53	+	3.201e-08
34641	1428	y	y	150291	MORC2-AS1	------	7257	-4.677	-	2.918e-06
39345	1429	y	y	8292	COLQ	---?--	6376	-5.594	-	2.224e-08
27846	1430	y	y	2618	GART	------	7257	-5.028	-	4.946e-07
31061	1431	y	y	7178	TPT1	----+-	7257	-5.62	-	1.913e-08
14130	1432	y	y	25870	SUMF2	---?-+	6376	-5.211	-	1.879e-07
47906	1433	y	y	153443	SRFBP1	--++--	7257	-5.028	-	4.967e-07
39853	1434	y	y	8881	CDC16	------	7257	-5.421	-	5.937e-08
26938	1435	y	y	54033	RBM11	------	7257	-5.457	-	4.837e-08
42242	1436	y	y	3106	HLA-B	++++++	7257	5.356	+	8.493e-08
19327	1437	y	y	51099	ABHD5	+-++-+	7257	4.941	+	7.787e-07
36903	1438	y	y	3065	HDAC1	-----+	7257	-5.475	-	4.37e-08
13330	1439	y	y	5004	ORM1	++++++	7257	4.876	+	1.082e-06
58138	1440	y	y	26123	TCTN3	------	7257	-5.454	-	4.916e-08
43458	1441	y	y	64112	MOAP1	------	7257	-4.604	-	4.15e-06
1605	1442	y	y	5210	PFKFB4	++++++	7257	5.521	+	3.374e-08
7130	1443	y	y	2990	GUSB	++-+++	7257	5.046	+	4.516e-07
22636	1444	y	y	29109	FHOD1	++--++	7257	4.635	+	3.566e-06
64972	1445	y	y	113174	SAAL1	------	7257	-5.084	-	3.705e-07
21502	1446	y	y	2110	ETFDH	++++++	7257	4.903	+	9.436e-07
36	1447	y	y	54625	PARP14	++++++	7257	5.256	+	1.47e-07
16671	1448	y	y	51206	GP6	++-++-	7257	4.628	+	3.689e-06
47768	1449	y	y	9406	ZRANB2	--+---	7257	-5.199	-	1.998e-07
34081	1450	y	y	23636	NUP62	------	7257	-5.012	-	5.39e-07
12828	1451	y	y	407975	MIR17HG	----+-	7257	-4.824	-	1.406e-06
48783	1452	y	y	22901	ARSG	++++++	7257	4.949	+	7.475e-07
40381	1453	y	y	91057	CCDC34	----+-	7257	-5.249	-	1.526e-07
53361	1454	y	y	123920	CMTM3	++++++	7257	4.773	+	1.812e-06
32655	1455	y	y	10061	ABCF2	------	7257	-4.867	-	1.135e-06
8855	1456	y	y	7084	TK2	++++-+	7257	5.225	+	1.74e-07
42316	1457	y	y	65010	SLC26A6	++--++	7257	5.152	+	2.578e-07
63762	1458	y	y	6195	RPS6KA1	++--++	7257	5.322	+	1.025e-07
257	1459	y	y	11221	DUSP10	++-+++	7257	5.27	+	1.366e-07
62334	1460	y	y	649946	RPL23AP64	--+---	7257	-5.09	-	3.589e-07
51510	1461	y	y	23395	LARS2	------	7257	-4.919	-	8.696e-07
40229	1462	y	y	55357	TBC1D2	++++-+	7257	5	+	5.735e-07
20032	1463	y	y	5019	OXCT1	---+--	7257	-4.917	-	8.784e-07
14814	1464	y	y	2175	FANCA	++--++	7257	4.604	+	4.145e-06
64794	1465	y	y	57692	MAGEE1	-----+	7257	-4.977	-	6.46e-07
2546	1466	y	y	64114	TMBIM1	+++-++	7257	4.729	+	2.257e-06
17706	1467	y	y	8767	RIPK2	++++++	7257	4.631	+	3.639e-06
19629	1468	y	y	3133	HLA-E	++++++	7257	5.213	+	1.858e-07
35520	1469	y	y	26152	ZNF337	------	7257	-5.084	-	3.693e-07
9763	1470	y	y	908	CCT6A	-----+	7257	-4.834	-	1.337e-06
4734	1471	y	y	617	BCS1L	------	7257	-4.624	-	3.766e-06
49929	1472	y	y	6222	RPS18	---+--	7257	-5.149	-	2.625e-07
41579	1473	y	y	10045	SH2D3A	------	7257	-4.896	-	9.788e-07
12336	1474	y	y	3097	HIVEP2	+++---	7257	-4.955	-	7.243e-07
57880	1475	y	y	2180	ACSL1	+-+-++	7257	4.757	+	1.964e-06
40714	1476	y	y	163081	ZNF567	------	7257	-4.932	-	8.147e-07
29296	1477	y	y	892	CCNC	--+-+-	7257	-4.794	-	1.638e-06
5792	1478	y	y	29916	SNX11	++++-+	7257	4.965	+	6.865e-07
46845	1479	y	y	26267	FBXO10	------	7257	-5.025	-	5.025e-07
18351	1480	y	y	51194	IPO11	------	7257	-4.707	-	2.513e-06
49221	1481	y	y	2014	EMP3	++-+++	7257	4.626	+	3.72e-06
16515	1482	y	y	5557	PRIM1	---?--	6376	-5.05	-	4.413e-07
9255	1483	y	y	1979	EIF4EBP2	++-+++	7257	4.982	+	6.279e-07
18810	1484	y	y	23119	HIC2	-----+	7257	-4.645	-	3.404e-06
19687	1485	y	y	23052	ENDOD1	++--+-	7257	4.614	+	3.943e-06
34179	1486	y	y	7391	USF1	-+++++	7257	4.973	+	6.589e-07
68072	1487	y	y	51035	UBXN1	------	7257	-4.655	-	3.241e-06
61616	1488	y	y	388325	SCIMP	-+++++	7257	4.711	+	2.462e-06
64004	1489	y	y	7375	USP4	-+++++	7257	4.905	+	9.321e-07
49089	1490	y	y	9232	PTTG1	++-+++	7257	4.61	+	4.03e-06
66602	1491	y	y	6890	TAP1	++++-+	7257	4.858	+	1.186e-06
36300	1492	y	y	51318	MRPL35	------	7257	-4.82	-	1.439e-06
41008	1493	y	y	11232	POLG2	--+---	7257	-4.726	-	2.294e-06
20146	1494	y	y	23294	ANKS1A	+-++-+	7257	4.729	+	2.257e-06
486	1495	y	y	3310	HSPA6	++++++	7257	4.642	+	3.457e-06
60542	1496	y	y	84166	NLRC5	++-+++	7257	4.626	+	3.734e-06
36885	1497	y	y	25804	LSM4	---+--	7257	-4.617	-	3.893e-06
Y = yes, N = no; - is negative direction, + = positive direction; weight = sample size, P = p-value; WB = whole blood.

## Sheet: Table S9
Table S9. DEGs in NK2.1 cells (Elderly vs Young)							Table S9. DEGs in NK2.2 cells (Elderly vs Young)							Table S9. DEGs in NK2.3 cells (Elderly vs Young)
	p_val	avg_logFC	pct.1	pct.2	p_val_adj			p_val	avg_logFC	pct.1	pct.2	p_val_adj			p_val	avg_logFC	pct.1	pct.2	p_val_adj
XIST	0	1.30673	0.899	0.063	0		XIST	8.8421e-85	1.01151	0.58	0.021	1.45072e-80		RPS26	1.20773e-165	0.707854	0.993	0.938	1.98153e-161
RPS4Y1	0	-1.1338	0.031	0.847	0		FCER1G	7.32968e-83	-0.81157	0.148	0.685	1.20258e-78		KLRC2	1.42445e-135	0.821987	0.919	0.48	2.33709e-131
CXCR4	2.51607e-248	-1.03503	0.298	0.866	4.12812e-244		RPS4Y1	5.43292e-78	-0.662353	0.317	0.923	8.91378e-74		HLA-C	1.13835e-132	0.420061	1	0.999	1.86769e-128
MYOM2	1.94598e-175	1.262	0.643	0.086	3.19277e-171		GNLY	2.27722e-77	-0.693167	0.915	0.998	3.73623e-73		HLA-B	6.1934e-131	-0.388705	0.999	1	1.01615e-126
DDX3Y	3.05359e-172	-0.370367	0.011	0.36	5.01003e-168		CXCR4	7.11123e-66	-0.680981	0.723	0.948	1.16674e-61		IL32	1.53108e-113	0.624535	0.986	0.819	2.51204e-109
B2M	1.84699e-155	0.258887	1	0.999	3.03036e-151		HLA-DQA2	3.8586e-52	-0.359164	0.027	0.354	6.33081e-48		MYOM2	1.2587e-68	0.831316	0.356	0.026	2.06515e-64
IFI6	4.21407e-144	0.793827	0.752	0.349	6.91402e-140		SNORD3A	2.17064e-47	-0.730624	0.266	0.629	3.56137e-43		GADD45B	5.40769e-64	-0.523508	0.486	0.804	8.87239e-60
KLRC2	1.91168e-133	0.74145	0.842	0.493	3.13649e-129		ARL4C	1.12976e-41	-0.420808	0.926	0.986	1.8536e-37		CD3E	3.16776e-62	0.447705	0.931	0.675	5.19734e-58
DDIT4	7.448e-132	-0.640772	0.3	0.727	1.22199e-127		IER2	8.20328e-41	-0.456175	0.912	0.969	1.34591e-36		TKTL1	3.36394e-62	0.538306	0.351	0.036	5.51921e-58
TSC22D3	2.71199e-122	-0.610415	0.681	0.924	4.44956e-118		RPS4X	1.48116e-39	0.289184	1	1	2.43014e-35		PRSS57	2.3465e-59	0.414713	0.402	0.074	3.8499e-55
SNORD3A	1.01453e-116	-0.677726	0.223	0.61	1.66454e-112		RPS21	2.01449e-36	-0.277559	0.997	0.996	3.30517e-32		IFITM1	3.08471e-53	-0.430773	0.728	0.9	5.06108e-49
ISG15	2.62766e-116	0.730251	0.791	0.514	4.31121e-112		ITGB2	2.1442e-36	0.417638	0.966	0.886	3.51798e-32		GZMH	4.34358e-52	-0.382752	0.97	0.977	7.12651e-48
IL32	1.42873e-113	0.526718	0.97	0.832	2.34412e-109		HLA-DRB1	1.09207e-33	0.51221	0.896	0.733	1.79176e-29		CTSW	1.95125e-50	-0.365865	0.936	0.969	3.20141e-46
GNLY	3.71763e-110	-0.42387	0.973	0.996	6.09951e-106		CREM	6.20529e-32	-0.52879	0.28	0.567	1.0181e-27		CD8A	2.54875e-48	0.410416	0.423	0.122	4.18173e-44
UBC	4.42446e-107	0.35639	0.995	0.987	7.25921e-103		TNFAIP3	2.99127e-31	-0.433607	0.483	0.756	4.90778e-27		CD8B	3.43228e-47	0.32381	0.281	0.029	5.63135e-43
XAF1	7.83172e-76	0.489186	0.634	0.331	1.28495e-71		JUND	5.03477e-30	-0.409105	0.899	0.938	8.26054e-26		IER2	6.9706e-47	-0.422185	0.775	0.914	1.14367e-42
FOS	2.93816e-75	-0.415464	0.15	0.453	4.82063e-71		JUN	4.91579e-29	-0.617394	0.655	0.822	8.06533e-25		CX3CR1	2.79644e-46	0.411319	0.715	0.461	4.58811e-42
RPS21	2.29623e-70	-0.276867	0.99	0.992	3.76742e-66		DDX3Y	5.09832e-28	-0.283891	0.13	0.404	8.36481e-24		GIMAP4	8.26618e-45	0.383055	0.8	0.573	1.35623e-40
LAIR2	1.1082e-68	-0.401105	0.224	0.54	1.81822e-64		ZNF331	8.9382e-27	-0.427681	0.136	0.389	1.46649e-22		TLE4	2.17969e-44	-0.413578	0.407	0.702	3.57622e-40
FCER1G	2.69434e-66	-0.412171	0.106	0.366	4.4206e-62		FOSL2	5.9027e-26	-0.337057	0.307	0.582	9.68456e-22		IFITM3	4.52945e-44	-0.303591	0.056	0.301	7.43147e-40
IFI44L	6.28639e-66	0.423467	0.301	0.022	1.03141e-61		METRNL	7.73127e-26	-0.371679	0.581	0.801	1.26847e-21		KLRG1	1.69754e-43	0.390491	0.492	0.197	2.78516e-39
FOSB	1.01754e-61	-0.339812	0.147	0.42	1.66948e-57		FOSB	9.44412e-25	-0.368504	0.202	0.474	1.5495e-20		GLRX	9.03714e-43	0.361475	0.643	0.385	1.48272e-38
FUS	1.99425e-54	0.312461	0.976	0.953	3.27196e-50		GZMM	6.26746e-24	0.289486	0.978	0.94	1.0283e-19		IRF1	4.64679e-39	-0.42724	0.694	0.858	7.62398e-35
CEBPB	2.9011e-51	-0.372149	0.361	0.633	4.75983e-47		FUS	7.7107e-24	0.324375	0.976	0.925	1.26509e-19		GZMB	2.36393e-38	0.344855	0.983	0.957	3.8785e-34
TNFAIP3	2.53322e-50	-0.3817	0.437	0.692	4.15626e-46		TYROBP	5.01926e-23	-0.33308	0.595	0.969	8.2351e-19		SPOCK2	3.13709e-38	0.354363	0.605	0.318	5.14702e-34
GZMA	6.34181e-49	0.324492	0.986	0.955	1.0405e-44		FOS	1.28071e-22	-0.428538	0.277	0.536	2.10126e-18		IER5	5.06343e-37	-0.337548	0.272	0.55	8.30757e-33
BST2	9.49398e-49	0.349945	0.738	0.583	1.55768e-44		RPS26	2.3537e-22	0.309936	0.987	0.967	3.86171e-18		FUS	1.84556e-36	-0.335647	0.813	0.915	3.02801e-32
PLEK	1.04356e-48	0.308445	0.902	0.774	1.71217e-44		KCNQ1OT1	9.11153e-22	0.567324	0.573	0.329	1.49493e-17		KLRD1	2.99758e-36	0.300807	0.964	0.913	4.91813e-32
BIN1	4.84845e-48	-0.263212	0.2	0.461	7.95485e-44		JUNB	1.09264e-21	-0.390941	0.853	0.936	1.7927e-17		ALOX5AP	9.24354e-36	0.367963	0.616	0.368	1.51659e-31
KCNQ1OT1	1.37243e-47	0.528867	0.566	0.335	2.25175e-43		CEBPB	4.57317e-21	-0.38263	0.459	0.689	7.5032e-17		ZFP36L2	2.43467e-35	-0.34196	0.884	0.963	3.99457e-31
TUBA1B	4.11952e-46	0.342078	0.872	0.772	6.7589e-42		PIK3R1	6.91064e-21	-0.395948	0.766	0.861	1.13383e-16		DDX5	1.30435e-34	-0.250115	0.992	0.989	2.14005e-30
TYROBP	1.62166e-45	0.262471	0.971	0.952	2.66066e-41		MAP3K8	6.15841e-20	-0.353618	0.42	0.66	1.01041e-15		CD2	1.48507e-29	0.312276	0.933	0.84	2.43656e-25
TLE4	3.13375e-45	0.34659	0.885	0.775	5.14155e-41		RARRES3	1.6197e-19	0.270432	0.929	0.863	2.65744e-15		ISG20	4.32163e-28	0.285522	0.807	0.652	7.09049e-24
GZMB	5.14603e-45	0.26755	0.99	0.99	8.4431e-41		DUSP2	1.94734e-19	-0.331444	0.737	0.878	3.195e-15		SYNGR1	1.47904e-27	-0.296616	0.455	0.682	2.42666e-23
RPS26	8.79131e-44	-0.383445	0.874	0.938	1.44239e-39		SON	4.00589e-19	-0.265044	0.839	0.932	6.57247e-15		NCR3	7.59123e-26	0.315335	0.619	0.415	1.24549e-21
GZMM	9.74341e-44	0.261443	0.972	0.934	1.5986e-39		BTG1	5.28075e-19	-0.260669	0.987	0.986	8.66413e-15		PRF1	2.32289e-25	0.258239	0.984	0.95	3.81117e-21
MX1	5.40891e-43	0.337412	0.323	0.096	8.8744e-39		KLRC2	5.39944e-19	0.447142	0.594	0.371	8.85887e-15		GIMAP7	4.26202e-25	0.253985	0.867	0.732	6.99269e-21
EMP3	1.64957e-42	0.285612	0.941	0.885	2.70645e-38		TUBB4B	9.30654e-18	0.317977	0.828	0.733	1.52692e-13		ANXA1	7.88459e-25	0.294236	0.948	0.877	1.29362e-20
CYTIP	2.88776e-41	-0.286204	0.391	0.648	4.73794e-37		DDIT4	1.02242e-17	-0.339145	0.66	0.801	1.67748e-13		DENND2D	1.00885e-24	0.25479	0.535	0.335	1.65522e-20
ALOX5AP	4.57417e-41	0.36248	0.667	0.485	7.50485e-37		SELL	2.72397e-17	0.325303	0.325	0.116	4.46922e-13		APOBEC3G	7.43754e-24	0.268428	0.695	0.523	1.22028e-19
IFRD1	6.80173e-40	0.353438	0.659	0.465	1.11596e-35		HSP90AB1	5.19251e-17	0.285198	0.934	0.899	8.51935e-13		DDIT4	3.04654e-23	-0.290747	0.424	0.641	4.99846e-19
POLR2A	3.35337e-39	0.323423	0.697	0.529	5.50187e-35		KLRG1	7.50625e-17	0.31782	0.476	0.248	1.23155e-12		JUNB	8.81116e-23	-0.300654	0.71	0.846	1.44565e-18
IRF7	3.49161e-39	0.280301	0.359	0.143	5.72868e-35		NUFIP2	5.0938e-16	0.27262	0.724	0.526	8.35739e-12		TNFAIP3	2.91645e-22	-0.271902	0.328	0.542	4.78502e-18
ZFP36	3.83966e-39	-0.301923	0.381	0.631	6.29973e-35		NR4A2	4.97033e-15	-0.298327	0.391	0.6	8.15481e-11		MT2A	1.97765e-21	0.265451	0.67	0.484	3.24473e-17
BRD2	1.02581e-38	0.290112	0.89	0.823	1.68305e-34		LBH	1.23727e-14	0.25952	0.654	0.476	2.02999e-10		S100A11	7.70652e-21	0.280242	0.733	0.608	1.26441e-16
TUBB4B	3.44433e-38	0.320785	0.817	0.717	5.65112e-34		FCGR3A	1.53373e-14	0.261008	0.915	0.88	2.51639e-10		MT-ND4L	2.148e-20	-0.254137	0.746	0.859	3.52423e-16
EIF2AK2	6.18525e-38	0.346396	0.459	0.242	1.01481e-33		ZFP36	1.90027e-14	-0.310226	0.611	0.756	3.11777e-10		CXCR4	6.36569e-20	-0.324764	0.604	0.742	1.04442e-15
LBH	9.88098e-37	0.297389	0.66	0.486	1.62117e-32		CD160	3.25284e-14	0.286342	0.514	0.325	5.33693e-10		CDKN2D	1.27715e-19	-0.264715	0.68	0.815	2.09541e-15
RPL36A	2.89543e-36	-0.281465	0.811	0.913	4.75054e-32		IRF1	5.31895e-14	-0.296414	0.787	0.867	8.7268e-10		KLRB1	2.50798e-19	0.264788	0.785	0.567	4.11484e-15
PSME2	4.4492e-36	0.274937	0.81	0.698	7.2998e-32		MYOM2	7.60656e-14	0.315124	0.151	0.021	1.24801e-09		KLRC1	1.20564e-18	-0.338	0.05	0.175	1.97809e-14
TXK	8.97394e-36	-0.250214	0.25	0.48	1.47235e-31		NFE2L2	1.27242e-13	-0.255659	0.298	0.499	2.08766e-09		SELL	6.64661e-17	-0.273254	0.304	0.487	1.09051e-12
RARRES3	4.72636e-35	0.256022	0.916	0.868	7.75453e-31		GPR56	3.21321e-13	0.252798	0.758	0.619	5.27192e-09		DUSP2	3.76915e-14	-0.264471	0.611	0.736	6.18405e-10
KLRG1	1.69252e-34	0.363492	0.501	0.3	2.77691e-30		IER5	5.13825e-12	-0.255666	0.514	0.677	8.43033e-08		JUN	7.18629e-11	-0.295281	0.517	0.638	1.17905e-06
WSB1	2.56698e-33	0.305255	0.715	0.575	4.21164e-29		MT2A	1.19012e-11	-0.347559	0.501	0.652	1.95264e-07
MAP3K8	4.28033e-32	-0.257257	0.276	0.503	7.02274e-28		CD74	1.41976e-11	0.318153	0.852	0.77	2.32941e-07
SP100	2.8842e-31	0.277258	0.705	0.575	4.73211e-27		HLA-DRA	3.48724e-10	0.280394	0.48	0.321	5.72152e-06
PIK3R1	4.62195e-30	-0.335615	0.555	0.745	7.58324e-26		ACTB	2.76422e-09	0.252035	0.997	1	4.53525e-05
SHISA5	6.10681e-29	0.255603	0.576	0.422	1.00194e-24		CD52	4.48359e-08	0.282044	0.786	0.77	0.000735623
MIDN	2.02964e-27	0.260548	0.765	0.667	3.33003e-23
C1orf162	2.083e-27	0.263432	0.366	0.179	3.41757e-23
TYMP	2.17049e-27	0.257007	0.358	0.182	3.56113e-23
SYTL3	4.07507e-27	-0.261129	0.355	0.557	6.68597e-23
NUFIP2	5.38697e-27	0.288511	0.645	0.508	8.8384e-23
S100A11	2.8305e-26	0.261383	0.691	0.584	4.64401e-22
CCL4	3.00617e-26	-0.316885	0.675	0.812	4.93222e-22
DYNLL1	1.62872e-25	0.253892	0.745	0.641	2.67224e-21
SELL	6.28382e-25	0.283928	0.308	0.139	1.03099e-20
JUNB	3.16423e-23	-0.259637	0.847	0.927	5.19155e-19
AKNA	4.25459e-22	-0.252078	0.556	0.717	6.9805e-18
CD3D	7.04278e-16	0.281882	0.269	0.136	1.15551e-11
MT2A	9.18033e-13	-0.264327	0.556	0.656	1.50622e-08
JUN	1.53431e-11	-0.252732	0.684	0.775	2.51734e-07

## Sheet: Table S10
Table S10. GO term in NK2.1 cells (Elderly vs Young)										Table S10. GO term in NK2.2 cells (Elderly vs Young)										Table S10. GO term in NK2.3 cells (Elderly vs Young)
GroupID	Category	Term	Description	LogP	Log(q-value)	InTerm_InList	Genes	Symbols		GroupID	Category	Term	Description	LogP	Log(q-value)	InTerm_InList	Genes	Symbols		GroupID	Category	Term	Description	LogP	Log(q-value)	InTerm_InList	Genes	Symbols
1_Summary	Reactome Gene Sets	R-HSA-913531	Interferon Signaling	-12.2775	-7.93121	10/199	567,684,2537,3665,4599,5610,6672,7316,9636,54739,6351,7128,7852,10964,54541,3725,5430,7538,1051,2207,10578	B2M,BST2,IFI6,IRF7,MX1,EIF2AK2,SP100,UBC,ISG15,XAF1,CCL4,TNFAIP3,CXCR4,IFI44L,DDIT4,JUN,POLR2A,ZFP36,CEBPB,FCER1G,GNLY		1_Summary	KEGG Pathway	hsa04668	TNF signaling pathway	-11.978	-7.6756	8/115	1051,1326,2353,3659,3725,3726,5295,7128,2354,2355,3727,4502,7305,3326,2207,4780,2521,10123,3689,54541,7852,7538,1844,60,4929,694,11126,9592,3122	CEBPB,MAP3K8,FOS,IRF1,JUN,JUNB,PIK3R1,TNFAIP3,FOSB,FOSL2,JUND,MT2A,TYROBP,HSP90AB1,FCER1G,NFE2L2,FUS,ARL4C,ITGB2,DDIT4,CXCR4,ZFP36,DUSP2,ACTB,NR4A2,BTG1,CD160,IER2,HLA-DRA		1_Summary	Reactome Gene Sets	R-HSA-198933	Immunoregulatory interactions between a Lymphoid and a non-Lymphoid cell	-16.7851	-12.4388	12/132	916,925,926,3106,3107,3820,3821,3824,6402,8519,10219,259197,3822	CD3E,CD8A,CD8B,HLA-B,HLA-C,KLRB1,KLRC1,KLRD1,SELL,IFITM1,KLRG1,NCR3,KLRC2
1_Member	Reactome Gene Sets	R-HSA-913531	Interferon Signaling	-12.2775	-7.93121	10/199	567,684,2537,3665,4599,5610,6672,7316,9636,54739	B2M,BST2,IFI6,IRF7,MX1,EIF2AK2,SP100,UBC,ISG15,XAF1		1_Member	KEGG Pathway	hsa04668	TNF signaling pathway	-11.978	-7.6756	8/115	1051,1326,2353,3659,3725,3726,5295,7128	CEBPB,MAP3K8,FOS,IRF1,JUN,JUNB,PIK3R1,TNFAIP3		1_Member	Reactome Gene Sets	R-HSA-198933	Immunoregulatory interactions between a Lymphoid and a non-Lymphoid cell	-16.7851	-12.4388	12/132	916,925,926,3106,3107,3820,3821,3824,6402,8519,10219,259197	CD3E,CD8A,CD8B,HLA-B,HLA-C,KLRB1,KLRC1,KLRD1,SELL,IFITM1,KLRG1,NCR3
1_Member	GO Biological Processes	GO:0060337	type I interferon signaling pathway	-9.84416	-6.19688	7/95	684,2537,3665,4599,6672,9636,54739	BST2,IFI6,IRF7,MX1,SP100,ISG15,XAF1		1_Member	Canonical Pathways	M167	PID AP1 PATHWAY	-11.6403	-7.6756	7/70	2353,2354,2355,3725,3726,3727,4502	FOS,FOSB,FOSL2,JUN,JUNB,JUND,MT2A		1_Member	KEGG Pathway	ko04612	Antigen processing and presentation	-9.90146	-6.16131	7/77	925,926,3106,3107,3821,3822,3824	CD8A,CD8B,HLA-B,HLA-C,KLRC1,KLRC2,KLRD1
1_Member	GO Biological Processes	GO:0071357	cellular response to type I interferon	-9.84416	-6.19688	7/95	684,2537,3665,4599,6672,9636,54739	BST2,IFI6,IRF7,MX1,SP100,ISG15,XAF1		1_Member	KEGG Pathway	ko04380	Osteoclast differentiation	-11.5447	-7.6756	8/130	2353,2354,2355,3725,3726,3727,5295,7305	FOS,FOSB,FOSL2,JUN,JUNB,JUND,PIK3R1,TYROBP		1_Member	KEGG Pathway	hsa04612	Antigen processing and presentation	-9.70568	-6.13758	7/82	925,926,3106,3107,3821,3822,3824	CD8A,CD8B,HLA-B,HLA-C,KLRC1,KLRC2,KLRD1
1_Member	GO Biological Processes	GO:0034340	response to type I interferon	-9.71673	-6.14863	7/99	684,2537,3665,4599,6672,9636,54739	BST2,IFI6,IRF7,MX1,SP100,ISG15,XAF1		1_Member	KEGG Pathway	hsa04380	Osteoclast differentiation	-11.3091	-7.56492	8/139	2353,2354,2355,3725,3726,3727,5295,7305	FOS,FOSB,FOSL2,JUN,JUNB,JUND,PIK3R1,TYROBP		1_Member	Reactome Gene Sets	R-HSA-1280218	Adaptive Immune System	-7.87481	-4.52856	12/756	916,925,926,3106,3107,3820,3821,3824,6402,8519,10219,259197	CD3E,CD8A,CD8B,HLA-B,HLA-C,KLRB1,KLRC1,KLRD1,SELL,IFITM1,KLRG1,NCR3
1_Member	Reactome Gene Sets	R-HSA-909733	Interferon alpha/beta signaling	-8.89079	-5.54454	6/70	684,2537,3665,4599,9636,54739	BST2,IFI6,IRF7,MX1,ISG15,XAF1		1_Member	Canonical Pathways	M183	PID IL6 7 PATHWAY	-10.6805	-7.03322	6/47	1051,2353,3659,3725,3726,5295	CEBPB,FOS,IRF1,JUN,JUNB,PIK3R1		1_Member	Reactome Gene Sets	R-HSA-2172127	DAP12 interactions	-5.79312	-2.93822	4/45	3106,3107,3822,3824	HLA-B,HLA-C,KLRC2,KLRD1
1_Member	GO Biological Processes	GO:0009615	response to virus	-8.80317	-4.75795	11/351	684,2537,3665,4599,5610,6351,7128,7852,9636,10964,54541	BST2,IFI6,IRF7,MX1,EIF2AK2,CCL4,TNFAIP3,CXCR4,ISG15,IFI44L,DDIT4		1_Member	KEGG Pathway	ko04668	TNF signaling pathway	-10.2877	-6.71958	7/108	1051,1326,2353,3725,3726,5295,7128	CEBPB,MAP3K8,FOS,JUN,JUNB,PIK3R1,TNFAIP3		2_Summary	Canonical Pathways	M272	PID CD8 TCR DOWNSTREAM PATHWAY	-10.4323	-6.38708	7/65	916,925,926,3002,3725,3726,5551,4616,914	CD3E,CD8A,CD8B,GZMB,JUN,JUNB,PRF1,GADD45B,CD2
1_Member	GO Biological Processes	GO:0050792	regulation of viral process	-8.32133	-4.74745	9/217	684,3725,4599,5430,5610,6351,7538,7852,9636	BST2,JUN,MX1,POLR2A,EIF2AK2,CCL4,ZFP36,CXCR4,ISG15		1_Member	KEGG Pathway	ko04657	IL-17 signaling pathway	-9.0317	-5.68545	7/93	1051,2353,2354,3326,3725,3727,7128	CEBPB,FOS,FOSB,HSP90AB1,JUN,JUND,TNFAIP3		2_Member	Canonical Pathways	M272	PID CD8 TCR DOWNSTREAM PATHWAY	-10.4323	-6.38708	7/65	916,925,926,3002,3725,3726,5551	CD3E,CD8A,CD8B,GZMB,JUN,JUNB,PRF1
1_Member	GO Biological Processes	GO:0048525	negative regulation of viral process	-8.07599	-4.74745	7/102	684,3725,4599,5610,6351,7538,9636	BST2,JUN,MX1,EIF2AK2,CCL4,ZFP36,ISG15		1_Member	KEGG Pathway	hsa04657	IL-17 signaling pathway	-8.96624	-5.66138	7/95	1051,2353,2354,3326,3725,3727,7128	CEBPB,FOS,FOSB,HSP90AB1,JUN,JUND,TNFAIP3		2_Member	Canonical Pathways	M54	PID IL12 2PATHWAY	-6.88728	-3.7963	5/63	916,925,926,3002,4616	CD3E,CD8A,CD8B,GZMB,GADD45B
1_Member	GO Biological Processes	GO:0043903	regulation of symbiosis, encompassing mutualism through parasitism	-8.05231	-4.74745	9/233	684,3725,4599,5430,5610,6351,7538,7852,9636	BST2,JUN,MX1,POLR2A,EIF2AK2,CCL4,ZFP36,CXCR4,ISG15		1_Member	GO Biological Processes	GO:0030316	osteoclast differentiation	-8.70816	-5.31615	6/98	1051,2207,2353,3726,5295,7305	CEBPB,FCER1G,FOS,JUNB,PIK3R1,TYROBP		2_Member	Canonical Pathways	M88	PID CD8 TCR PATHWAY	-6.58088	-3.20151	4/53	916,925,926,5551	CD3E,CD8A,CD8B,PRF1
1_Member	GO Biological Processes	GO:0043901	negative regulation of multi-organism process	-7.73336	-4.62128	8/177	684,3725,4599,5610,6351,7128,7538,9636	BST2,JUN,MX1,EIF2AK2,CCL4,TNFAIP3,ZFP36,ISG15		1_Member	GO Biological Processes	GO:0071248	cellular response to metal ion	-8.5156	-5.20145	7/193	2353,2354,3725,3726,3727,4502,4780	FOS,FOSB,JUN,JUNB,JUND,MT2A,NFE2L2		2_Member	KEGG Pathway	ko04640	Hematopoietic cell lineage	-5.52146	-2.62236	4/97	914,916,925,926	CD2,CD3E,CD8A,CD8B
1_Member	GO Biological Processes	GO:0051607	defense response to virus	-7.64047	-4.57296	9/260	684,2537,3665,4599,5610,7128,9636,10964,54541	BST2,IFI6,IRF7,MX1,EIF2AK2,TNFAIP3,ISG15,IFI44L,DDIT4		1_Member	GO Biological Processes	GO:0071241	cellular response to inorganic substance	-8.10795	-4.99214	7/221	2353,2354,3725,3726,3727,4502,4780	FOS,FOSB,JUN,JUNB,JUND,MT2A,NFE2L2		2_Member	KEGG Pathway	hsa04640	Hematopoietic cell lineage	-5.25731	-2.38818	4/113	914,916,925,926	CD2,CD3E,CD8A,CD8B
1_Member	GO Biological Processes	GO:0098542	defense response to other organism	-7.26443	-4.32126	12/617	684,1051,2207,2537,3665,4599,5610,7128,9636,10578,10964,54541	BST2,CEBPB,FCER1G,IFI6,IRF7,MX1,EIF2AK2,TNFAIP3,ISG15,GNLY,IFI44L,DDIT4		1_Member	GO Biological Processes	GO:0071277	cellular response to calcium ion	-7.69407	-4.79497	6/83	2353,2354,2521,3725,3726,3727	FOS,FOSB,FUS,JUN,JUNB,JUND		2_Member	KEGG Pathway	ko05340	Primary immunodeficiency	-5.12009	-2.2652	3/37	916,925,926	CD3E,CD8A,CD8B
1_Member	GO Biological Processes	GO:0043900	regulation of multi-organism process	-6.82998	-4.00224	10/429	684,3725,4599,5430,5610,6351,7128,7538,7852,9636	BST2,JUN,MX1,POLR2A,EIF2AK2,CCL4,TNFAIP3,ZFP36,CXCR4,ISG15		1_Member	Reactome Gene Sets	R-HSA-9031628	NGF-stimulated transcription	-6.83956	-3.9146	4/39	2353,2354,3726,3727	FOS,FOSB,JUNB,JUND		2_Member	KEGG Pathway	hsa05340	Primary immunodeficiency	-4.89061	-2.12414	3/44	916,925,926	CD3E,CD8A,CD8B
1_Member	GO Biological Processes	GO:0045071	negative regulation of viral genome replication	-5.58597	-2.90247	4/61	684,4599,5610,9636	BST2,MX1,EIF2AK2,ISG15		1_Member	GO Biological Processes	GO:0010038	response to metal ion	-6.61117	-3.72731	7/366	2353,2354,3725,3726,3727,4502,4780	FOS,FOSB,JUN,JUNB,JUND,MT2A,NFE2L2		2_Member	KEGG Pathway	ko04660	T cell receptor signaling pathway	-4.35597	-1.7579	4/103	916,925,926,3725	CD3E,CD8A,CD8B,JUN
1_Member	Reactome Gene Sets	R-HSA-1169408	ISG15 antiviral mechanism	-5.29665	-2.75678	4/72	4599,5610,7316,9636	MX1,EIF2AK2,UBC,ISG15		1_Member	Reactome Gene Sets	R-HSA-187037	Signaling by NTRK1 (TRKA)	-6.56678	-3.69765	5/115	2353,2354,3726,3727,5295	FOS,FOSB,JUNB,JUND,PIK3R1		2_Member	KEGG Pathway	hsa04660	T cell receptor signaling pathway	-4.18388	-1.63002	4/114	916,925,926,3725	CD3E,CD8A,CD8B,JUN
1_Member	Reactome Gene Sets	R-HSA-1169410	Antiviral mechanism by IFN-stimulated genes	-5.11385	-2.66182	4/80	4599,5610,7316,9636	MX1,EIF2AK2,UBC,ISG15		1_Member	GO Biological Processes	GO:0010035	response to inorganic substance	-6.50591	-3.65102	8/568	2353,2354,3725,3726,3727,4502,4780,7128	FOS,FOSB,JUN,JUNB,JUND,MT2A,NFE2L2,TNFAIP3		3_Summary	KEGG Pathway	ko05332	Graft-versus-host disease	-9.83293	-6.16131	6/41	3002,3106,3107,3821,3824,5551,3822,259197,925,1521,3725,4616	GZMB,HLA-B,HLA-C,KLRC1,KLRD1,PRF1,KLRC2,NCR3,CD8A,CTSW,JUN,GADD45B
1_Member	GO Biological Processes	GO:1903901	negative regulation of viral life cycle	-4.98886	-2.58131	4/86	684,4599,5610,9636	BST2,MX1,EIF2AK2,ISG15		1_Member	Reactome Gene Sets	R-HSA-166520	Signaling by NTRKs	-6.23639	-3.4812	5/134	2353,2354,3726,3727,5295	FOS,FOSB,JUNB,JUND,PIK3R1		3_Member	KEGG Pathway	ko05332	Graft-versus-host disease	-9.83293	-6.16131	6/41	3002,3106,3107,3821,3824,5551	GZMB,HLA-B,HLA-C,KLRC1,KLRD1,PRF1
1_Member	GO Biological Processes	GO:0045069	regulation of viral genome replication	-4.72944	-2.42851	4/100	684,4599,5610,9636	BST2,MX1,EIF2AK2,ISG15		1_Member	GO Biological Processes	GO:0051592	response to calcium ion	-6.19624	-3.63531	6/148	2353,2354,2521,3725,3726,3727	FOS,FOSB,FUS,JUN,JUNB,JUND		3_Member	KEGG Pathway	ko04650	Natural killer cell mediated cytotoxicity	-9.80859	-6.16131	8/133	3002,3106,3107,3821,3822,3824,5551,259197	GZMB,HLA-B,HLA-C,KLRC1,KLRC2,KLRD1,PRF1,NCR3
1_Member	GO Biological Processes	GO:0019079	viral genome replication	-4.32195	-2.18789	4/127	684,4599,5610,9636	BST2,MX1,EIF2AK2,ISG15		1_Member	Canonical Pathways	M166	PID ATF2 PATHWAY	-6.10402	-3.39252	4/59	2353,3725,3726,3727	FOS,JUN,JUNB,JUND		3_Member	KEGG Pathway	hsa05332	Graft-versus-host disease	-9.51733	-6.01617	6/46	3002,3106,3107,3821,3824,5551	GZMB,HLA-B,HLA-C,KLRC1,KLRD1,PRF1
1_Member	GO Biological Processes	GO:1903900	regulation of viral life cycle	-3.96445	-1.92404	4/157	684,4599,5610,9636	BST2,MX1,EIF2AK2,ISG15		1_Member	Canonical Pathways	M7	PID FCER1 PATHWAY	-6.07443	-3.38138	4/60	2207,2353,3725,5295	FCER1G,FOS,JUN,PIK3R1		3_Member	KEGG Pathway	hsa04650	Natural killer cell mediated cytotoxicity	-9.43704	-5.99387	8/148	3002,3106,3107,3821,3822,3824,5551,259197	GZMB,HLA-B,HLA-C,KLRC1,KLRC2,KLRD1,PRF1,NCR3
1_Member	GO Biological Processes	GO:0019058	viral life cycle	-3.71189	-1.75134	5/342	684,4599,5610,7316,9636	BST2,MX1,EIF2AK2,UBC,ISG15		1_Member	Reactome Gene Sets	R-HSA-198725	Nuclear Events (kinase and transcription factor activation)	-6.04534	-3.36185	4/61	2353,2354,3726,3727	FOS,FOSB,JUNB,JUND		3_Member	GO Biological Processes	GO:0002228	natural killer cell mediated immunity	-6.75178	-3.70655	5/67	3002,3106,3822,3824,259197	GZMB,HLA-B,KLRC2,KLRD1,NCR3
2_Summary	KEGG Pathway	ko04668	TNF signaling pathway	-10.9368	-6.8916	7/108	1051,1326,2353,3725,3726,5295,7128,2354,4502,241,567,2521,2207,6351,684,915,7852,5721,7316,9235,7538,3665,54541,3002,10376,7305,7294,274,3001,5430	CEBPB,MAP3K8,FOS,JUN,JUNB,PIK3R1,TNFAIP3,FOSB,MT2A,ALOX5AP,B2M,FUS,FCER1G,CCL4,BST2,CD3D,CXCR4,PSME2,UBC,IL32,ZFP36,IRF7,DDIT4,GZMB,TUBA1B,TYROBP,TXK,BIN1,GZMA,POLR2A		1_Member	GO Biological Processes	GO:0045670	regulation of osteoclast differentiation	-5.88063	-3.24194	4/67	1051,2353,5295,7305	CEBPB,FOS,PIK3R1,TYROBP		3_Member	KEGG Pathway	ko05330	Allograft rejection	-6.09389	-3.14557	4/38	3002,3106,3107,5551	GZMB,HLA-B,HLA-C,PRF1
2_Member	KEGG Pathway	ko04668	TNF signaling pathway	-10.9368	-6.8916	7/108	1051,1326,2353,3725,3726,5295,7128	CEBPB,MAP3K8,FOS,JUN,JUNB,PIK3R1,TNFAIP3		1_Member	Reactome Gene Sets	R-HSA-9006931	Signaling by Nuclear Receptors	-5.83073	-3.20875	6/299	2353,2354,3725,3727,5295,10123	FOS,FOSB,JUN,JUND,PIK3R1,ARL4C		3_Member	KEGG Pathway	ko04940	Type I diabetes mellitus	-5.87372	-2.97462	4/43	3002,3106,3107,5551	GZMB,HLA-B,HLA-C,PRF1
2_Member	KEGG Pathway	hsa04668	TNF signaling pathway	-10.7426	-6.87343	7/115	1051,1326,2353,3725,3726,5295,7128	CEBPB,MAP3K8,FOS,JUN,JUNB,PIK3R1,TNFAIP3		1_Member	GO Biological Processes	GO:1901216	positive regulation of neuron death	-5.74878	-3.27759	5/97	2353,3689,3725,7305,54541	FOS,ITGB2,JUN,TYROBP,DDIT4		3_Member	GO Biological Processes	GO:0002449	lymphocyte mediated immunity	-5.74608	-2.76156	6/367	925,3002,3822,3824,5551,259197	CD8A,GZMB,KLRC2,KLRD1,PRF1,NCR3
2_Member	Canonical Pathways	M183	PID IL6 7 PATHWAY	-8.99021	-5.5982	5/47	1051,2353,3725,3726,5295	CEBPB,FOS,JUN,JUNB,PIK3R1		1_Member	Canonical Pathways	M206	PID PDGFRA PATHWAY	-5.60534	-3.02994	3/22	2353,3725,5295	FOS,JUN,PIK3R1		3_Member	KEGG Pathway	hsa04940	Type I diabetes mellitus	-5.71619	-2.88845	4/47	3002,3106,3107,5551	GZMB,HLA-B,HLA-C,PRF1
2_Member	Canonical Pathways	M167	PID AP1 PATHWAY	-8.09997	-4.79511	5/70	2353,2354,3725,3726,4502	FOS,FOSB,JUN,JUNB,MT2A		1_Member	GO Biological Processes	GO:0009612	response to mechanical stimulus	-5.2875	-2.75415	5/209	2353,2354,3659,3725,7852	FOS,FOSB,IRF1,JUN,CXCR4		3_Member	KEGG Pathway	hsa05330	Allograft rejection	-5.71619	-2.88845	4/47	3002,3106,3107,5551	GZMB,HLA-B,HLA-C,PRF1
2_Member	KEGG Pathway	ko04657	IL-17 signaling pathway	-7.47395	-4.24164	5/93	1051,2353,2354,3725,7128	CEBPB,FOS,FOSB,JUN,TNFAIP3		1_Member	Canonical Pathways	M235	PID TCR CALCIUM PATHWAY	-5.27968	-2.75297	3/28	2353,3725,3726	FOS,JUN,JUNB		3_Member	KEGG Pathway	ko05320	Autoimmune thyroid disease	-5.50454	-2.71459	4/53	3002,3106,3107,5551	GZMB,HLA-B,HLA-C,PRF1
2_Member	GO Biological Processes	GO:0071248	cellular response to metal ion	-7.44099	-4.45646	8/193	241,567,2353,2354,2521,3725,3726,4502	ALOX5AP,B2M,FOS,FOSB,FUS,JUN,JUNB,MT2A		1_Member	Reactome Gene Sets	R-HSA-8939211	ESR-mediated signaling	-5.16475	-2.82709	6/223	2353,2354,3326,3725,3727,5295	FOS,FOSB,HSP90AB1,JUN,JUND,PIK3R1		3_Member	KEGG Pathway	ko04210	Apoptosis	-5.19231	-2.4693	5/138	1521,3002,3725,4616,5551	CTSW,GZMB,JUN,GADD45B,PRF1
2_Member	KEGG Pathway	hsa04657	IL-17 signaling pathway	-7.42733	-4.2272	5/95	1051,2353,2354,3725,7128	CEBPB,FOS,FOSB,JUN,TNFAIP3		1_Member	Canonical Pathways	M63	PID AVB3 OPN PATHWAY	-5.14338	-2.64838	3/31	2353,3725,5295	FOS,JUN,PIK3R1		3_Member	KEGG Pathway	hsa05320	Autoimmune thyroid disease	-5.1748	-2.46202	4/64	3002,3106,3107,5551	GZMB,HLA-B,HLA-C,PRF1
2_Member	GO Biological Processes	GO:0030316	osteoclast differentiation	-7.35927	-4.1891	5/98	1051,2207,2353,3726,5295	CEBPB,FCER1G,FOS,JUNB,PIK3R1		1_Member	KEGG Pathway	ko04660	T cell receptor signaling pathway	-5.13299	-2.64406	4/103	1326,2353,3725,5295	MAP3K8,FOS,JUN,PIK3R1		3_Member	KEGG Pathway	hsa04210	Apoptosis	-5.00211	-2.30907	5/151	1521,3002,3725,4616,5551	CTSW,GZMB,JUN,GADD45B,PRF1
2_Member	GO Biological Processes	GO:0002573	myeloid leukocyte differentiation	-7.25168	-4.1384	6/211	1051,2207,2353,3725,3726,5295	CEBPB,FCER1G,FOS,JUN,JUNB,PIK3R1		1_Member	KEGG Pathway	ko04620	Toll-like receptor signaling pathway	-5.11632	-2.63339	4/104	1326,2353,3725,5295	MAP3K8,FOS,JUN,PIK3R1		3_Member	GO Biological Processes	GO:0001909	leukocyte mediated cytotoxicity	-4.25983	-1.68443	4/109	3002,3106,5551,259197	GZMB,HLA-B,PRF1,NCR3
2_Member	KEGG Pathway	ko04620	Toll-like receptor signaling pathway	-7.22938	-4.1384	5/104	1326,2353,3725,5295,6351	MAP3K8,FOS,JUN,PIK3R1,CCL4		1_Member	Reactome Gene Sets	R-HSA-2871796	FCERI mediated MAPK activation	-5.10099	-2.62863	3/32	2207,2353,3725	FCER1G,FOS,JUN		3_Member	GO Biological Processes	GO:0001906	cell killing	-3.45883	-0.987638	4/176	3002,3106,5551,259197	GZMB,HLA-B,PRF1,NCR3
2_Member	GO Biological Processes	GO:0071277	cellular response to calcium ion	-7.12181	-4.2515	6/83	241,2353,2354,2521,3725,3726	ALOX5AP,FOS,FOSB,FUS,JUN,JUNB		1_Member	Canonical Pathways	M164	PID ERBB1 DOWNSTREAM PATHWAY	-5.09983	-2.62863	4/105	2353,3725,5295,7538	FOS,JUN,PIK3R1,ZFP36		4_Summary	Reactome Gene Sets	R-HSA-909733	Interferon alpha/beta signaling	-8.38628	-4.99427	6/70	3106,3107,3659,3669,8519,10410,5551,7128,7852,54541,60489,4502,1655,3725	HLA-B,HLA-C,IRF1,ISG20,IFITM1,IFITM3,PRF1,TNFAIP3,CXCR4,DDIT4,APOBEC3G,MT2A,DDX5,JUN
2_Member	KEGG Pathway	hsa04620	Toll-like receptor signaling pathway	-7.08731	-4.01981	5/111	1326,2353,3725,5295,6351	MAP3K8,FOS,JUN,PIK3R1,CCL4		1_Member	KEGG Pathway	hsa04620	Toll-like receptor signaling pathway	-5.00416	-2.55553	4/111	1326,2353,3725,5295	MAP3K8,FOS,JUN,PIK3R1		4_Member	Reactome Gene Sets	R-HSA-909733	Interferon alpha/beta signaling	-8.38628	-4.99427	6/70	3106,3107,3659,3669,8519,10410	HLA-B,HLA-C,IRF1,ISG20,IFITM1,IFITM3
2_Member	GO Biological Processes	GO:0071241	cellular response to inorganic substance	-6.9869	-4.132	8/221	241,567,2353,2354,2521,3725,3726,4502	ALOX5AP,B2M,FOS,FOSB,FUS,JUN,JUNB,MT2A		1_Member	Canonical Pathways	M255	PID HIF1 TFPATHWAY	-4.96409	-2.65923	4/66	2353,3689,3725,7852	FOS,ITGB2,JUN,CXCR4		4_Member	GO Biological Processes	GO:0009615	response to virus	-7.72457	-4.41971	9/351	3659,3669,5551,7128,7852,8519,10410,54541,60489	IRF1,ISG20,PRF1,TNFAIP3,CXCR4,IFITM1,IFITM3,DDIT4,APOBEC3G
2_Member	KEGG Pathway	ko04380	Osteoclast differentiation	-6.744	-3.75904	5/130	2353,2354,3725,3726,5295	FOS,FOSB,JUN,JUNB,PIK3R1		1_Member	KEGG Pathway	hsa04660	T cell receptor signaling pathway	-4.95831	-2.51515	4/114	1326,2353,3725,5295	MAP3K8,FOS,JUN,PIK3R1		4_Member	GO Biological Processes	GO:0060337	type I interferon signaling pathway	-7.5805	-4.34819	6/95	3106,3107,3659,3669,8519,10410	HLA-B,HLA-C,IRF1,ISG20,IFITM1,IFITM3
2_Member	KEGG Pathway	hsa04380	Osteoclast differentiation	-6.59911	-3.6508	5/139	2353,2354,3725,3726,5295	FOS,FOSB,JUN,JUNB,PIK3R1		1_Member	GO Biological Processes	GO:0071276	cellular response to cadmium ion	-4.87249	-2.44703	3/38	2353,3725,4502	FOS,JUN,MT2A		4_Member	GO Biological Processes	GO:0071357	cellular response to type I interferon	-7.5805	-4.34819	6/95	3106,3107,3659,3669,8519,10410	HLA-B,HLA-C,IRF1,ISG20,IFITM1,IFITM3
2_Member	Canonical Pathways	M7	PID FCER1 PATHWAY	-6.42533	-3.49404	4/60	2207,2353,3725,5295	FCER1G,FOS,JUN,PIK3R1		1_Member	KEGG Pathway	ko04010	MAPK signaling pathway	-4.86901	-2.44703	5/255	1326,1844,2353,3725,3727	MAP3K8,DUSP2,FOS,JUN,JUND		4_Member	GO Biological Processes	GO:0051607	defense response to virus	-7.51274	-4.31261	8/260	3659,3669,5551,7128,8519,10410,54541,60489	IRF1,ISG20,PRF1,TNFAIP3,IFITM1,IFITM3,DDIT4,APOBEC3G
2_Member	Canonical Pathways	M206	PID PDGFRA PATHWAY	-5.86566	-3.04124	3/22	2353,3725,5295	FOS,JUN,PIK3R1		1_Member	Reactome Gene Sets	R-HSA-9018519	Estrogen-dependent gene expression	-4.82223	-2.55516	5/150	2353,2354,3326,3725,3727	FOS,FOSB,HSP90AB1,JUN,JUND		4_Member	GO Biological Processes	GO:0034340	response to type I interferon	-7.47266	-4.30249	6/99	3106,3107,3659,3669,8519,10410	HLA-B,HLA-C,IRF1,ISG20,IFITM1,IFITM3
2_Member	KEGG Pathway	hsa05170	human immunodeficiency virus 1 infection	-5.67835	-3.03106	7/229	567,684,915,2353,3725,5295,7852	B2M,BST2,CD3D,FOS,JUN,PIK3R1,CXCR4		1_Member	Canonical Pathways	M186	PID PDGFRB PATHWAY	-4.74645	-2.34958	4/129	2353,3725,3727,5295	FOS,JUN,JUND,PIK3R1		4_Member	Reactome Gene Sets	R-HSA-913531	Interferon Signaling	-7.01567	-3.87354	7/199	3106,3107,3659,3669,4502,8519,10410	HLA-B,HLA-C,IRF1,ISG20,MT2A,IFITM1,IFITM3
2_Member	GO Biological Processes	GO:0051592	response to calcium ion	-5.63604	-2.99736	6/148	241,2353,2354,2521,3725,3726	ALOX5AP,FOS,FOSB,FUS,JUN,JUNB		1_Member	KEGG Pathway	ko05133	Pertussis	-4.72033	-2.46044	4/76	2353,3659,3689,3725	FOS,IRF1,ITGB2,JUN		4_Member	GO Biological Processes	GO:0043900	regulation of multi-organism process	-6.98028	-3.86448	9/429	1655,3669,3725,5551,7128,7852,8519,10410,60489	DDX5,ISG20,JUN,PRF1,TNFAIP3,CXCR4,IFITM1,IFITM3,APOBEC3G
2_Member	Reactome Gene Sets	R-HSA-449147	Signaling by Interleukins	-5.55294	-2.92269	9/461	1326,2353,3725,3726,5295,5721,6351,7316,9235	MAP3K8,FOS,JUN,JUNB,PIK3R1,PSME2,CCL4,UBC,IL32		1_Member	Reactome Gene Sets	R-HSA-2454202	Fc epsilon receptor (FCERI) signaling	-4.68148	-2.301	4/134	2207,2353,3725,5295	FCER1G,FOS,JUN,PIK3R1		4_Member	GO Biological Processes	GO:0050792	regulation of viral process	-6.75981	-3.70655	7/217	1655,3669,3725,7852,8519,10410,60489	DDX5,ISG20,JUN,CXCR4,IFITM1,IFITM3,APOBEC3G
2_Member	Canonical Pathways	M235	PID TCR CALCIUM PATHWAY	-5.53958	-2.86543	3/28	2353,3725,3726	FOS,JUN,JUNB		1_Member	Canonical Pathways	M175	PID ERBB2 ERBB3 PATHWAY	-4.67877	-2.301	3/44	2353,3725,5295	FOS,JUN,PIK3R1		4_Member	GO Biological Processes	GO:0043903	regulation of symbiosis, encompassing mutualism through parasitism	-6.55062	-3.52658	7/233	1655,3669,3725,7852,8519,10410,60489	DDX5,ISG20,JUN,CXCR4,IFITM1,IFITM3,APOBEC3G
2_Member	KEGG Pathway	ko04660	T cell receptor signaling pathway	-5.48069	-2.8334	4/103	1326,2353,3725,5295	MAP3K8,FOS,JUN,PIK3R1		1_Member	Canonical Pathways	M285	PID HNF3A PATHWAY	-4.67877	-2.301	3/44	1051,2353,3725	CEBPB,FOS,JUN		4_Member	GO Biological Processes	GO:0043901	negative regulation of multi-organism process	-5.97756	-3.04628	6/177	3669,3725,7128,8519,10410,60489	ISG20,JUN,TNFAIP3,IFITM1,IFITM3,APOBEC3G
2_Member	Canonical Pathways	M164	PID ERBB1 DOWNSTREAM PATHWAY	-5.44738	-2.81713	4/105	2353,3725,5295,7538	FOS,JUN,PIK3R1,ZFP36		1_Member	Canonical Pathways	M60	PID NFAT TFPATHWAY	-4.64917	-2.27604	3/45	2353,3725,3726	FOS,JUN,JUNB		4_Member	GO Biological Processes	GO:0045069	regulation of viral genome replication	-5.88041	-2.97462	5/100	1655,3669,8519,10410,60489	DDX5,ISG20,IFITM1,IFITM3,APOBEC3G
2_Member	Canonical Pathways	M63	PID AVB3 OPN PATHWAY	-5.40307	-2.78109	3/31	2353,3725,5295	FOS,JUN,PIK3R1		1_Member	KEGG Pathway	hsa05133	Pertussis	-4.61081	-2.37177	4/81	2353,3659,3689,3725	FOS,IRF1,ITGB2,JUN		4_Member	GO Biological Processes	GO:0048525	negative regulation of viral process	-5.83777	-2.95391	5/102	3669,3725,8519,10410,60489	ISG20,JUN,IFITM1,IFITM3,APOBEC3G
2_Member	Reactome Gene Sets	R-HSA-168181	Toll Like Receptor 7/8 (TLR7/8) Cascade	-5.37058	-2.7802	5/93	1326,2353,3665,3725,7316	MAP3K8,FOS,IRF7,JUN,UBC		1_Member	KEGG Pathway	hsa05162	Measles	-4.4012	-2.08433	4/158	2353,3725,5295,7128	FOS,JUN,PIK3R1,TNFAIP3		4_Member	GO Biological Processes	GO:0034341	response to interferon-gamma	-5.64429	-2.82951	6/202	3106,3107,3659,4502,8519,10410	HLA-B,HLA-C,IRF1,MT2A,IFITM1,IFITM3
2_Member	Reactome Gene Sets	R-HSA-975155	MyD88 dependent cascade initiated on endosome	-5.37058	-2.7802	5/93	1326,2353,3665,3725,7316	MAP3K8,FOS,IRF7,JUN,UBC		1_Member	KEGG Pathway	hsa04010	MAPK signaling pathway	-4.39688	-2.08405	5/320	1326,1844,2353,3725,3727	MAP3K8,DUSP2,FOS,JUN,JUND		4_Member	GO Biological Processes	GO:0035456	response to interferon-beta	-5.56839	-2.6535	3/32	3659,8519,10410	IRF1,IFITM1,IFITM3
2_Member	Reactome Gene Sets	R-HSA-2871796	FCERI mediated MAPK activation	-5.36061	-2.75678	3/32	2207,2353,3725	FCER1G,FOS,JUN		1_Member	Canonical Pathways	M122	PID IL2 1PATHWAY	-4.38588	-2.08102	3/55	2353,3725,5295	FOS,JUN,PIK3R1		4_Member	GO Biological Processes	GO:0019079	viral genome replication	-5.36865	-2.60218	5/127	1655,3669,8519,10410,60489	DDX5,ISG20,IFITM1,IFITM3,APOBEC3G
2_Member	Reactome Gene Sets	R-HSA-168164	Toll Like Receptor 3 (TLR3) Cascade	-5.34771	-2.76909	5/94	1326,2353,3665,3725,7316	MAP3K8,FOS,IRF7,JUN,UBC		1_Member	Canonical Pathways	M276	PID FGF PATHWAY	-4.38588	-2.08102	3/55	2353,3725,5295	FOS,JUN,PIK3R1		4_Member	GO Biological Processes	GO:1903900	regulation of viral life cycle	-4.9201	-2.2366	5/157	1655,3669,8519,10410,60489	DDX5,ISG20,IFITM1,IFITM3,APOBEC3G
2_Member	GO Biological Processes	GO:0010038	response to metal ion	-5.34031	-2.76909	8/366	241,567,2353,2354,2521,3725,3726,4502	ALOX5AP,B2M,FOS,FOSB,FUS,JUN,JUNB,MT2A		1_Member	GO Biological Processes	GO:0038095	Fc-epsilon receptor signaling pathway	-4.28729	-1.99794	4/169	2207,2353,3725,5295	FCER1G,FOS,JUN,PIK3R1		4_Member	GO Biological Processes	GO:0098542	defense response to other organism	-4.70581	-2.05852	8/617	3659,3669,5551,7128,8519,10410,54541,60489	IRF1,ISG20,PRF1,TNFAIP3,IFITM1,IFITM3,DDIT4,APOBEC3G
2_Member	KEGG Pathway	hsa04660	T cell receptor signaling pathway	-5.3052	-2.75678	4/114	1326,2353,3725,5295	MAP3K8,FOS,JUN,PIK3R1		1_Member	KEGG Pathway	ko04915	Estrogen signaling pathway	-4.28548	-2.11532	4/98	2353,3326,3725,5295	FOS,HSP90AB1,JUN,PIK3R1		4_Member	GO Biological Processes	GO:0019058	viral life cycle	-4.34642	-1.75604	6/342	1655,3669,7852,8519,10410,60489	DDX5,ISG20,CXCR4,IFITM1,IFITM3,APOBEC3G
2_Member	Reactome Gene Sets	R-HSA-187037	Signaling by NTRK1 (TRKA)	-5.29012	-2.75678	4/115	2353,2354,3726,5295	FOS,FOSB,JUNB,PIK3R1		1_Member	KEGG Pathway	ko05210	Colorectal cancer	-4.27228	-1.99048	3/60	2353,3725,5295	FOS,JUN,PIK3R1		4_Member	GO Biological Processes	GO:0046718	viral entry into host cell	-3.68589	-1.18474	3/135	7852,8519,10410	CXCR4,IFITM1,IFITM3
2_Member	Reactome Gene Sets	R-HSA-168138	Toll Like Receptor 9 (TLR9) Cascade	-5.28061	-2.72683	5/97	1326,2353,3665,3725,7316	MAP3K8,FOS,IRF7,JUN,UBC		1_Member	Canonical Pathways	M10	PID BCR 5PATHWAY	-4.20873	-1.93737	3/63	2353,3725,5295	FOS,JUN,PIK3R1		4_Member	GO Biological Processes	GO:0030260	entry into host cell	-3.56843	-1.11426	3/148	7852,8519,10410	CXCR4,IFITM1,IFITM3
2_Member	Reactome Gene Sets	R-HSA-166166	MyD88-independent TLR4 cascade	-5.23709	-2.71038	5/99	1326,2353,3665,3725,7316	MAP3K8,FOS,IRF7,JUN,UBC		1_Member	GO Biological Processes	GO:0046686	response to cadmium ion	-4.18824	-1.93541	3/64	2353,3725,4502	FOS,JUN,MT2A		4_Member	GO Biological Processes	GO:0044409	entry into host	-3.56843	-1.11426	3/148	7852,8519,10410	CXCR4,IFITM1,IFITM3
2_Member	Reactome Gene Sets	R-HSA-937061	TRIF(TICAM1)-mediated TLR4 signaling	-5.23709	-2.71038	5/99	1326,2353,3665,3725,7316	MAP3K8,FOS,IRF7,JUN,UBC		1_Member	Reactome Gene Sets	R-HSA-450294	MAP kinase activation	-4.18824	-1.93541	3/64	1326,2353,3725	MAP3K8,FOS,JUN		4_Member	GO Biological Processes	GO:0051806	entry into cell of other organism involved in symbiotic interaction	-3.56843	-1.11426	3/148	7852,8519,10410	CXCR4,IFITM1,IFITM3
2_Member	GO Biological Processes	GO:0071276	cellular response to cadmium ion	-5.1317	-2.67193	3/38	2353,3725,4502	FOS,JUN,MT2A		1_Member	Canonical Pathways	M15	PID LYSOPHOSPHOLIPID PATHWAY	-4.16808	-1.92219	3/65	2353,3725,5295	FOS,JUN,PIK3R1		4_Member	GO Biological Processes	GO:0051828	entry into other organism involved in symbiotic interaction	-3.55984	-1.11121	3/149	7852,8519,10410	CXCR4,IFITM1,IFITM3
2_Member	Reactome Gene Sets	R-HSA-9031628	NGF-stimulated transcription	-5.09723	-2.65458	3/39	2353,2354,3726	FOS,FOSB,JUNB		1_Member	Canonical Pathways	M272	PID CD8 TCR DOWNSTREAM PATHWAY	-4.16808	-1.92219	3/65	2353,3725,3726	FOS,JUN,JUNB		4_Member	GO Biological Processes	GO:0051701	interaction with host	-3.08964	-0.72566	3/216	7852,8519,10410	CXCR4,IFITM1,IFITM3
2_Member	Reactome Gene Sets	R-HSA-166520	Signaling by NTRKs	-5.02688	-2.60491	4/134	2353,2354,3726,5295	FOS,FOSB,JUNB,PIK3R1		1_Member	Canonical Pathways	M105	PID TELOMERASE PATHWAY	-4.1287	-1.89658	3/67	2353,3659,3725	FOS,IRF1,JUN		5_Summary	GO Biological Processes	GO:0006968	cellular defense response	-6.54776	-3.20151	4/54	1524,3822,5551,10219	CX3CR1,KLRC2,PRF1,KLRG1
2_Member	Canonical Pathways	M175	PID ERBB2 ERBB3 PATHWAY	-4.93756	-2.54555	3/44	2353,3725,5295	FOS,JUN,PIK3R1		1_Member	Reactome Gene Sets	R-HSA-6785807	Interleukin-4 and Interleukin-13 signaling	-4.12086	-1.98679	4/108	2353,3689,3726,5295	FOS,ITGB2,JUNB,PIK3R1		5_Member	GO Biological Processes	GO:0006968	cellular defense response	-6.54776	-3.20151	4/54	1524,3822,5551,10219	CX3CR1,KLRC2,PRF1,KLRG1
2_Member	Canonical Pathways	M285	PID HNF3A PATHWAY	-4.93756	-2.54555	3/44	1051,2353,3725	CEBPB,FOS,JUN		1_Member	KEGG Pathway	ko05031	Amphetamine addiction	-4.10947	-1.88379	3/68	2353,2354,3725	FOS,FOSB,JUN		6_Summary	KEGG Pathway	ko04514	Cell adhesion molecules (CAMs)	-6.50322	-3.49938	6/144	914,925,926,3106,3107,6402,916,3725,7852,60489,4616,7128,6282,9145,678,1521	CD2,CD8A,CD8B,HLA-B,HLA-C,SELL,CD3E,JUN,CXCR4,APOBEC3G,GADD45B,TNFAIP3,S100A11,SYNGR1,ZFP36L2,CTSW
2_Member	Canonical Pathways	M60	PID NFAT TFPATHWAY	-4.90789	-2.53012	3/45	2353,3725,3726	FOS,JUN,JUNB		1_Member	KEGG Pathway	hsa05167	kaposi sarcoma-associated herpesvirus infection	-4.05492	-1.85382	4/194	2353,3725,5295,7538	FOS,JUN,PIK3R1,ZFP36		6_Member	KEGG Pathway	ko04514	Cell adhesion molecules (CAMs)	-6.50322	-3.49938	6/144	914,925,926,3106,3107,6402	CD2,CD8A,CD8B,HLA-B,HLA-C,SELL
2_Member	GO Biological Processes	GO:0051384	response to glucocorticoid	-4.86816	-2.51313	4/147	2353,2354,7538,54541	FOS,FOSB,ZFP36,DDIT4		1_Member	KEGG Pathway	hsa05031	Amphetamine addiction	-4.05347	-1.85382	3/71	2353,2354,3725	FOS,FOSB,JUN		6_Member	KEGG Pathway	hsa04514	Cell adhesion molecules	-6.36489	-3.38037	6/152	914,925,926,3106,3107,6402	CD2,CD8A,CD8B,HLA-B,HLA-C,SELL
2_Member	GO Biological Processes	GO:0010035	response to inorganic substance	-4.82536	-2.39819	9/568	241,567,2353,2354,2521,3725,3726,4502,7128	ALOX5AP,B2M,FOS,FOSB,FUS,JUN,JUNB,MT2A,TNFAIP3		1_Member	KEGG Pathway	ko04662	B cell receptor signaling pathway	-4.05347	-1.85382	3/71	2353,3725,5295	FOS,JUN,PIK3R1		6_Member	KEGG Pathway	hsa05170	human immunodeficiency virus 1 infection	-5.33041	-2.57522	6/229	916,3106,3107,3725,7852,60489	CD3E,HLA-B,HLA-C,JUN,CXCR4,APOBEC3G
2_Member	GO Biological Processes	GO:0031960	response to corticosteroid	-4.68126	-2.39946	4/164	2353,2354,7538,54541	FOS,FOSB,ZFP36,DDIT4		1_Member	Reactome Gene Sets	R-HSA-448424	Interleukin-17 signaling	-4.03535	-1.85171	3/72	1326,2353,3725	MAP3K8,FOS,JUN		6_Member	KEGG Pathway	hsa05169	Epstein-Barr virus infection	-4.67242	-2.03374	6/299	916,3106,3107,3725,4616,7128	CD3E,HLA-B,HLA-C,JUN,GADD45B,TNFAIP3
2_Member	Reactome Gene Sets	R-HSA-166016	Toll Like Receptor 4 (TLR4) Cascade	-4.67777	-2.28091	5/129	1326,2353,3665,3725,7316	MAP3K8,FOS,IRF7,JUN,UBC		1_Member	KEGG Pathway	hsa04662	B cell receptor signaling pathway	-3.88307	-1.74094	3/81	2353,3725,5295	FOS,JUN,PIK3R1		6_Member	GO Biological Processes	GO:0002274	myeloid leukocyte activation	-3.61142	-1.11026	7/664	914,3106,3107,3725,6282,6402,9145	CD2,HLA-B,HLA-C,JUN,S100A11,SELL,SYNGR1
2_Member	Canonical Pathways	M122	PID IL2 1PATHWAY	-4.6439	-2.38755	3/55	2353,3725,5295	FOS,JUN,PIK3R1		1_Member	Canonical Pathways	M115	PID REG GR PATHWAY	-3.86725	-1.73051	3/82	2353,3659,3725	FOS,IRF1,JUN		6_Member	KEGG Pathway	hsa04218	cellular senescence	-3.48714	-1.01012	4/173	678,3106,3107,4616	ZFP36L2,HLA-B,HLA-C,GADD45B
2_Member	Canonical Pathways	M276	PID FGF PATHWAY	-4.6439	-2.38755	3/55	2353,3725,5295	FOS,JUN,PIK3R1		1_Member	Canonical Pathways	M2	PID SMAD2 3NUCLEAR PATHWAY	-3.86725	-1.73051	3/82	1051,2353,3725	CEBPB,FOS,JUN		6_Member	KEGG Pathway	ko05169	Epstein-Barr virus infection	-3.24136	-0.814186	4/201	3106,3107,3725,7128	HLA-B,HLA-C,JUN,TNFAIP3
2_Member	GO Biological Processes	GO:0046686	response to cadmium ion	-4.64321	-2.256	4/64	567,2353,3725,4502	B2M,FOS,JUN,MT2A		1_Member	Reactome Gene Sets	R-HSA-166016	Toll Like Receptor 4 (TLR4) Cascade	-3.82222	-1.75012	4/129	1326,2353,3689,3725	MAP3K8,FOS,ITGB2,JUN		6_Member	Reactome Gene Sets	R-HSA-6798695	Neutrophil degranulation	-2.67432	-0.338821	5/480	3106,3107,6282,6402,9145	HLA-B,HLA-C,S100A11,SELL,SYNGR1
2_Member	Reactome Gene Sets	R-HSA-450294	MAP kinase activation	-4.64321	-2.256	4/64	1326,2353,3725,7316	MAP3K8,FOS,JUN,UBC		1_Member	Reactome Gene Sets	R-HSA-168142	Toll Like Receptor 10 (TLR10) Cascade	-3.82094	-1.69479	3/85	1326,2353,3725	MAP3K8,FOS,JUN		6_Member	GO Biological Processes	GO:0043312	neutrophil degranulation	-2.64322	-0.322266	5/488	3106,3107,6282,6402,9145	HLA-B,HLA-C,S100A11,SELL,SYNGR1
2_Member	GO Biological Processes	GO:0038095	Fc-epsilon receptor signaling pathway	-4.6301	-2.37726	4/169	2207,2353,3725,5295	FCER1G,FOS,JUN,PIK3R1		1_Member	Reactome Gene Sets	R-HSA-168176	Toll Like Receptor 5 (TLR5) Cascade	-3.82094	-1.69479	3/85	1326,2353,3725	MAP3K8,FOS,JUN		6_Member	GO Biological Processes	GO:0002283	neutrophil activation involved in immune response	-2.6317	-0.318871	5/491	3106,3107,6282,6402,9145	HLA-B,HLA-C,S100A11,SELL,SYNGR1
2_Member	Canonical Pathways	M166	PID ATF2 PATHWAY	-4.55194	-2.32903	3/59	2353,3725,3726	FOS,JUN,JUNB		1_Member	Reactome Gene Sets	R-HSA-975871	MyD88 cascade initiated on plasma membrane	-3.82094	-1.69479	3/85	1326,2353,3725	MAP3K8,FOS,JUN		6_Member	GO Biological Processes	GO:0002446	neutrophil mediated immunity	-2.59018	-0.285526	5/502	3106,3107,6282,6402,9145	HLA-B,HLA-C,S100A11,SELL,SYNGR1
2_Member	KEGG Pathway	ko04210	Apoptosis	-4.53685	-2.18623	5/138	2353,3002,3725,5295,10376	FOS,GZMB,JUN,PIK3R1,TUBA1B		1_Member	Reactome Gene Sets	R-HSA-975138	TRAF6 mediated induction of NFkB and MAP kinases upon TLR7/8 or 9 activation	-3.71917	-1.62818	3/92	1326,2353,3725	MAP3K8,FOS,JUN		6_Member	GO Biological Processes	GO:0042119	neutrophil activation	-2.58646	-0.285526	5/503	3106,3107,6282,6402,9145	HLA-B,HLA-C,S100A11,SELL,SYNGR1
2_Member	KEGG Pathway	ko05210	Colorectal cancer	-4.52995	-2.31724	3/60	2353,3725,5295	FOS,JUN,PIK3R1		1_Member	KEGG Pathway	ko04210	Apoptosis	-3.70973	-1.66014	4/138	60,2353,3725,5295	ACTB,FOS,JUN,PIK3R1		6_Member	GO Biological Processes	GO:0036230	granulocyte activation	-2.56431	-0.271762	5/509	3106,3107,6282,6402,9145	HLA-B,HLA-C,S100A11,SELL,SYNGR1
2_Member	Reactome Gene Sets	R-HSA-198725	Nuclear Events (kinase and transcription factor activation)	-4.50834	-2.3051	3/61	2353,2354,3726	FOS,FOSB,JUNB		1_Member	Reactome Gene Sets	R-HSA-168181	Toll Like Receptor 7/8 (TLR7/8) Cascade	-3.70528	-1.62356	3/93	1326,2353,3725	MAP3K8,FOS,JUN		6_Member	GO Biological Processes	GO:0045055	regulated exocytosis	-2.41247	-0.15257	6/798	1521,3106,3107,6282,6402,9145	CTSW,HLA-B,HLA-C,S100A11,SELL,SYNGR1
2_Member	Canonical Pathways	M10	PID BCR 5PATHWAY	-4.46619	-2.28131	3/63	2353,3725,5295	FOS,JUN,PIK3R1		1_Member	Reactome Gene Sets	R-HSA-975155	MyD88 dependent cascade initiated on endosome	-3.70528	-1.62356	3/93	1326,2353,3725	MAP3K8,FOS,JUN		7_Summary	GO Biological Processes	GO:0002521	leukocyte differentiation	-6.14878	-3.18273	9/539	301,678,914,916,925,3106,3659,3725,3726,926,5551,7128,259197,1524,6402,9806	ANXA1,ZFP36L2,CD2,CD3E,CD8A,HLA-B,IRF1,JUN,JUNB,CD8B,PRF1,TNFAIP3,NCR3,CX3CR1,SELL,SPOCK2
[truncated: 368 more rows]

[truncated: 3 more sheets: Table S11, Table S12, Table S13]
